# Supplementary material for: Lipidomic signatures align with inflammatory patterns and outcomes in critical illness
Source: Nat Commun. 2022 Nov 10;13:6789. doi: 10.1038/s41467-022-34420-4 (PMC9647252; doi:10.1038/s41467-022-34420-4)
Supplement: Supplementary file 4 — Supplementary Data 1 [file 41467_2022_34420_MOESM4_ESM.xlsx]

## Sheet: Supplementary Data1
Supplementary Data1 Comorbidity and meditation for patients involved in lipidomics measurement of PAMPer trial
	Resolving	Non-resolving	Early-Nonsurvivors	p-value
	(N=41)	(N=101)	(N=51)
Smoker
Yes	15 (39.5%)	36 (41.9%)	8 (38.1%)	0.937
No	23 (60.5%)	50 (58.1%)	13 (61.9%)
Missing	3 (7.3%)	15 (14.9%)	30 (58.8%)
Alcoholism
Yes	7 (18.4%)	11 (12.9%)	2 (9.52%)	0.591
No	31 (81.6%)	74 (87.1%)	19 (90.5%)
Missing	3 (7.3%)	16 (15.8%)	30 (58.8%)
Hypertension
Yes	10 (25.6%)	34 (39.1%)	9 (37.5%)	0.335
No	29 (74.4%)	53 (60.9%)	15 (62.5%)
Missing	2 (4.9%)	14 (13.9%)	27 (52.9%)
Diabetes
Yes	6 (15.0%)	10 (11.5%)	5 (20.8%)	0.491
No	34 (85.0%)	77 (88.5%)	19 (79.2%)
Missing	1 (2.4%)	14 (13.9%)	27 (52.9%)
Arrhythmia
Yes	1 (2.56%)	5 (5.95%)	1 (4.76%)	0.718
No	38 (97.4%)	79 (94.0%)	20 (95.2%)
Missing	2 (4.9%)	17 (16.8%)	30 (58.8%)
History MI
Yes	0 (0%)	3 (3.49%)	4 (17.4%)	0.00548
No	39 (100%)	83 (96.5%)	19 (82.6%)
Missing	2 (4.9%)	15 (14.9%)	28 (54.9%)
Congestive HF
Yes	0 (0%)	4 (4.65%)	2 (9.09%)	0.202
No	40 (100%)	82 (95.3%)	20 (90.9%)
Missing	1 (2.4%)	15 (14.9%)	29 (56.9%)
COPD
Yes	1 (2.50%)	5 (5.68%)	2 (8.33%)	0.578
No	39 (97.5%)	83 (94.3%)	22 (91.7%)
Missing	1 (2.4%)	13 (12.9%)	27 (52.9%)
Liver disease
Yes	1 (2.50%)	2 (2.30%)	3 (14.3%)	0.0371
No	39 (97.5%)	85 (97.7%)	18 (85.7%)
Missing	1 (2.4%)	14 (13.9%)	30 (58.8%)
Renal dysfunction
Yes	1 (2.50%)	4 (4.60%)	2 (9.09%)	0.501
No	39 (97.5%)	83 (95.4%)	20 (90.9%)
Missing	1 (2.4%)	14 (13.9%)	29 (56.9%)
Coagulopathy
Yes	0 (0%)	1 (1.19%)	0 (0%)	0.698
No	40 (100%)	83 (98.8%)	20 (100%)
Missing	1 (2.4%)	17 (16.8%)	31 (60.8%)
Antihypertensive
Yes	8 (19.5%)	26 (31.0%)	2 (10.5%)	0.113
No	33 (80.5%)	58 (69.0%)	17 (89.5%)
Missing	0 (0%)	17 (16.8%)	32 (62.7%)
Statins
Yes	2 (4.88%)	12 (14.3%)	1 (5.26%)	0.198
No	39 (95.1%)	72 (85.7%)	18 (94.7%)
Missing	0 (0%)	17 (16.8%)	32 (62.7%)
Betablockers
Yes	3 (7.32%)	7 (8.54%)	0 (0%)	0.441
No	38 (92.7%)	75 (91.5%)	18 (100%)
Missing	0 (0%)	19 (18.8%)	33 (64.7%)
Corticosteriods
Yes	0 (0%)	2 (2.44%)	1 (5.26%)	0.399
No	41 (100%)	80 (97.6%)	18 (94.7%)
Missing	0 (0%)	19 (18.8%)	32 (62.7%)
Anticoagulants
Yes	1 (2.44%)	3 (3.61%)	2 (10.5%)	0.32
No	40 (97.6%)	80 (96.4%)	17 (89.5%)
Missing	0 (0%)	18 (17.8%)	32 (62.7%)
NSAID
Yes	4 (9.76%)	5 (6.10%)	1 (5.26%)	0.717
No	37 (90.2%)	77 (93.9%)	18 (94.7%)
Missing	0 (0%)	19 (18.8%)	32 (62.7%)
ASA
Yes	4 (9.76%)	5 (5.95%)	4 (19.0%)	0.165
No	37 (90.2%)	79 (94.0%)	17 (81.0%)
Missing	0 (0%)	17 (16.8%)	30 (58.8%)
Other antiplatelet
Yes	0 (0%)	4 (4.76%)	1 (5.00%)	0.36
No	41 (100%)	80 (95.2%)	19 (95.0%)
Missing	0 (0%)	17 (16.8%)	31 (60.8%)
Oral contraceptives
Yes	1 (2.50%)	1 (1.20%)	0 (0%)	0.7
No	39 (97.5%)	82 (98.8%)	23 (100%)
Missing	1 (2.4%)	18 (17.8%)	28 (54.9%)
MI: Myocardial Infarction；HF: Heart Failure; COPD: Chronic obstructive pulmonary disease;
NSAID: Non-steroidal anti-inflammatory medications; ASA: Acetylsalicylic acid.
Percerntage of comorbidity or drug usage is calculated only in observed data and exculde missing data.
Pearson’s χ2 test was used for calculating p value of categorical variables. Kruskal-Wallis test was used for calculating p value of continuous variables.
