# Supplementary material for: Lipidomic signatures align with inflammatory patterns and outcomes in critical illness
Source: Nat Commun. 2022 Nov 10;13:6789. doi: 10.1038/s41467-022-34420-4 (PMC9647252; doi:10.1038/s41467-022-34420-4)
Supplement: Supplementary file 5 — Supplementary Data 2 [file 41467_2022_34420_MOESM5_ESM.xlsx]

## Sheet: Supplementary Data2
Supplementary Data2 Statistics results for 29 common species among 4 datasets from trauma or Covid-19 patients
PAMPer(Non-resolving_resovling at 72h)					TD-2(Non-resolving_resovling at D2-D5)					Guo et al(Severe_Non-severe Covid-19)					Shui et al(Severe_Mild Covid-19)
Species	p_val	avg_log2FC	p_val_adj		Species	p_val	avg_log2FC	p_val_adj		Species	p_val	avg_log2FC	p_val_adj		Species	p_val	avg_log2FC	p_val_adj
PE(16:0_18:2)	0.137856	0.780116	1		PE(16:0_18:2)	0.137856	0.780116	1		PE(16:0_18:2)	0.00133084	1.08232	0.0385942		PE(16:0_18:2)	0.00208885	0.654275	0.0605767
PE(18:0_18:1)	0.0148466	1.14902	0.430551		PE(18:0_18:1)	0.0148466	1.14902	0.430551		PE(18:0_18:1)	0.0144909	0.446783	0.420237		PE(18:0_18:1)	0.0233776	0.486112	0.67795
PE(18:1_18:2)	0.013054	1.17901	0.378565		PE(18:1_18:2)	0.013054	1.17901	0.378565		PE(18:1_18:2)	0.191692	0.165346	1		PE(18:1_18:2)	0.953857	0.275303	1
PE(18:0_18:2)	0.0433799	0.849557	1		PE(18:0_18:2)	0.0433799	0.849557	1		PE(18:0_18:2)	0.0123789	0.388564	0.358987		PE(18:0_18:2)	0.0633253	0.519674	1
PE(16:0_20:4)	0.269256	0.609346	1		PE(16:0_20:4)	0.269256	0.609346	1		PE(16:0_20:4)	0.0008891	0.768609	0.0257839		PE(16:0_20:4)	0.000665428	0.525256	0.0192974
PE(16:0_22:6)	0.247832	0.444781	1		PE(16:0_22:6)	0.247832	0.444781	1		PE(16:0_22:6)	2.04463e-05	1.32309	0.000592944		PE(16:0_22:6)	8.36943e-06	0.863381	0.000242713
PE(18:0_20:4)	0.206969	0.244403	1		PE(18:0_20:4)	0.206969	0.244403	1		PE(18:0_20:4)	0.0432298	0.445403	1		PE(18:0_20:4)	0.0663785	0.355219	1
PE(18:0_22:6)	0.251565	0.87188	1		PE(18:0_22:6)	0.251565	0.87188	1		PE(18:0_22:6)	0.000867893	1.19186	0.0251689		PE(18:0_22:6)	6.54068e-06	0.954327	0.00018968
PC(16:0_16:1)	0.0100317	0.481782	0.29092		PC(16:0_16:1)	0.0100317	0.481782	0.29092		PC(16:0_16:1)	0.0346137	0.741556	1		PC(16:0_16:1)	0.280869	0.103633	1
PC(16:0_18:2)	0.215406	-0.0632339	1		PC(16:0_18:2)	0.215406	-0.0632339	1		PC(16:0_18:2)	0.0077898	0.300999	0.225904		PC(16:0_18:2)	0.724506	0.032211	1
PC(16:0_18:1)	0.265267	0.0894952	1		PC(16:0_18:1)	0.265267	0.0894952	1		PC(16:0_18:1)	0.00168532	0.45305	0.0488744		PC(16:0_18:1)	0.128451	0.138213	1
PC(16:0_20:4)	0.0830178	-0.182299	1		PC(16:0_20:4)	0.0830178	-0.182299	1		PC(16:0_20:4)	0.258198	-0.206276	1		PC(16:0_20:4)	0.693193	0.106882	1
PC(18:2_18:2)	0.633991	0.313307	1		PC(18:2_18:2)	0.633991	0.313307	1		PC(18:2_18:2)	0.221698	-0.769619	1		PC(18:2_18:2)	0.000775602	-0.792035	0.0224924
PC(16:0_20:3)	0.607883	-0.0250153	1		PC(16:0_20:3)	0.607883	-0.0250153	1		PC(16:0_20:3)	0.881971	-0.0278936	1		PC(16:0_20:3)	1	0.216691	1
PC(18:1_18:2)	1	6.66134e-16	1		PC(18:1_18:2)	1	6.66134e-16	1		PC(18:1_18:2)	0.277932	-0.417871	1		PC(18:1_18:2)	0.034013	-0.241517	0.986377
PC(18:0_18:2)	0.306981	0.0488903	1		PC(18:0_18:2)	0.306981	0.0488903	1		PC(18:0_18:2)	0.529909	0.0525056	1		PC(18:0_18:2)	0.903701	0.0785189	1
PC(18:0_18:1)	0.0611909	0.256006	1		PC(18:0_18:1)	0.0611909	0.256006	1		PC(18:0_18:1)	0.288174	0.133691	1		PC(18:0_18:1)	0.531328	0.180716	1
PC(18:0_22:6)	0.0880634	-0.381103	1		PC(18:0_22:6)	0.0880634	-0.381103	1		PC(18:0_22:6)	0.174123	0.311871	1		PC(18:0_22:6)	0.216392	0.132766	1
PC(18:2_20:4)	0.102732	0.277504	1		PC(18:2_20:4)	0.102732	0.277504	1		PC(18:2_20:4)	0.0259435	-0.83759	0.752361		PC(18:2_20:4)	0.000256244	-0.676319	0.00743107
PC(18:0_20:4)	0.227635	-0.148583	1		PC(18:0_20:4)	0.227635	-0.148583	1		PC(18:0_20:4)	0.0508246	-0.474802	1		PC(18:0_20:4)	0.829242	0.160362	1
PC(18:1_22:6)	0.3203	0.206227	1		PC(18:1_22:6)	0.3203	0.206227	1		PC(18:1_22:6)	0.881971	-0.0496949	1		PC(18:1_22:6)	0.04975	-0.198389	1
PI(18:0_18:2)	0.611117	0.0140994	1		PI(18:0_18:2)	0.611117	0.0140994	1		PI(18:0_18:2)	0.107325	0.516441	1		PI(18:0_18:2)	8.78965e-06	0.614609	0.0002549
PI(18:0_20:4)	0.429266	-0.111497	1		PI(18:0_20:4)	0.429266	-0.111497	1		PI(18:0_20:4)	0.0077898	-0.524078	0.225904		PI(18:0_20:4)	0.0124663	-0.256195	0.361523
SM(14:0)	0.0516459	-0.45568	1		SM(14:0)	0.0516459	-0.45568	1		SM(14:0)	0.160093	0.278249	1		SM(14:0)	0.0603891	0.209443	1
SM(18:1)	3.81071e-05	-0.665981	0.00110511		SM(18:1)	3.81071e-05	-0.665981	0.00110511		SM(18:1)	0.607297	0.0919199	1		SM(18:1)	0.0104135	0.378549	0.301993
SM(20:1)	8.04707e-05	-0.632093	0.00233365		SM(20:1)	8.04707e-05	-0.632093	0.00233365		SM(20:1)	0.639604	-0.0800967	1		SM(20:1)	0.639663	0.0604801	1
SM(20:0)	0.000483041	-0.623777	0.0140082		SM(20:0)	0.000483041	-0.623777	0.0140082		SM(20:0)	0.544978	0.162381	1		SM(20:0)	0.0745447	0.1725	1
SM(22:1)	0.00061418	-0.524148	0.0178112		SM(22:1)	0.00061418	-0.524148	0.0178112		SM(22:1)	0.457874	0.160874	1		SM(22:1)	0.545219	-0.0738835	1
SM(24:1)	0.0100314	-0.65859	0.290911		SM(24:1)	0.0100314	-0.65859	0.290911		SM(24:1)	0.0766897	0.395581	1		SM(24:1)	0.0407295	0.325496	1
Statistic analysis was conducted by using two-sided Wilcoxon Rank Sum test between 2 groups. Adjusted p-value was calcutaled based on bonferroni correction.
