# Supplementary material for: Lipidomic signatures align with inflammatory patterns and outcomes in critical illness
Source: Nat Commun. 2022 Nov 10;13:6789. doi: 10.1038/s41467-022-34420-4 (PMC9647252; doi:10.1038/s41467-022-34420-4)
Supplement: Supplementary file 7 — Supplementary Data 4 [file 41467_2022_34420_MOESM7_ESM.xlsx]

## Sheet: Supplementary Data4
Supplementary Data4 Characteristics of the patients surviving at 72h after admission by LRS group
Variables	LRS-Low	LRS-Med	LRS-High	p-value
	(N=48)	(N=47)	(N=47)
Demographics
Age (Median [IQR])	50 (± 40)	43 (± 41)	46 (± 22)	0.341
Sex (% Male)	37 (77.1%)	36 (76.6%)	36 (76.6%)	0.998
Race (% White)	43 (89.6%)	42 (89.4%)	39 (83.0%)	0.549
Injury characteristics
ISS (Median [IQR])	22 (± 15)	29 (± 17)	30 (± 14)	0.004
Head AIS (Median [IQR])	2.0 (± 3.0)	3.0 (± 4.0)	3.0 (± 2.0)	0.17
TBI (%)	24 (50.0%)	26 (55.3%)	30 (63.8%)	0.391
GCS (Median [IQR])	12 (± 11)	4.0 (± 12)	3.0 (± 9.0)	0.118
SBP<70mmHg (%)	30 (62.5%)	17 (36.2%)	13 (27.7%)	0.002
HR (Median [IQR])	110 (± 27)	120 (± 17)	120 (± 21)	0.006
Injury type (% Blunt)	39 (81.3%)	43 (91.5%)	41 (87.2%)	0.637
Prehospital
Treatment arm
Standard care (%)	22 (45.8%)	28 (59.6%)	23 (48.9%)	0.374
TP (%)	26 (54.2%)	19 (40.4%)	24 (51.1%)
Transport time (Median [IQR])	38 (± 17)	45 (± 27)	43 (± 15)	0.426
CPR (%)	0 (0%)	1 (2.13%)	2 (4.26%)	0.354
Intubation (%)	20 (41.7%)	29 (61.7%)	29 (61.7%)	0.076
Blood (%)	9 (18.8%)	17 (36.2%)	17 (36.2%)	0.102
Crystalloid (Median [IQR])	530 (± 1000)	1000 (± 1600)	1000 (± 1400)	0.196
PRBC (Median [IQR])	0 (± 0)	0 (± 2.0)	0 (± 1.0)	0.075
Hospital
Transfusion 24h (Median [IQR])	2.0 (± 8.3)	6.0 (± 10)	9.0 (± 20)	0.002
PRBC 24h (Median [IQR])	2.0 (± 5.0)	4.0 (± 5.0)	5.0 (± 8.0)	0.003
Plasma 24h (Median [IQR])	0 (± 2.0)	0 (± 4.0)	2.0 (± 6.5)	0.025
Platelets 24h (Median [IQR])	0 (± 0.25)	0 (± 1.0)	0 (± 1.5)	0.144
Crystalloid 24h (Median [IQR])	4400 (± 3600)	5500 (± 2900)	5000 (± 5200)	0.081
Vasopressors 24h (%)	29 (60.4%)	27 (57.4%)	31 (66.0%)	0.691
INR (Median [IQR])	1.2 (± 0.20)	1.3 (± 0.39)	1.3 (± 0.21)	0.025
Outcome
Coagulopathy (%)	24 (50.0%)	25 (53.2%)	21 (44.7%)	0.706
ALI (%)	14 (29.2%)	20 (42.6%)	15 (31.9%)	0.351
NI (%)	11 (22.9%)	13 (27.7%)	22 (46.8%)	0.032
MOF (%)	38 (79.2%)	45 (95.7%)	46 (97.9%)	0.002
Vent days (Median [IQR])	3.5 (± 7.3)	7.0 (± 11)	10 (± 8.0)	<0.001
ICU LOS (Median [IQR])	6.0 (± 7.3)	9.0 (± 11)	13 (± 9.0)	<0.001
Hospital LOS (Median [IQR])	10 (± 18)	16 (± 16)	21 (± 15)	0.004
Outcome group
Resolving	25 (52.1%)	13 (27.7%)	3 (6.38%)	<0.001
Non-resolving	23 (47.9%)	34 (72.3%)	44 (93.6%)
Pearson’s χ2 test was used for calculating p value of categorical variables. Kruskal-Wallis test was used for calculating p value of continuous variables.
LRS, Lipid reprogramming score; ISS, injury severity score; AIS, abbreviated injury score; TBI, traumatic brain injury; GCS, Glasgow coma score; SBP, systolic blood pressure;
TP, thawed plasma; CPR, cardiopulmonary resuscitation; PRBC, packed red blood cells; INR, international normalized ratio; ALI, acute lung injury; NI, nosocomial infection ;
MOF, multiple organ failure; ICU, intensive care unit; LOS, length of stay.
