# Supplementary material for: Lipidomic signatures align with inflammatory patterns and outcomes in critical illness
Source: Nat Commun. 2022 Nov 10;13:6789. doi: 10.1038/s41467-022-34420-4 (PMC9647252; doi:10.1038/s41467-022-34420-4)
Supplement: Supplementary file 8 — Supplementary Data 5 [file 41467_2022_34420_MOESM8_ESM.xlsx]

## Sheet: Supplementary Data5
Supplementary Data5 Relationship of differentially lipids species across four trauma and Covid-19 datasets
	At least in PAMPer	At least in PAMPer and at least (>=1) in other 3 datasets	At least in PAMPer and at least (>=2) in other 3 datasets	At least in PAMPer and at least (>=3) in other 3 datasets
Numbers of lipids Species	9	8	5	1
Name	PE(16:0_18:2),PE(16:0_20:4), PE(16:0_22:6), PE(18:0_18:1), PE(18:0_18:2), PE(18:0_20:4), PE(18:0_22:6), PE(18:1_18:2), PC(18:0_18:1)	PE(16:0_18:2),PE(16:0_20:4), PE(16:0_22:6), PE(18:0_18:1), PE(18:0_18:2), PE(18:0_20:4), PE(18:0_22:6), PE(18:1_18:2)	PE(16:0_18:2),PE(16:0_20:4), PE(16:0_22:6), PE(18:0_18:1), PE(18:0_22:6)	PE(18:0_18:1)
