# Supplementary material for: Lipidomic signatures align with inflammatory patterns and outcomes in critical illness
Source: Nat Commun. 2022 Nov 10;13:6789. doi: 10.1038/s41467-022-34420-4 (PMC9647252; doi:10.1038/s41467-022-34420-4)
Supplement: Supplementary file 9 — Supplementary Data 6 [file 41467_2022_34420_MOESM9_ESM.xlsx]

## Sheet: Supplementary Data6
Supplementary Data6 Sensitivity analysis of LRS generation by different species of PE
	r (PAMPer)	r (TD-2)	r (guo et al.)	r (shui et al.)	HR (PAMPer)	HR (TD-2)	OR (guo et al.)
LRS(8 Species)	ref.	ref.	ref.	ref.	0.69 (0.53-0.91)	0.73 (0.55-0.98)	4.67 (1.24-25.20)
LRS(5 Species)	0.98	0.98	0.97	0.97	0.73 (0.56-0.95)	0.77 (0.58-1.02)	9.98 (2.09-78.50)
LRS(1 Specie)	0.8	0.78	0.86	0.8	0.64 (0.49-0.83)	0.67 (0.51-0.88)	1.81 (0.80-4.80)
Pearson correlation coefficient was calculated between the LRS (5 species) or LRS (1 specie) and LRS (8 species) from Table S5. In PAMPer dataset, Hazard ratio for LRS was calculated by cox regression model with mixed effect and adjusting for Age, Gender, ISS, Head Injury and Arms. In TD-2 dataset, Hazard ratio for LRS was calculated by standard cox regression model and adjusting for Age, Gender,…
