# Supplementary material for: Lipidomic signatures align with inflammatory patterns and outcomes in critical illness
Source: Nat Commun. 2022 Nov 10;13:6789. doi: 10.1038/s41467-022-34420-4 (PMC9647252; doi:10.1038/s41467-022-34420-4)
Supplement: Supplementary file 10 — Supplementary Data 7 [file 41467_2022_34420_MOESM10_ESM.xlsx]

## Sheet: Supplementary Data7
Supplementary Data7 Performance of prognostic value for LRS and individual PE species in Trauma and COVID-19
	Discrimination (AUC Value)	Added AUC value	P-value	Calibration (Brier Score)	Decreased Brier Score
Trauma
Train set (Standard Arm)
ISS+IL6	0.798(0.696-0.901)	Ref	Ref	0.177	Ref
ISS+IL6+LRS	0.816(0.719-0.913)	0.018	0.301	0.166	-0.011
ISS+IL6+PE(18:0_18:1)	0.873(0.795-0.952)	0.075	0.038	0.139	-0.038
Internal test set (Plasma Arm)
ISS+IL6	0.876(0.787-0.966)	Ref	Ref	0.126	Ref
ISS+IL6+LRS	0.916(0.845-0.988)	0.04	0.077	0.116	-0.01
ISS+IL6+PE(18:0_18:1)	0.900(0.821-0.978)	0.024	0.231	0.136	0.01
External test set (TD-2 Dataset)
ISS+IL6	0.797(0.703-0.891)	Ref	Ref	0.225	Ref
ISS+IL6+LRS	0.814(0.721-0.907)	0.017	0.302	0.214	-0.011
ISS+IL6+PE(18:0_18:1)	0.841(0.750-0.932)	0.044	0.121	0.198	-0.027
COVID-19
Train set (C1 of guo et al.)
Lym+CRP	0.786 (0.631–0.941)	Ref	Ref	0.196	Ref
LRS	0.814 (0.684–0.944)	0.028	0.394	0.174	-0.022
PE(16:0_22:6)	0.862 (0.753–0.971)	0.076	0.213	0.15	-0.046
Test set (C2 of guo et al.)
Lym+CRP	0.917 (0.728–1.000)	Ref	Ref	0.123	Ref
LRS	0.833 (0.557–1.000)	-0.084	0.673	0.15	0.027
PE(16:0_22:6)	0.958 (0.843–1.000)	0.045	0.373	0.075	-0.048
Logistic regression model with 10-fold cross-validation was used in train set. The same model was used to predict in the validation set.
The performance of the model was evaluated by AUC value and brier score. 95% confidence interval was calculated for AUC value.
ISS: Injury Severity Score; LRS: Lipid Reprogramming Score.
