# Supplementary material for: Lipidomic signatures align with inflammatory patterns and outcomes in critical illness
Source: Nat Commun. 2022 Nov 10;13:6789. doi: 10.1038/s41467-022-34420-4 (PMC9647252; doi:10.1038/s41467-022-34420-4)
Supplement: Supplementary file 11 — Supplementary Data 8 [file 41467_2022_34420_MOESM11_ESM.xlsx]

## Sheet: Supplementary Data8
Supplementary Data8 Summary of median relative standard deviation (RSD) values in 14 classes of metabolomics assay
CLASS	Median RSD (%)	NUMBER
CE	2.78	26
CER	5.47	11
DAG	4.63	57
DCER	15.28	13
HCER	7.15	12
LCER	7.45	11
LPC	4.71	8
LPE	11.92	7
MAG	20.73	19
PC	6.76	35
PE	10.22	45
PI	14.16	5
SM	3.43	12
TAG	3.47	507
