# Supplementary material for: Lipidomic signatures align with inflammatory patterns and outcomes in critical illness
Source: Nat Commun. 2022 Nov 10;13:6789. doi: 10.1038/s41467-022-34420-4 (PMC9647252; doi:10.1038/s41467-022-34420-4)
Supplement: Supplementary file 12 — Supplementary Data 9 [file 41467_2022_34420_MOESM12_ESM.xlsx]

## Sheet: Supplementary Data9
Supplementary Data9 Characteristics of the matched male patients for technical validation of 5 PE species
Variables	Resolving	Non-resolving	p-value
	(N=14)	(N=15)
Demographics
Age (Median [IQR])	34 (± 30)	40 (± 25)	0.71
Race (% White)	13 (92.9%)	13 (86.7%)	1
Injury characteristics
ISS (Median [IQR])	22 (± 14)	20 (± 8.0)	0.913
Head AIS (Median [IQR])	2.0 (± 3.8)	2.0 (± 2.5)	0.568
TBI (%)	7 (50.0%)	6 (40.0%)	0.867
GCS (Median [IQR])	14 (± 11)	7.0 (± 12)	0.363
SBP<70mmHg (%)	9 (64.3%)	6 (40.0%)	0.349
HR (Median [IQR])	120 (± 8.0)	120 (± 14)	0.872
Injury type (% Blunt)	10 (71.4%)	11 (73.3%)	1
Prehospital
Treatment arm
Standard care (%)	8 (57.1%)	6 (40.0%)	0.581
TP (%)	6 (42.9%)	9 (60.0%)
Transport time (Median [IQR])	46 (± 31)	50 (± 30)	0.948
CPR (%)	0 (0%)	0 (0%)	\
Intubation (%)	5 (35.7%)	8 (53.3%)	0.562
Blood (%)	5 (35.7%)	6 (40.0%)	1
Crystalloid (Median [IQR])	380 (± 1200)	1300 (± 800)	0.102
PRBC (Median [IQR])	0 (± 2.0)	0 (± 1.0)	0.94
Hospital
Transfusion 24h (Median [IQR])	4.0 (± 9.5)	9.0 (± 13)	0.205
PRBC 24h (Median [IQR])	4.0 (± 4.8)	7.0 (± 6.0)	0.324
Plasma 24h (Median [IQR])	0 (± 3.5)	2.0 (± 6.0)	0.224
Platelets 24h (Median [IQR])	0 (± 1.0)	0 (± 1.5)	0.979
Crystalloid 24h (Median [IQR])	4600 (± 4200)	5000 (± 2700)	0.913
Vasopressors 24h (%)	9 (64.3%)	10 (66.7%)	1
INR (Median [IQR])	1.3 (± 0.15)	1.3 (± 0.27)	0.567
Outcome
Coagulopathy (%)	7 (50.0%)	10 (66.7%)	0.594
ALI (%)	1 (7.14%)	6 (40.0%)	0.103
NI (%)	2 (14.3%)	7 (46.7%)	0.138
MOF (%)	12 (85.7%)	14 (93.3%)	0.95
Vent days (Median [IQR])	2.0 (± 2.5)	8.0 (± 9.5)	<0.001
ICU LOS (Median [IQR])	3.0 (± 2.0)	15 (± 14)	<0.001
Hospital LOS (Median [IQR])	12 (± 11)	20 (± 16)	0.027
Pearson’s χ2 test was used for calculating p value of categorical variables. Kruskal-Wallis test was used for calculating p value of continuous variables.
ISS, injury severity score; AIS, abbreviated injury score; TBI, traumatic brain injury; GCS, Glasgow coma score; SBP, systolic blood pressure;
TP, thawed plasma; CPR, cardiopulmonary resuscitation; PRBC, packed red blood cells; INR, international normalized ratio; ALI, acute lung injury; NI, nosocomial infection ;
MOF, multiple organ failure; ICU, intensive care unit; LOS, length of stay.
