# Supplementary material for: Lipidomic signatures align with inflammatory patterns and outcomes in critical illness
Source: Nat Commun. 2022 Nov 10;13:6789. doi: 10.1038/s41467-022-34420-4 (PMC9647252; doi:10.1038/s41467-022-34420-4)
Supplement: Supplementary file 13 — Supplementary Data 10 [file 41467_2022_34420_MOESM13_ESM.xlsx]

## Sheet: Supplementary Data10
Supplementary Data10 List of internal standards and their concentration in global lipidomic platform
Lipid class	Internal Standards	MW (g.mol-1)	Concentration (mg.L-1)
CE	dCE(16:0)	631.62	0.13
	dCE(16:1)	629.61	0.13
	dCE(18:1)	657.64	0.57
	dCE(18:2)	655.62	1.43
	dCE(20:3)	681.64	0.15
	dCE(20:4)	679.62	0.18
	dCE(20:5)	677.61	0.18
	dCE(22:6)	703.62	0.22
DAG	dDAG(16:0_16:0)	577.56	0.004
	dDAG(16:0_18:0)	605.59	0.005
	dDAG(16:0_18:1)	603.57	0.006
	dDAG(16:0_18:2)	601.56	0.005
	dDAG(16:0_18:3)	599.54	0.00135
	dDAG(16:0_20:4)	625.56	0.0015
	dDAG(16:0_20:5)	623.54	0.00145
	dDAG(16:0_22:6)	649.56	0.0016
CER	dCER(d16:0)	546.97	0.02
DCER	dDCER(16:0)	548.99	0.004
HCER	dHCER(16:0)	709.11	0.03
LCER	dLCER(16:0)	871.25	0.03
SM	dSM(16:0)	709.61	0.1
	dSM(18:1)	735.62	0.1
	dSM(24:0)	821.73	0.1
	dSM(24:1)	819.72	0.1
LPC	dLPC(16:0)	504.69	0.1
LPE	dLPE(18:0)	486.64	0.05
PC	dPC(16:0_16:1)	740.6	0.0575
	dPC(16:0_18:1)	768.63	0.2525
	dPC(16:0_18:2)	766.62	0.255
	dPC(16:0_18:3)	764.6	0.065
	dPC(16:0_20:3)	792.63	0.0725
	dPC(16:0_20:4)	790.62	0.2775
	dPC(16:0_20:5)	788.6	0.07
	dPC(16:0_22:4)	818.65	0.075
	dPC(16:0_22:5)	816.63	0.0775
	dPC(16:0_22:6)	814.62	0.145
PE	dPE(18:0_18:1)	750.59	0.01
	dPE(18:0_18:2)	748.58	0.01
	dPE(18:0_18:3)	746.56	0.0021
	dPE(18:0_20:3)	774.59	0.0027
	dPE(18:0_20:4)	772.58	0.01
	dPE(18:0_20:5)	770.56	0.0022
	dPE(18:0_22:5)	798.6	0.0024
	dPE(18:0_22:6)	796.58	0.01
TAG	dTAG50:1-FA16:0	841.81	0.13
	dTAG52:1-FA18:0	869.84	0.14
	dTAG52:2-FA18:1	867.82	0.14
	dTAG52:3-FA18:2	865.8	0.14
	dTAG52:4-FA18:3	863.79	0.04
	dTAG54:4-FA20:3	891.82	0.04
	dTAG54:5-FA20:4	889.8	0.04
	dTAG56:7-FA22:6	913.8	0.038
