# Supplementary material for: Lipidomic signatures align with inflammatory patterns and outcomes in critical illness
Source: Nat Commun. 2022 Nov 10;13:6789. doi: 10.1038/s41467-022-34420-4 (PMC9647252; doi:10.1038/s41467-022-34420-4)
Supplement: Supplementary file 14 — Supplementary Data 11 [file 41467_2022_34420_MOESM14_ESM.xlsx]

## Sheet: Supplementary Data11
Supplementary Data11 Raw lipidomic dataset of 17 healthy subjects and 193 trauma patients of PAMPer trial
						UNIQUE TUBE LABEL ID 3	MM-HC-3521-CT-1	MM-HC-3535-CT-1	PAMP3046-0HR-CT-C	PAMP3046-24HR-CT-C	PAMP3046-72HR-CT-A	PAMP1125-0HR-CT-A	PAMP6053-0HR-CT-B	PAMP1125-24HR-CT-B	PAMP1125-72HR-CT-C	PAMP1056-0HR-CT-C	PAMP3010-0HR-CT-B	PAMP4033-0HR-CT-C	PAMP5042-0HR-CT-A	PAMP1056-24HR-CT-A	PAMP3010-24HR-CT-B	PAMP4033-24HR-CT-A	PAMP1056-72HR-CT-A	PAMP3010-72HR-CT-C	PAMP4033-72HR-CT-B	PAMP1027-0HR-CT-A	PAMP1027-0HR-CT-C	PAMP5043-0HR-CT-A	PAMP5093-0HR-CT-B	PAMP8006-0HR-CT-B	PAMP6002-0HR-CT-A	PAMP1028-0HR-CT-A	PAMP7016-0HR-CT-B	PAMP1027-24HR-CT-C	PAMP5043-24HR-CT-C	PAMP5093-24HR-CT-C	PAMP8006-24HR-CT-A	PAMP1027-72HR-CT-A	PAMP5043-72HR-CT-A	PAMP5093-72HR-CT-C	PAMP8006-72HR-CT-A	MM-HC-3522-CT-1	MM-HC-3536-CT-1	PAMP5096-0HR-CT-A	PAMP1032-0HR-CT-A	PAMP1058-0HR-CT-C	PAMP3048-0HR-CT-A	PAMP4035-0HR-CT-B	PAMP5096-24HR-CT-B
PATHWAY SORTORDER	BIOCHEMICAL	SUPER PATHWAY	SUB PATHWAY	COMP ID	PLATFORM	Group Chemical ID	HC	HC	Plas_NoTBI_0	Plas_NoTBI_24	Plas_NoTBI_72	Plasma_TBI_0	Plasma_TBI_0	Plas_TBI_24	Plas_TBI_72	Std_NoTBI_0	Std_NoTBI_0	Std_NoTBI_0	Std_NoTBI_0	Std_NoTBI_24	Std_NoTBI_24	Std_NoTBI_24	Std_NoTBI_72	Std_NoTBI_72	Std_NoTBI_72	Std_TBI_0	Std_TBI_0	Std_TBI_0	Std_TBI_0	Std_TBI_0	Std_TBI_0	Std_TBI_0	Std_TBI_0	Std_TBI_24	Std_TBI_24	Std_TBI_24	Std_TBI_24	Std_TBI_72	Std_TBI_72	Std_TBI_72	Std_TBI_72	HC	HC	Plas_NoTBI_0	Plas_NoTBI_0	Plas_NoTBI_0	Plas_NoTBI_0	Plas_NoTBI_0	Plas_NoTBI_24
8894	CE(12:0)	Cholesterol Ester	CE Ester	54493	DMS-MS	100010641	6.2872	7.0588	1.2059	1.3505	0.731	0.5743	3.5386	0.316	0.2215	1.9135	1.0976	1.3471	0.9354	0.9634	0.8719	1.1992	0.9041	0.6479	0.5195	0.7294	0.8506	0.5647	0.5304	1.8629	1.7605	0.8163	3.7024	0.7273	0.3432	0.3565	1.2694	0.3344	0.2148	0.3231	0.81	1.6558	2.2613	2.2723	0.6669	2.9424	2.4099	1.9475	0.8084
8895	CE(14:0)	Cholesterol Ester	CE Ester	53452	DMS-MS	100009600	2.18	2.9465	1.2624	1.4477	0.8992	0.5571	2.2204	0.3483	0.2427	2.6422	0.6946	0.9224	1.5159	1.6135	0.7122	0.9755	1.4758	0.567	0.5286	0.9408	1.0743	0.8227	0.4161	3.2488	1.2849	0.8258	2.8887	0.5836	0.4104	0.3181	2.0864	0.3577	0.2511	0.3833	1.4748	1.8686	1.0112	1.3694	0.8143	2.552	1.688	1.7897	0.6073
8896	CE(14:1)	Cholesterol Ester	CE Ester	53453	DMS-MS	100009601	1.4798	2.9097	1.4433	1.5837	0.758	0.6976	2.4786	0.4338	0.3458	2.479	0.7018	1.0079	2.8392	1.262	0.8005	0.9446	1.3441	0.7149	0.6061	0.8019	0.8741	1.4689	0.4365	6.1986	1.7175	0.8445	4.577	0.5886	0.5397	0.3607	3.6539	0.4133	0.3636	0.3594	2.0469	1.3854	0.879	1.0025	0.7037	2.561	1.9738	1.9497	0.6049
8897	CE(15:0)	Cholesterol Ester	CE Ester	53454	DMS-MS	100009602	2.2287	2.2241	1.2785	1.5174	1.1452	0.6675	1.7662	0.5165	0.3831	1.4347	0.5254	0.9007	0.5346	0.9614	0.5744	0.9883	1.3081	0.5271	0.7586	1.1182	1.218	0.4883	0.6504	1.4121	0.9475	0.9627	1.7791	0.5911	0.2671	0.4297	1.0107	0.3493	0.1719	0.5111	0.9843	2.0173	1.0059	1.38	0.7988	2.0769	1.4119	1.2516	0.6336
8898	CE(16:0)	Cholesterol Ester	CE Ester	54315	DMS-MS	100010463	1.8422	2.1672	0.9078	0.9942	0.9584	0.8674	1.8132	0.7381	0.6571	1.8827	0.7779	0.9541	0.9059	1.2539	0.96	1.0126	1.7335	1.1465	0.9458	1.1479	1.2152	0.9546	0.7369	1.635	1.232	1.0111	1.9251	0.6642	0.443	0.5205	1.2271	0.439	0.3309	0.6488	1.454	1.8308	0.833	1.4432	0.6454	1.4783	1.2981	1.2221	0.7319
8899	CE(16:1)	Cholesterol Ester	CE Ester	54316	DMS-MS	100010464	1.0026	2.0397	0.7946	1.2947	1.1177	0.6774	1.8139	0.5744	0.4384	3.7557	0.6487	0.7708	2.5457	2.4428	0.9581	0.9376	2.5325	0.9085	0.7457	0.6801	0.7242	1.6109	0.2873	5.8618	1.5515	0.7531	3.4689	0.4855	0.7324	0.284	4.1823	0.3298	0.5975	0.3971	3.0843	1.3735	0.7276	1.2976	0.622	1.7906	1.572	1.8809	0.6721
8900	CE(17:0)	Cholesterol Ester	CE Ester	54122	DMS-MS	100010270	2.0217	2.3622	1.1314	1.2629	0.9333	0.7797	1.8226	0.5226	0.4152	1.6917	0.59	1.0636	0.7232	0.9688	0.622	0.892	1.1591	0.5841	0.8266	1.0019	1.0372	0.6339	0.7043	1.6305	1.0879	1.016	2.1374	0.5399	0.3009	0.4091	1.1566	0.3536	0.2241	0.4552	1.1243	2.0852	1.1521	1.4675	0.7815	1.8881	1.5439	1.3979	0.6671
8901	CE(18:0)	Cholesterol Ester	CE Ester	54123	DMS-MS	100010271	2.1446	2.3636	0.9015	1.0991	0.8735	0.8372	1.8568	0.6991	0.565	1.7173	0.7515	1.1216	0.692	1.0822	0.9492	0.9642	1.3742	0.9109	0.946	0.9708	0.9957	0.7952	0.7919	1.4407	1.2436	0.8657	2.0818	0.5734	0.4152	0.5058	1.0914	0.4612	0.3612	0.5578	1.2666	2.2962	1.1578	1.3941	0.6887	1.5697	1.4867	1.2331	0.7105
8902	CE(18:1)	Cholesterol Ester	CE Ester	54494	DMS-MS	100010642	2.0175	1.7836	0.9468	1.1404	1.0236	0.8196	1.6133	0.7978	0.6666	1.9437	0.6989	0.9343	0.8645	1.2832	1.0896	1.0249	1.5686	1.0489	1.0501	0.9495	0.971	0.8853	0.6965	1.7633	1.0381	0.8284	2.0412	0.5634	0.505	0.5856	1.4125	0.4897	0.4132	0.6825	1.4436	1.9651	0.9522	1.3205	0.7001	1.4376	1.2109	1.3251	0.7352
8903	CE(18:2)	Cholesterol Ester	CE Ester	53968	DMS-MS	100010116	1.8875	1.6305	0.9831	0.9933	0.8636	0.9972	1.6704	0.8433	0.8195	1.349	0.7839	0.9072	0.7583	0.9125	1.0212	0.9638	1.1978	1.032	1.0339	1.0676	1.0254	0.9389	0.8304	1.379	0.9365	0.92	1.6298	0.7185	0.5289	0.6594	1.1457	0.5534	0.4905	0.7464	1.2733	1.551	0.9804	1.3054	0.8022	1.3377	1.2379	1.3709	0.8234
8904	CE(18:3)	Cholesterol Ester	CE Ester	53969	DMS-MS	100010117	1.56	2.2543	1.1865	1.4145	0.8375	0.6825	1.8396	0.4181	0.3465	2.7826	0.7475	0.8275	0.9136	1.6356	0.9634	0.8257	1.3358	0.8278	0.5804	1.0249	1.112	1.1075	0.6652	2.349	1.4187	0.699	2.4798	0.6182	0.4577	0.4298	1.6182	0.3556	0.3438	0.6089	1.1779	2.6457	0.6874	1.3877	0.691	2.2207	2.0722	1.416	0.6312
8905	CE(18:4)	Cholesterol Ester	CE Ester	53623	DMS-MS	100009771	1.3668	1.6448	0.8687	1.1169	0.5542	0.4235	1.4974	0.2085	0.1782	4.1653	0.788	0.7872	1.047	2.0764	0.636	0.6417	1.1907	0.6169	0.3246	0.8843	0.9945	1.3621	0.5838	2.5701	1.7198	0.5928	2.5709	0.544	0.3937	0.2594	1.5568	0.1979	0.2822	0.8806	1.0087	2.4869	0.5232	0.8922	0.6133	2.9888	2.4157	1.6314	0.3747
8906	CE(20:0)	Cholesterol Ester	CE Ester	54317	DMS-MS	100010465	1.6506	1.6445	0.7239	0.9623	0.694	0.9146	1.5624	1.4356	0.6257	1.1637	0.8954	1.5644	0.9949	0.74	0.5742	1.0824	1.1165	0.862	0.8816	0.8893	0.9454	1.2332	0.8265	1.4674	1.3091	0.8715	1.8737	0.6667	0.3873	0.3688	1.1713	0.3498	0.4095	0.5154	1.1723	1.6623	0.8488	1.6168	0.6086	2.3583	1.1654	0.9423	1.0821
8907	CE(20:1)	Cholesterol Ester	CE Ester	54318	DMS-MS	100010466	2.2302	1.9491	0.9201	1.0238	0.7946	0.9708	1.6794	1.0619	0.6548	1.2368	0.7786	0.9907	0.7791	0.7369	0.7867	0.9438	1.0105	0.9721	0.884	0.9849	1.0575	0.984	0.8445	1.1343	1.0507	0.8193	2.0578	0.6592	0.444	0.5296	1.0446	0.445	0.4365	0.5031	1.1306	1.8186	0.9464	1.4498	0.5629	1.4363	1.3148	1.0549	0.891
8908	CE(20:2)	Cholesterol Ester	CE Ester	53624	DMS-MS	100009772	1.6591	2.3369	0.754	1.2089	0.9063	0.8613	1.6342	0.6949	0.5117	1.3325	0.7409	0.9463	0.8417	1.0748	0.9463	0.9675	1.3735	0.9587	0.7658	1.0601	1.1272	0.7398	0.5462	1.5287	1.0441	0.8069	1.9247	0.698	0.5184	0.4027	1.2438	0.4924	0.5084	0.4605	1.3548	1.8821	0.6608	1.526	0.7084	1.4785	1.1963	0.944	0.9508
8909	CE(20:3)	Cholesterol Ester	CE Ester	54319	DMS-MS	100010467	1.6983	2.9489	0.8235	1.109	0.9218	0.8134	1.8159	0.5393	0.4631	1.688	0.7279	0.9112	0.8309	1.2007	0.8809	0.9958	1.7174	0.9466	0.7386	1.2018	1.2943	0.6643	0.6087	1.8251	1.227	0.9207	2.142	0.6704	0.3543	0.405	1.4779	0.3102	0.2282	0.455	1.7638	2.7469	0.7086	1.8497	0.8103	1.8296	1.4893	1.0187	0.8113
8910	CE(20:4)	Cholesterol Ester	CE Ester	54495	DMS-MS	100010643	1.5673	2.1954	0.8093	1.0186	1.0205	0.742	1.9611	0.633	0.5742	1.4123	0.694	0.7422	0.7392	1.0288	0.955	0.805	1.6406	1.2561	0.6938	1.4015	1.4432	0.7649	0.918	1.1077	1.1874	1.2376	1.2216	0.6824	0.3584	0.5731	0.879	0.4184	0.2835	0.6525	1.3277	2.7177	0.7297	1.5451	0.8012	1.5242	1.6281	0.8898	0.7613
8911	CE(20:5)	Cholesterol Ester	CE Ester	53795	DMS-MS	100009943	2.745	2.6338	0.857	1.0933	0.9585	0.4492	1.6706	0.2924	0.2731	5.8489	0.6632	0.8126	0.6821	4.028	0.7743	0.6654	4.8321	0.861	0.4712	1.126	1.2389	0.6098	0.8824	1.7836	1.0489	0.906	1.4978	0.604	0.3287	0.4827	1.3204	0.2734	0.2284	1.1552	1.61	2.2069	0.3509	1.0819	0.6082	1.784	1.6443	1.1405	0.4844
8912	CE(22:0)	Cholesterol Ester	CE Ester	53625	DMS-MS	100009773	2.3017	2.2091	0.8656	1.1535	0.8087	0.6943	1.6068	0.5512	0.4011	2.8371	0.624	0.8609	0.6181	1.7792	0.743	0.6574	2.2501	0.7108	0.7324	0.9037	0.9571	0.7653	0.8597	1.4057	1.0579	0.8386	2.0965	0.5864	0.2985	0.4744	0.9271	0.3642	0.2569	0.7712	1.072	2.3756	0.7509	1.236	0.6306	1.7948	1.5244	0.9436	0.5881
8913	CE(22:1)	Cholesterol Ester	CE Ester	53796	DMS-MS	100009944	1.7618	1.7861	0.8392	1.5039	1.1002	0.8969	1.4599	1.0137	0.6768	1.6374	0.7603	0.8999	0.7861	1.041	0.9105	0.8908	1.6192	0.9348	0.8179	1.0228	0.9697	0.8847	0.6874	1.4629	1.0274	0.9227	1.7785	0.6009	0.5402	0.5478	0.9272	0.5706	0.6677	0.607	1.0334	1.5487	0.7469	1.2069	0.5231	1.6023	1.2728	0.8375	0.9735
8914	CE(22:2)	Cholesterol Ester	CE Ester	53269	DMS-MS	100009417	1.2597	1.6639	0.5807	1.0027	0.8385	0.7069	1.2845	1.2714	0.5311	1.3147	0.7433	1.0104	0.9702	0.8091	0.6233	0.8037	1.684	1.0762	0.6519	0.9872	1.0406	1.0127	0.7719	1.1064	1.1196	0.9043	1.2559	0.6457	0.391	0.4096	0.8471	0.4429	0.518	0.4847	1.0228	1.851	0.5248	1.4808	0.6498	1.8737	1.1431	0.6872	1.2878
8915	CE(22:4)	Cholesterol Ester	CE Ester	54124	DMS-MS	100010272	1.6699	2.101	0.7445	1.5637	1.3575	0.888	1.8795	0.9374	0.7591	1.5049	0.7252	0.8287	0.8046	0.9959	1.2492	0.9413	1.6483	1.5057	0.9504	1.3523	1.3306	0.8943	0.577	1.5369	1.25	0.9066	1.4966	0.7098	0.6015	0.5106	1.2405	0.7038	0.8493	0.6181	1.6475	1.6892	0.8081	1.4102	0.5231	1.2003	1.1845	0.7132	0.9591
8916	CE(22:5)	Cholesterol Ester	CE Ester	53797	DMS-MS	100009945	1.6879	1.9149	0.6036	1.02	0.9449	0.7129	1.7548	0.7059	0.6184	1.7612	0.6722	0.7947	0.8136	1.2384	1.0918	0.8972	2.1742	1.444	0.94	1.1401	1.2233	0.6672	0.5404	1.233	0.9848	0.7956	1.0706	0.6019	0.3787	0.4334	1.0589	0.4243	0.3251	0.5881	1.4699	1.9483	0.7488	1.7491	0.6394	1.288	1.353	0.9249	1.0029
8917	CE(22:6)	Cholesterol Ester	CE Ester	53970	DMS-MS	100010118	2.6347	2.1447	0.7225	0.9403	0.9614	0.6874	2.518	0.6611	0.636	3.1081	0.675	0.8689	0.7869	2.1168	0.8455	1.0072	3.6433	1.2308	1.0581	1.7456	1.8429	0.6815	0.9542	0.8403	1.0143	1.1416	0.7743	0.8749	0.3903	0.6506	0.7224	0.6157	0.2957	0.9658	1.1567	2.0045	0.5948	1.5967	0.844	1.4821	1.7509	1.3403	0.8535
8918	CE(24:0)	Cholesterol Ester	CE Ester	54125	DMS-MS	100010273	2.2153	2.1835	0.7299	1.073	0.8468	0.8222	1.9325	0.6556	0.6425	2.354	0.6098	0.9129	1.0363	1.2683	0.7986	0.8925	2.2854	1.0608	0.9023	1.3467	1.127	0.8615	0.828	1.466	1.283	0.9677	1.689	0.658	0.355	0.4522	1.0485	0.5232	0.3362	0.6213	1.3124	2.0741	0.7794	1.5401	0.65	1.5357	1.4018	0.8973	0.7446
8919	CE(24:1)	Cholesterol Ester	CE Ester	54126	DMS-MS	100010274	0.9861	1.3272	0.7402	0.9451	0.69	0.6517	0.8817	0.5235	0.3212	1.232	0.3225	0.5261	0.4825	0.5142	0.731	0.4402	1.0826	0.571	0.5235	0.6094	0.5354	0.764	0.4071	0.9954	0.7601	0.5724	1.1434	0.2683	0.1428	0.1811	0.6067	0.2789	0.1903	0.2485	0.7733	1.078	0.4148	0.7518	0.3349	0.8952	0.6085	0.6906	0.4476
8920	CER(14:0)	Ceramide	Ceramide	54496	DMS-MS	100010644	1.0343	0.9122	0.6985	0.8749	0.8952	0.4815	1.0376	0.5765	0.3459	0.7867	0.6239	0.4951	0.5154	0.9495	0.5154	0.9427	0.9156	0.6918	0.6782	0.6172	0.5358	0.7257	0.3323	0.9766	0.6511	0.5561	0.7799	0.3391	0.4951	0.2848	0.9291	0.3594	0.7935	0.4747	0.8342	0.9317	0.548	0.8906	0.4521	1.2468	0.8152	0.7262	0.4316
8921	CER(16:0)	Ceramide	Ceramide	53971	DMS-MS	100010119	1.2408	1.2373	1.1376	0.9643	1.7918	0.8187	1.4422	1.2625	0.969	0.868	0.7881	0.9026	0.3619	0.9663	1.208	1.148	1.4669	1.8717	2.1445	0.7611	0.8442	0.7961	0.542	0.8955	1.0462	0.6183	1.1687	0.5312	0.9667	0.5249	0.9981	0.9416	2.5743	1.3015	1.6534	0.8612	0.4541	0.7947	0.5154	1.0472	0.684	0.9548	0.7349
8922	CER(18:0)	Ceramide	Ceramide	54320	DMS-MS	100010468	0.6162	1.4008	0.6361	0.9967	2.3755	0.6372	1.0008	1.2928	1.3132	0.8195	0.4118	0.8769	0.2325	1.1883	1.1002	1.7199	2.1399	1.976	3.3917	0.5235	0.5562	0.7089	0.3206	0.9783	0.7959	0.4057	0.4446	0.3934	1.0018	0.4517	1.6247	1.0315	3.529	1.0592	2.3909	0.8869	0.3583	0.9165	0.4909	0.8502	0.8146	0.6632	0.9779
8924	CER(18:1)	Ceramide	Ceramide	53626	DMS-MS	100009774	0.8394	1.0739	0.8023	0.79	1.2838	0.6789	0.9628	1.0863	0.8517	0.6048	0.5184	0.7653	0.2469	0.8394	0.9998	2.728	1.5306	1.7899	2.4441	0.6913	0.6172	0.7036	0.3456	0.8764	0.7159	0.4197	0.8764	0.4814	0.8023	0.5184	1.0863	0.8641	1.9503	0.7653	1.1356	0.9269	0.2781	0.7518	0.5047	0.793	0.5356	0.7003	0.5973
8925	CER(20:0)	Ceramide	Ceramide	54321	DMS-MS	100010469	0.8217	1.2295	0.6797	0.9737	1.6567	0.4189	1.0234	0.8654	0.5426	0.8013	0.368	0.6874	0.1923	0.9438	0.8145	1.2632	1.4467	1.198	1.9031	0.6023	0.7051	0.5769	0.4995	0.7626	0.7029	0.4675	0.4266	0.2929	0.609	0.4951	0.8974	0.767	2.0623	1.1803	1.4809	1.0175	0.3627	0.7784	0.4801	0.7556	0.7078	0.5841	0.6267
8926	CER(20:1)	Ceramide	Ceramide	53972	DMS-MS	100010120	0.0091	0.0091	0.0457	0.0091	0.2831	0.0091	0.0091	0.4201	0.0274	0.0091	0.0731	0.621	0.0091	0.4018	0.0091	1.2146	0.3379	0.3288	0.4932	0.0548	0.2374	0.1644	0.0548	0.0548	0.3744	0.0091	0.1461	0.0091	0.1735	0.0091	0.274	0.0822	0.7306	0.4292	0.3196	0.0091	0.0091	0.0091	0.0091	0.0091	0.0091	0.0091	0.0091
8927	CER(22:0)	Ceramide	Ceramide	53627	DMS-MS	100009775	1.3397	1.5997	1.2149	1.4333	1.7903	0.5717	1.4101	1.5185	0.8137	1.1735	0.4774	0.8602	0.2151	1.1364	1.1654	1.1335	1.4944	1.1308	1.3852	0.7184	0.8204	0.58	0.8747	0.9619	0.7501	0.4043	0.9352	0.3204	0.7785	0.7052	0.9037	0.8454	1.6983	1.2903	1.3225	1.3971	0.5971	0.9354	0.7631	1.0429	0.9244	1.0422	0.7954
8928	CER(22:1)	Ceramide	Ceramide	54127	DMS-MS	100010275	0.4604	0.7179	0.4656	0.515	1.4463	0.3986	0.9137	1.0442	0.6032	0.515	0.3563	0.6244	0.1764	0.7937	0.829	1.344	1.3758	1.3863	2.2083	0.2893	0.4762	0.3845	0.2469	0.7761	0.6985	0.3175	0.635	0.2258	0.5256	0.3457	0.7584	0.7408	2.3952	0.8149	1.1006	0.572	0.3175	0.5263	0.4462	0.5148	0.4748	0.7408	0.4719
8929	CER(24:0)	Ceramide	Ceramide	54322	DMS-MS	100010470	1.3616	1.6007	1.156	1.2392	1.2939	0.6829	1.4317	1.4272	0.9107	1.4711	0.5111	0.7805	0.4207	1.3183	0.9618	0.8462	1.6865	1.1926	0.95	0.7861	0.8926	0.7012	0.8145	1.3814	0.7878	0.4004	1.4497	0.3565	0.4893	0.5655	1.0589	0.7163	1.3262	1.1463	1.4668	1.5644	0.6161	1.0466	0.7336	1.0733	0.9529	1.1658	0.6139
8930	CER(24:1)	Ceramide	Ceramide	53628	DMS-MS	100009776	0.7868	1.1538	0.6646	0.9232	1.5014	0.6789	1.4297	1.6857	0.9687	1.5267	0.4996	0.8301	0.374	1.6551	1.3865	1.2325	2.211	1.6527	1.6891	0.6282	0.7339	0.7733	0.4042	1.0028	0.5996	0.4476	0.5707	0.2967	0.9048	0.4242	1.0233	1.0074	2.1945	1.0286	1.4097	0.8686	0.5836	1.0125	0.7702	0.7384	0.7851	1.1113	0.9702
8931	CER(26:0)	Ceramide	Ceramide	54497	DMS-MS	100010645	0.8549	1.0655	0.7443	0.4248	0.502	0.7759	1.0883	0.9444	0.5898	1.1375	1.2709	0.5968	0.6425	0.983	0.6846	8.77	0.8917	1.134	2.0819	1.1024	0.6986	7.98	0.6986	1.0743	0.7829	0.4669	0.8672	0.2703	0.2352	0.2949	0.7162	0.6074	0.6741	0.6144	1.1199	1.3895	0.5783	0.9319	0.753	3.9605	1.2564	2.3838	0.4701
8932	CER(26:1)	Ceramide	Ceramide	53798	DMS-MS	100009946	0.7416	0.9719	0.3672	0.576	0.9431	0.7488	1.3175	1.0151	0.9215	1.2599	0.5112	0.6336	0.7416	1.1519	0.648	0.8639	2.1671	2.0303	1.2599	0.7632	0.7632	0.9791	0.324	1.3103	0.5184	0.4752	0.8423	0.2736	0.5184	0.216	0.9791	0.9143	1.5119	0.8999	1.8431	0.9051	0.4494	0.8861	0.5886	0.9937	0.7152	0.9494	0.4494
8987	DAG(12:0_16:0)	Diacylglycerol	DAG Ester	53629	DMS-MS	100009777	1.2416	0.9778	2.5326	0.5639	0.4287	0.2176	4.2672	0.3759	0.1946	3.2285	1.1278	0.5046	1.174	0.4584	0.5903	0.4353	0.4914	0.3331	0.432	0.7189	0.8079	1.4378	0.2144	1.0619	0.4815	0.7024	1.1806	0.3133	0.2045	0.3792	0.6694	0.554	0.2902	0.2704	1.0586	0.6904	5.7438	0.749	1.6431	3.2482	1.108	15.8887	0.397
8989	DAG(12:0_18:0)	Diacylglycerol	DAG Ester	53973	DMS-MS	100010121	1.6516	0.7371	1.0612	0.8181	0.5866	0.4592	1.887	0.4206	0.5403	1.2928	0.6753	0.4322	0.6792	0.301	0.575	0.4091	0.7602	0.7178	0.4747	0.6406	0.5827	29.3862	0.5171	0.9184	0.5711	0.4515	0.8644	0.2856	0.3203	0.548	0.9184	0.4785	0.4283	0.5055	0.8991	0.8909	2.8557	0.6405	0.4864	2.1382	0.7079	3.7804	0.4623
8990	DAG(12:0_18:1)	Diacylglycerol	DAG Ester	53799	DMS-MS	100009947	1.7215	2.5182	1.6826	0.6393	0.3813	0.5663	3.3944	0.4413	1.2283	2.5052	1.4733	0.4089	0.8664	0.4316	0.9962	0.2336	0.5095	0.7123	0.4105	0.6847	0.6312	409.923	0.2093	0.8243	0.5354	0.5225	1.3694	0.3099	0.3862	0.271	0.5468	0.881	0.4348	0.3651	0.6231	1.1611	9.2776	0.7383	1.566	2.8099	1.7226	13.8549	0.1365
8991	DAG(12:0_18:2)	Diacylglycerol	DAG Ester	53455	DMS-MS	100009603	1.2525	1.6372	1.7234	0.7294	0.5047	0.4462	2.5481	0.4216	0.2924	2.6374	1.2064	0.5939	1.0032	0.4924	0.9325	0.6801	0.6617	0.5139	0.634	1.2002	1.2987	6.8842	0.3108	0.8832	0.4924	0.8801	1.0402	0.5016	0.437	0.437	0.4862	1.191	0.5109	0.4524	0.8186	0.7285	5.7764	0.9522	1.8439	3.3069	1.3421	14.095	0.3627
8994	DAG(14:0_14:0)	Diacylglycerol	DAG Ester	53270	DMS-MS	100009418	0.0464	0.0464	0.5429	0.0464	0.0464	0.2797	0.825	0.0464	0.0464	1.0929	0.0464	0.0464	0.3959	0.5856	0.0464	0.0464	1.2446	0.0464	0.0464	0.0464	0.0464	0.0464	0.0464	0.147	0.0464	0.0464	0.5144	0.0464	0.0464	0.0464	0.0464	0.0464	0.0464	0.0464	0.0545	0.8337	0.8094	0.5153	1.7646	2.1511	0.3014	8.5071	0.3014
8996	DAG(14:0_16:0)	Diacylglycerol	DAG Ester	54323	DMS-MS	100010471	1.3074	0.7772	2.8747	0.9715	0.4399	0.3975	2.3972	0.2518	0.169	5.6851	0.875	0.4796	2.6565	0.5507	0.5535	0.4912	0.5685	0.2832	0.9359	0.9475	1.1028	1.4887	0.1786	1.7664	1.2417	0.6102	1.9737	0.3181	0.4132	0.3222	1.3819	0.7218	0.5199	0.2436	1.5201	0.8457	1.5332	0.5145	1.8151	2.8774	0.8899	12.1389	0.2614
8997	DAG(14:0_16:1)	Diacylglycerol	DAG Ester	54498	DMS-MS	100010646	1.0181	0.6729	1.7517	1.1266	0.4175	0.2729	1.9289	0.1469	0.1913	6.7804	0.5761	0.3685	4.3687	0.9983	0.6041	0.4198	0.849	0.2939	0.5831	0.9003	0.9493	4.1448	0.1679	2.7663	1.0099	0.3592	2.3978	0.2472	0.5388	0.2822	1.9453	0.5575	0.4642	0.2892	1.0449	0.6491	0.8789	0.4844	0.9995	1.5165	1.0206	7.9634	0.2508
9000	DAG(14:0_18:1)	Diacylglycerol	DAG Ester	53800	DMS-MS	100009948	1.4021	1.2955	2.4251	1.4343	0.6483	0.5223	2.7434	0.3532	0.7629	3.9987	0.8556	0.6818	1.7136	0.7593	1.0234	0.7195	0.6682	0.5429	1.0565	0.6985	0.7768	142.179	0.2164	1.5326	0.8345	0.57	1.8233	0.3063	0.4773	0.5191	1.3707	0.747	0.5708	0.4232	1.2609	1.1856	1.7003	0.7105	1.6649	1.5806	1.2489	6.7952	0.2942
9001	DAG(14:0_18:2)	Diacylglycerol	DAG Ester	54128	DMS-MS	100010276	0.895	1.3903	1.6469	1.0602	0.4802	0.4868	2.0325	0.4881	0.3239	2.8976	0.6943	0.5511	1.3933	0.7252	1.1266	0.6911	0.7653	0.3219	0.9499	1.2291	1.3598	2.2427	0.2654	0.8546	0.5958	0.6451	0.9854	0.425	0.5268	0.5932	0.8546	1.0609	0.492	0.3593	0.8218	0.7779	1.7861	0.7527	1.6654	1.4438	1.1088	6.3468	0.3446
9002	DAG(14:0_18:3)	Diacylglycerol	DAG Ester	54324	DMS-MS	100010472	0.779	1.2899	1.786	0.9204	0.5278	0.4729	1.862	0.418	0.2744	2.9386	0.6798	0.5784	1.178	0.6713	0.8529	0.4053	0.9415	0.4264	0.57	1.0809	1.102	1.7944	0.304	1.0007	0.7811	0.7009	0.8867	0.3589	0.4222	0.4391	0.7178	0.7431	0.4095	0.4518	0.7093	1.2017	1.4509	0.5686	1.2897	1.4186	0.979	6.3751	0.2198
9004	DAG(14:0_20:0)	Diacylglycerol	DAG Ester	53974	DMS-MS	100010122	1.8567	1.5825	1.4454	0.7451	0.6795	0.3457	1.8269	0.2205	0.158	2.3842	0.4947	0.5335	1.2219	1.0401	0.5871	0.6467	1.7614	0.4113	0.4292	0.5573	0.6586	6.6163	0.2563	2.0683	0.8971	0.6646	2.0564	0.2533	0.2593	0.2027	1.514	0.1848	0.2086	0.2146	1.052	0.9986	0.7854	0.8124	0.6755	1.7123	0.9695	1.1131	0.3613
9005	DAG(14:0_20:4)	Diacylglycerol	DAG Ester	53975	DMS-MS	100010123	2.3718	1.0999	4.8836	1.7319	0.468	0.508	2.7518	0.212	0.136	5.2436	0.508	0.648	2.5918	0.8039	1.0319	0.404	1.0199	0.416	0.632	1.8479	1.7479	1.8319	0.296	1.1119	1.5959	0.556	1.2199	0.68	0.408	0.436	0.7079	0.54	0.512	0.424	0.9359	1.0428	1.0938	0.4879	1.3681	1.5881	1.2054	3.8204	0.2009
9006	DAG(14:0_22:6)	Diacylglycerol	DAG Ester	54499	DMS-MS	100010647	0.801	0.9154	0.9536	0.6637	0.4272	0.5111	1.2359	0.4196	0.4196	3.5855	0.6332	0.3891	1.0604	1.3274	0.7858	0.3814	1.4876	0.5111	0.6408	0.7705	0.595	21.5664	0.4272	0.9154	0.74	0.5493	0.8468	0.473	0.3967	0.3891	0.6713	0.6866	0.6942	0.5874	0.679	0.668	0.6212	0.4275	0.7415	1.5698	0.9352	2.2311	0.3808
9007	DAG(14:1_16:0)	Diacylglycerol	DAG Ester	53456	DMS-MS	100009604	0.8795	0.7315	1.384	0.5255	0.3577	0.3454	1.2311	0.3898	0.3281	2.7162	0.6513	0.2615	1.6727	0.5946	0.5205	0.3553	0.6834	0.3429	0.4737	0.5896	0.7969	62.9393	0.0469	1.0781	0.8487	0.3034	1.4235	0.1382	0.4243	0.2985	0.9671	0.4515	0.5255	0.3232	0.9251	0.5716	0.5767	0.3922	0.5665	1.2535	0.8177	3.9706	0.364
9008	DAG(14:1_18:1)	Diacylglycerol	DAG Ester	54325	DMS-MS	100010473	1.2783	0.6764	1.081	0.8362	0.4042	0.9225	2.0026	0.6838	1.2926	1.8998	0.4469	0.5557	0.8493	0.9451	1.0461	1.9416	0.9582	1.3885	0.9137	0.4538	0.5854	7.1514	0.2648	1.6672	0.507	0.4233	1.7918	0.4068	0.3867	0.4608	1.297	1.2726	0.6907	0.7369	0.8275	0.7654	1.683	0.8553	1.4154	0.9296	0.8433	1.9797	0.3519
9014	DAG(15:0_18:1)	Diacylglycerol	DAG Ester	53457	DMS-MS	100009605	1.5099	0.8905	2.3761	1.4162	0.7811	0.7925	1.977	0.7052	0.6094	1.1759	0.7882	0.814	0.505	0.5508	0.8011	1.0357	0.6723	0.5665	1.4477	0.3762	0.4821	36.135	0.2775	0.8197	0.6366	0.6752	1.0843	0.4563	0.3333	0.6752	0.7052	0.8211	0.4978	0.6094	0.9599	0.718	1.1083	0.4896	1.2275	0.8322	0.8451	3.6148	0.293
9015	DAG(15:0_18:2)	Diacylglycerol	DAG Ester	53976	DMS-MS	100010124	0.9542	0.8299	1.4405	0.961	0.6077	0.9163	1.3318	1.3454	0.5552	0.9416	0.5242	0.7766	0.4465	0.4562	0.9319	1.4425	0.794	0.464	1.2056	0.5514	0.7455	0.7707	0.3359	0.7338	0.7397	0.5475	0.7455	1.3221	0.5455	0.994	0.7494	1.0406	0.4989	0.5222	0.662	0.5585	1.0101	0.4872	1.7239	1.144	0.7237	3.2867	0.4815
9020	DAG(16:0_16:0)	Diacylglycerol	DAG Ester	53977	DMS-MS	100010125	1.0301	0.658	1.8944	0.9424	0.7485	0.6792	1.3574	0.7638	0.5612	4.047	0.899	0.5448	1.5895	0.4931	0.8679	0.7312	0.729	0.606	2.6545	0.7934	0.8674	0.5603	0.1232	1.2961	1.0834	0.372	1.7065	0.3332	0.6423	0.6719	1.2019	1.2812	1.0374	0.4716	1.3345	0.4252	0.811	0.4901	1.0287	1.3053	0.7224	5.3808	0.5149
9021	DAG(16:0_16:1)	Diacylglycerol	DAG Ester	53978	DMS-MS	100010126	0.6241	0.7353	1.5742	1.2255	0.7513	0.6945	1.534	0.5796	0.4651	5.3356	0.6327	0.4472	3.1119	1.1618	1.1746	0.6686	1.2292	0.5983	1.7667	0.7055	0.7725	1.1538	0.1193	2.2838	1.2339	0.4025	2.4634	0.329	0.7893	0.4724	2.1132	0.8603	1.0385	0.3722	1.5537	0.4496	0.4731	0.5311	0.9478	0.8605	0.8863	4.9384	0.4111
9023	DAG(16:0_18:0)	Diacylglycerol	DAG Ester	54500	DMS-MS	100010648	0.8468	0.1169	1.3637	0.655	0.4065	0.0384	0.7278	0.1474	0.022	2.8907	0.6481	0.1491	0.6912	0.1655	0.4704	0.2461	0.1338	0.2195	1.0062	0.4652	0.4732	0.25	0.0183	0.6627	0.7006	0.1297	1.1608	0.0183	0.4606	0.2106	0.5164	0.642	0.572	0.194	0.6877	0.3226	0.5714	0.1816	0.5722	1.2961	0.59	3.0323	0.1508
9024	DAG(16:0_18:1)	Diacylglycerol	DAG Ester	53630	DMS-MS	100009778	0.9507	0.8828	1.2882	1.11	0.9557	0.6692	1.3024	0.8145	0.719	1.9674	0.6008	0.586	0.7778	0.5733	1.2426	0.8845	0.8578	0.9016	2.3855	0.4609	0.518	0.6087	0.2571	0.9324	0.6593	0.3698	1.19	0.3375	0.7218	0.9231	0.9272	1.3563	1.1633	0.7493	1.0704	0.7476	0.8596	0.6488	1.2338	0.9059	0.9519	3.4131	0.6078
9025	DAG(16:0_18:2)	Diacylglycerol	DAG Ester	53271	DMS-MS	100009419	0.5836	1.3125	0.97	0.8753	0.8585	0.9313	1.0618	1.3665	0.878	1.5933	0.7219	0.647	0.6644	0.5985	1.745	0.9752	1.0277	0.858	2.3382	0.9212	1.1069	0.5252	0.3491	0.5917	0.5582	0.4866	0.6761	0.644	1.5122	1.2007	0.7027	2.4712	1.0752	0.759	0.6781	0.6314	0.9978	0.7232	1.3256	0.8598	0.8821	3.0592	0.7203
9026	DAG(16:0_18:3)	Diacylglycerol	DAG Ester	53979	DMS-MS	100010127	0.8369	1.7891	1.4557	1.0984	0.7216	0.6606	1.3189	0.7521	0.4315	2.8707	0.7669	0.4949	0.8662	0.6184	1.2806	0.577	0.9061	0.7005	1.132	1.1836	1.4127	0.7443	0.5488	0.6841	0.8568	0.7372	0.9303	0.5965	1.5589	0.8256	0.6286	2.4517	0.8013	0.8529	0.6809	0.8248	1.0906	0.605	1.1923	0.9677	1.015	3.2091	0.5032
9029	DAG(16:0_20:3)	Diacylglycerol	DAG Ester	54501	DMS-MS	100010649	0.9699	1.1683	2.4825	1.9938	0.7397	0.6169	1.219	0.4441	0.3496	2.8456	0.5967	0.4563	1.898	0.6898	1.1204	0.6021	0.7789	0.6669	1.5213	0.8261	1.0678	0.8491	0.2619	1.0705	1.2676	0.4279	1.5686	0.6993	0.6156	0.4711	0.8369	0.9976	1.0192	0.4792	0.6763	0.7997	0.535	0.6093	1.1691	1.1883	1.0317	2.1062	0.4179
9030	DAG(16:0_20:4)	Diacylglycerol	DAG Ester	53458	DMS-MS	100009606	1.2061	0.9333	2.8361	1.3911	0.8482	0.5866	1.2841	0.4283	0.3312	3.6674	0.6066	0.4676	1.5328	0.5892	1.1731	0.4863	0.9561	0.8331	1.3153	1.5894	1.6799	0.9579	0.3481	0.8183	1.2306	0.3699	0.9182	1.1268	0.6182	0.6793	0.4956	1.2529	0.6788	0.4939	0.7666	0.5986	0.4831	0.5054	1.0705	0.999	0.9776	1.9895	0.3902
9031	DAG(16:0_20:5)	Diacylglycerol	DAG Ester	54502	DMS-MS	100010650	1.8478	1.7058	2.0686	1.1363	0.4235	0.3564	0.8471	0.2608	0.1395	6.743	0.5552	0.3512	0.7903	1.4824	0.6844	0.2505	1.627	0.4158	0.8058	0.8652	0.9581	1.1363	0.4752	0.7464	1.002	0.3512	1.5702	0.532	0.328	0.4726	0.6172	0.9142	0.5062	0.8109	0.5862	0.6449	0.2818	0.4299	0.769	1.7483	1.0509	2.374	0.3129
9032	DAG(16:0_22:5)	Diacylglycerol	DAG Ester	54326	DMS-MS	100010474	0.5731	1.1824	0.6967	1.0567	0.6882	0.5411	0.9907	0.6541	0.5539	1.5297	0.4879	0.3963	0.9779	0.914	1.6703	0.8139	1.2932	0.9459	2.1369	0.669	0.4836	0.7222	0.3089	0.7691	0.735	0.3302	1.0482	0.8501	0.6051	0.5241	0.767	1.1888	0.9502	0.5326	0.7798	0.5924	0.3352	0.5565	0.8387	0.767	0.8325	1.6633	0.516
9033	DAG(16:0_22:6)	Diacylglycerol	DAG Ester	53980	DMS-MS	100010128	0.893	1.3275	0.7609	0.7218	0.4827	0.3609	0.8114	0.4919	0.3655	3.471	0.6092	0.4253	1.1562	1.7056	0.8896	0.4551	2.6803	0.4781	1.4827	0.9517	0.9287	0.6988	0.4368	0.5701	0.7793	0.3977	1.3631	1.8206	0.7241	0.5931	0.462	2.8021	1.0781	0.9448	0.5632	0.4923	0.2723	0.3375	0.7683	1.367	0.9474	2.7637	0.4644
9034	DAG(16:1_16:1)	Diacylglycerol	DAG Ester	53631	DMS-MS	100009779	0.2433	0.5634	0.7585	1.0196	0.471	0.2984	0.9248	0.3528	0.1803	4.0397	0.2782	0.2736	3.0014	1.273	0.8549	0.4679	1.2994	0.4026	0.5347	0.4523	0.5254	1.5745	0.1321	2.1885	0.8471	0.2269	1.9958	0.1663	0.6046	0.1383	2.0486	0.3202	0.6684	0.2269	1.0834	0.3968	0.3654	0.5605	0.6345	0.5347	0.9248	2.8102	0.2163
9035	DAG(16:1_18:0)	Diacylglycerol	DAG Ester	54129	DMS-MS	100010277	0.533	0.4675	0.7552	0.9492	0.499	0.2553	0.8513	0.2678	0.1931	3.5513	0.2951	0.291	1.381	0.543	0.7908	0.3904	0.7353	0.3357	0.5952	0.4261	0.4435	0.9682	0.039	1.1448	0.732	0.1335	1.6712	0.155	0.5894	0.2387	0.9666	0.412	0.6027	0.1393	0.795	0.4112	0.3216	0.3585	0.6363	0.6439	0.6097	2.1752	0.1758
9036	DAG(16:1_18:1)	Diacylglycerol	DAG Ester	54130	DMS-MS	100010278	0.6119	0.7719	0.9634	1.3882	0.9571	0.6384	1.4929	0.5311	0.5579	2.6151	0.4402	0.5653	1.3006	1.1764	1.5092	0.8388	1.564	0.8382	1.4771	0.3838	0.3897	1.2602	0.2302	1.5733	0.7064	0.3937	1.4819	0.2301	0.7397	0.5758	1.6043	0.7907	1.2475	0.6036	1.2235	0.757	0.6735	0.775	1.0808	0.5836	1.2585	2.53	0.4451
9037	DAG(16:1_18:2)	Diacylglycerol	DAG Ester	53632	DMS-MS	100009780	0.4888	1.1513	0.8851	1.2096	0.7969	0.8848	1.3541	0.9216	0.6676	2.1733	0.5055	0.6228	1.1169	1.3101	2.0919	1.0509	2.032	0.8289	1.5319	0.6973	0.7444	1.2642	0.3531	1.0721	0.5957	0.4393	0.8389	0.3865	0.8643	0.7795	1.3121	1.1908	1.1914	0.6277	0.8811	0.7335	0.7085	0.9949	1.2012	0.6085	1.4142	2.5849	0.5736
9038	DAG(16:1_18:3)	Diacylglycerol	DAG Ester	53981	DMS-MS	100010129	0.6512	1.3317	1.1291	1.2418	0.6675	0.6458	1.7077	0.4421	0.3879	3.1987	0.5678	0.4703	1.3826	1.1312	1.4065	0.5635	1.5387	0.7368	1.0012	0.8452	0.9882	1.5993	0.5223	1.0359	1.1594	0.7737	1.025	0.3272	0.6176	0.4594	0.9427	0.7043	0.7845	0.7715	0.7303	1.1532	0.7745	0.7988	0.9774	0.7759	1.7905	2.5164	0.3587
9039	DAG(16:1_20:0)	Diacylglycerol	DAG Ester	54503	DMS-MS	100010651	1.0572	1.1435	1.4161	0.4864	0.5139	0.3452	0.765	0.3531	0.1961	1.2632	0.3452	0.4551	1.3965	0.5021	0.3609	0.6041	0.6316	0.4237	0.2864	0.561	0.5806	1.3024	0.2314	1.2671	0.6355	0.5217	1.322	0.3178	0.4041	0.3099	1.0199	0.3099	0.6041	0.3021	0.8748	0.6676	0.3405	0.5306	0.3007	0.902	0.65	1.2248	0.336
9040	DAG(16:1_20:2)	Diacylglycerol	DAG Ester	54131	DMS-MS	100010279	0.6314	0.8993	0.9472	1.2374	0.7686	0.59	1.1927	0.8196	0.6378	1.3777	0.5549	0.6251	1.3043	0.7399	1.2342	0.7813	0.9567	0.8132	1.4319	0.4688	0.6952	1.0492	0.4273	0.9918	0.6059	0.4433	1.0588	0.3763	0.8164	0.7526	0.9121	1.3745	1.062	0.7654	0.6984	0.8362	0.7078	0.8047	1.0956	0.7102	1.0786	1.5804	0.4533
9041	DAG(16:1_20:4)	Diacylglycerol	DAG Ester	53272	DMS-MS	100009420	0.606	0.8238	1.9527	1.759	0.8143	0.6269	1.7286	0.3419	0.2799	4.897	0.4217	0.4952	2.9025	1.3829	1.3791	0.4762	1.9059	0.8421	0.8738	1.2512	1.217	2.401	0.3457	1.3031	1.7007	0.4762	1.1701	0.7548	0.7256	0.4192	0.9017	0.5699	0.7332	0.4141	0.8054	0.6324	0.3027	0.5585	1.0882	0.6441	1.6187	1.6674	0.2378
9042	DAG(16:1_22:6)	Diacylglycerol	DAG Ester	53459	DMS-MS	100009607	0.8309	1.2477	0.6038	0.9405	0.5344	0.3153	1.2718	0.4115	0.4542	3.1366	0.4756	0.3634	1.2824	2.7252	1.0366	0.4969	5.0924	0.5237	0.9351	0.6519	0.6038	1.5122	0.3099	0.7855	0.6573	0.3206	1.3412	0.5344	0.6626	0.3901	0.6947	1.4855	1.1008	0.8122	0.855	0.4865	0.2958	0.4514	0.6849	0.9612	1.1519	2.0159	0.3464
9048	DAG(18:0_18:1)	Diacylglycerol	DAG Ester	54504	DMS-MS	100010652	1.609	0.7898	1.555	1.5367	1.1046	0.5482	1.3982	0.7127	0.6696	2.391	0.6528	0.6198	0.7351	0.5615	1.4607	0.8557	0.8602	1.0253	1.8835	0.4834	0.5216	0.7029	0.3016	0.9479	0.82	0.4562	1.4674	0.3864	0.9487	0.8728	0.8711	1.3831	1.3623	0.9119	1.0639	0.757	0.8816	0.5407	1.0942	0.8607	1.0051	2.5641	0.4674
9049	DAG(18:0_18:2)	Diacylglycerol	DAG Ester	53273	DMS-MS	100009421	0.7064	0.9892	1.1421	1.2413	0.9769	0.7645	1.0795	1.0919	0.7472	1.9534	0.7438	0.6688	0.6145	0.5131	1.8212	0.9073	0.9227	0.8256	1.8086	0.9331	1.1177	0.6376	0.4345	0.5282	0.6961	0.5361	0.8088	0.7946	1.6678	1.11	0.5504	2.4753	1.2067	0.8884	0.65	0.6714	0.9169	0.6406	1.2486	0.8685	0.9477	2.1545	0.5868
9050	DAG(18:0_18:3)	Diacylglycerol	DAG Ester	53982	DMS-MS	100010130	0.8048	1.2968	1.2947	1.2926	0.8152	0.5879	1.2051	0.8736	0.615	2.2371	0.6171	0.5546	0.6046	0.6046	1.7805	0.7651	1.0383	0.8465	1.2613	0.8965	1.203	0.6526	0.6401	0.6338	0.7547	0.6338	0.7506	0.6088	1.5157	0.9298	0.5108	2.3976	1.0153	1.0424	0.7151	0.8851	0.9642	0.6556	1.0025	0.8033	1.0289	1.9245	0.4907
9052	DAG(18:0_22:6)	Diacylglycerol	DAG Ester	53274	DMS-MS	100009422	0.9687	0.8705	0.6112	0.704	0.4857	0.3002	0.7204	0.3602	0.2401	2.4286	0.4093	0.4202	0.7804	1.0915	0.5949	0.5239	1.8119	0.453	0.8241	0.6494	0.704	1.5172	0.251	0.5457	0.8077	0.3929	0.9551	1.73	0.8568	0.4366	0.3875	1.3917	0.7477	0.6713	0.4039	0.6039	0.2834	0.3531	0.6318	1.0174	0.9244	1.5516	0.3298
9053	DAG(18:1_18:1)	Diacylglycerol	DAG Ester	53275	DMS-MS	100009423	1.0489	1.1656	1.2286	1.6036	1.5053	0.8427	1.5608	0.9714	1.0687	1.2933	0.5693	0.9024	0.5076	0.7743	1.9659	1.3039	1.2461	1.6919	3.0207	0.3528	0.3902	0.587	0.5792	0.8137	0.5474	0.49	0.9974	0.2969	0.8388	1.3637	0.864	1.6022	1.6114	1.5596	1.1604	1.1899	0.9475	0.7894	1.3932	0.6754	1.1834	1.9891	0.6483
9054	DAG(18:1_18:2)	Diacylglycerol	DAG Ester	53276	DMS-MS	100009424	0.8429	1.8083	1.0261	1.4118	1.3583	1.1491	1.4329	1.6215	1.3798	1.0745	0.679	0.9776	0.4136	0.8572	2.7702	1.5034	1.6101	1.6531	2.9443	0.7001	0.8521	0.6275	0.8382	0.5412	0.4651	0.5582	0.6075	0.5137	1.368	1.8921	0.7572	2.7593	1.5784	1.5877	0.8371	1.0948	0.9361	1.0229	1.5869	0.7292	1.2601	1.8718	0.8359
9055	DAG(18:1_20:1)	Diacylglycerol	DAG Ester	53801	DMS-MS	100009949	1.1333	0.9961	1.4945	1.4332	1.1048	0.6655	1.2187	0.6641	0.8669	1.1282	0.5663	0.6889	0.8509	0.6889	1.4916	1.01	1.2975	1.1793	2.3498	0.4933	0.4816	0.6568	0.521	0.9049	0.4977	0.4831	1.3252	0.2977	0.7677	0.9749	0.6495	1.728	1.4318	0.8772	1.0552	1.0003	0.921	0.6577	1.6189	0.8543	0.9095	2.2467	0.5657
9056	DAG(18:1_20:2)	Diacylglycerol	DAG Ester	54327	DMS-MS	100010475	0.9877	1.1797	1.4393	2.0353	0.9939	0.7435	1.212	0.7281	0.6021	1.2565	0.4793	0.6682	1.1935	0.745	1.9293	0.9631	1.0154	0.9662	2.5668	0.4485	0.51	0.9155	0.4332	0.9754	0.7926	0.4885	1.3118	0.3671	0.8341	0.639	0.8034	1.3118	1.5468	0.7619	0.682	1.1234	0.8015	0.8491	1.8285	0.7602	1.2762	1.7672	0.5498
9057	DAG(18:1_20:3)	Diacylglycerol	DAG Ester	53633	DMS-MS	100009781	0.8653	1.2759	1.7496	2.6684	1.0397	0.6248	1.3174	0.4663	0.3859	1.6634	0.4001	0.5666	1.3552	0.8575	1.3883	0.6275	1.068	0.921	2.0704	0.481	0.5324	0.942	0.5093	0.9173	0.9814	0.7435	0.921	0.46	0.5613	0.4479	0.6527	0.8953	0.974	0.922	0.6254	1.4299	0.6525	0.7019	1.8462	0.8394	1.5858	1.5417	0.4356
9058	DAG(18:1_20:4)	Diacylglycerol	DAG Ester	53460	DMS-MS	100009608	1.2057	1.3232	2.2501	1.9138	1.0961	0.6763	1.3891	0.5506	0.3802	2.4836	0.43	0.5774	0.9752	0.7877	1.6321	0.6812	1.3611	1.1847	1.5403	0.9998	1.0534	1.0775	0.6732	0.6664	0.975	0.5167	0.6205	0.8468	0.6193	0.8494	0.4357	1.6014	0.7946	0.8874	0.673	1.0446	0.5875	0.5484	1.7037	0.8029	1.6135	1.4147	0.4159
9059	DAG(18:1_20:5)	Diacylglycerol	DAG Ester	53277	DMS-MS	100009425	2.0617	2.7227	1.7902	2.0259	0.7667	0.4924	1.0047	0.3657	0.2446	5.474	0.5585	0.5266	0.7458	2.3884	1.2878	0.4296	2.7927	0.7469	1.3473	0.8075	0.8648	2.1416	1.1391	0.7689	0.9033	0.5145	1.0091	0.5806	0.4528	0.6599	0.5266	1.1644	0.7359	1.3462	0.5464	1.1092	0.3389	0.4719	1.1389	1.2158	1.8225	1.577	0.3612
9060	DAG(18:1_22:4)	Diacylglycerol	DAG Ester	53278	DMS-MS	100009426	0.9101	1.0877	1.1099	1.6309	1.1573	0.7429	1.4148	0.7015	0.666	1.1484	0.4233	0.589	0.9797	0.8258	1.9949	0.9057	1.1958	1.2846	1.9091	0.6778	0.7133	1.1987	0.4321	0.8791	0.7015	0.5416	0.8583	0.7932	0.7814	0.6867	0.6186	1.033	1.0596	0.6364	0.7192	0.9947	0.6035	0.6415	1.2674	0.8449	1.0886	1.6183	0.4448
9061	DAG(18:1_22:5)	Diacylglycerol	DAG Ester	53802	DMS-MS	100009950	1.0007	1.7208	0.7186	1.5857	1.1967	0.6221	1.4061	0.8849	0.8226	1.0245	0.4291	0.5909	0.8656	1.2606	2.7438	1.0468	2.3593	1.9124	2.8002	0.4335	0.5048	1.3779	0.4722	0.7453	0.6013	0.5018	0.7617	0.5434	0.6711	0.6726	0.7112	1.4773	1.4862	1.0081	1.3482	1.0469	0.5077	0.6413	0.9977	0.7508	1.1647	1.251	0.5949
9062	DAG(18:1_22:6)	Diacylglycerol	DAG Ester	53461	DMS-MS	100009609	1.3922	2.4952	0.6997	1.2606	0.9657	0.4308	1.158	0.7763	0.6491	2.7526	0.6809	0.6636	0.853	2.7641	1.6134	0.8067	5.5153	0.9614	2.3102	0.6896	0.7518	0.811	0.8009	0.4279	0.6404	0.558	1.0655	0.986	0.9484	0.7922	0.4525	3.4841	1.7204	2.3174	0.9093	0.7637	0.4203	0.3634	1.017	1.3016	1.4316	2.0909	0.5104
9064	DAG(18:2_18:3)	Diacylglycerol	DAG Ester	53279	DMS-MS	100009427	0.5395	2.7015	0.9621	0.9841	0.8991	0.6416	0.9902	1.0212	0.4979	0.9902	0.5885	0.5246	0.3417	0.5384	1.8699	0.5514	1.0363	0.8706	1.0514	1.1463	1.3733	0.7675	1.331	0.2986	0.5346	0.7628	0.3538	0.6334	2.2702	0.9505	0.3728	3.3799	0.6636	1.3461	0.3426	1.3182	1.1849	0.9471	1.4582	0.9046	1.7869	1.8776	0.6113
9065	DAG(18:2_20:3)	Diacylglycerol	DAG Ester	54132	DMS-MS	100010280	0.7066	1.9614	1.5631	2.5842	0.9583	0.7908	1.3361	0.6391	0.4926	1.2699	0.5018	0.5612	1.1979	0.9223	1.9836	0.6433	1.2439	1.0077	1.9509	0.8477	1.001	1.0823	0.7707	0.6986	0.9047	0.8427	0.6835	0.7522	0.6299	0.6551	0.5621	1.3998	1.0337	0.9055	0.5646	1.2044	0.6494	0.7528	1.6633	0.8569	1.5933	1.3024	0.4412
9066	DAG(18:2_20:4)	Diacylglycerol	DAG Ester	53462	DMS-MS	100009610	0.7258	2.0311	1.8462	1.6102	1.0154	0.8381	1.3677	0.7417	0.5035	1.7581	0.5416	0.7082	0.8595	0.7606	2.1819	0.6319	1.5445	1.1916	1.6298	1.7374	1.8076	1.1745	0.9628	0.4556	0.8931	0.6123	0.3835	1.4288	0.6665	1.1316	0.339	2.381	0.7843	0.8232	0.566	0.8778	0.5425	0.6468	1.5599	0.8053	1.6991	1.2716	0.4252
9067	DAG(18:2_20:5)	Diacylglycerol	DAG Ester	54505	DMS-MS	100010653	1.0584	3.7901	1.4336	1.5005	0.56	0.455	0.9314	0.4855	0.2739	3.8867	0.5448	0.5129	0.6026	2.4943	1.4473	0.3789	3.135	0.5616	1.4686	1.1703	1.1794	1.6284	1.4473	0.5479	0.8507	0.5905	0.8796	0.6818	0.4383	0.764	0.4352	1.4899	0.77	1.4701	0.4748	0.9555	0.3522	0.5118	1.0438	1.4716	1.8419	1.4652	0.3703
9068	DAG(18:2_22:4)	Diacylglycerol	DAG Ester	54133	DMS-MS	100010281	0.8292	1.6203	1.1141	1.4044	1.0633	0.9036	1.5459	0.8673	0.6641	0.7548	0.548	0.6133	0.7439	0.6859	2.5221	0.773	1.3681	1.1975	1.5967	1.0234	0.9798	0.9689	0.606	0.9399	0.8528	0.5443	0.6859	1.0669	0.7875	0.8782	0.6532	1.4987	0.8528	0.6605	0.6459	1.0255	0.5141	0.7434	1.2206	0.841	1.1968	1.7478	0.4482
9069	DAG(18:2_22:5)	Diacylglycerol	DAG Ester	53463	DMS-MS	100009611	0.6881	2.4307	0.6209	1.4694	1.1735	0.6643	1.3742	1.2707	1.1093	0.7658	0.4801	0.7492	0.8465	1.2149	3.7398	0.8713	2.6926	1.8668	2.8229	0.6892	0.6871	0.9272	0.683	0.6085	0.6457	0.5215	0.6933	0.8485	0.7927	0.8734	0.6271	2.1524	1.486	1.0927	1.0886	0.8321	0.4553	0.7037	0.9105	0.7524	1.241	1.2909	0.6562
9070	DAG(18:2_22:6)	Diacylglycerol	DAG Ester	54506	DMS-MS	100010654	0.9375	3.3946	0.6121	0.9931	0.7232	0.3951	1.0284	0.9243	0.7197	1.8662	0.6632	0.6174	0.5944	2.2666	1.651	0.635	5.8667	0.8661	2.2454	0.9895	1.0266	0.6615	1.0548	0.3034	0.4886	0.6085	0.8379	1.3776	0.7232	0.9278	0.3281	4.886	1.6228	2.3883	0.6932	0.6566	0.318	0.4393	0.8854	1.4345	1.3944	1.9218	0.5823
8938	DCER(14:0)	Dihydroceramide	Dihydroceramide	53803	DMS-MS	100009951	1.1482	0.4334	0.3148	0.5111	0.4926	0.2296	1.7927	0.4185	0.3778	0.8519	0.2	0.8815	0.3667	0.4667	0.2519	0.4259	0.9	0.4519	0.5037	0.5148	0.4778	1.3927	0.4519	0.9593	0.3852	0.6741	0.8741	0.5223	1.0297	0.5815	0.5852	0.3482	0.5037	0.5148	0.4482	0.7266	0.2247	0.4232	0.2434	0.8577	0.7116	0.4682	0.3071
8939	DCER(16:0)	Dihydroceramide	Dihydroceramide	54134	DMS-MS	100010282	1.5171	1.0054	0.9736	0.52	1.3235	0.6901	1.4673	1.1755	0.7745	0.65	0.8021	0.726	0.3803	0.7938	0.9072	0.827	1.4383	1.4051	1.9403	0.6956	0.8284	1.0911	0.5117	0.9529	0.8616	0.7551	0.8768	0.4536	0.8353	0.5808	1.0303	0.7399	1.7577	0.7648	1.4314	0.7782	0.5928	0.7059	0.4766	0.9091	0.6965	1.172	0.4745
8940	DCER(18:0)	Dihydroceramide	Dihydroceramide	53464	DMS-MS	100009612	0.8158	0.9629	0.4906	0.4251	0.9411	0.4996	0.7286	0.7976	0.9012	0.7595	0.3343	0.7158	0.2344	0.6959	0.6541	0.8212	1.1555	1.1246	2.2293	0.4379	0.536	0.9593	0.3743	1.1592	0.714	0.3616	0.694	0.2453	0.6541	0.2707	1.0956	0.5723	1.786	0.565	1.875	0.759	0.2356	0.8457	0.2077	0.7917	0.7165	0.5905	0.4351
8941	DCER(18:1)	Dihydroceramide	Dihydroceramide	53983	DMS-MS	100010131	0.5226	0.4641	0.2208	0.838	0.3965	0.3694	0.6623	0.6848	0.3514	0.5406	0.1352	0.41	0.5451	0.4595	0.4686	0.437	1.0317	0.6533	0.4821	0.392	0.41	0.9146	0.2523	0.4505	0.5226	0.1937	0.6353	0.0631	0.3109	0.428	0.5361	0.6488	0.5542	0.5136	0.3875	0.6654	0.267	0.5679	0.3178	0.6018	0.2712	0.5509	0.25
8942	DCER(20:0)	Dihydroceramide	Dihydroceramide	53280	DMS-MS	100009428	0.8208	0.5742	0.377	0.404	0.5679	0.4072	0.4008	0.4008	0.2179	0.4231	0.3324	1.8531	0.1861	0.3293	0.0843	0.404	0.6299	0.4247	0.8017	0.3563	0.7667	1.2344	0.781	0.5027	0.4963	0.8542	0.9226	0.167	0.3849	0.2195	0.641	0.2609	0.7985	0.6219	0.6442	0.5272	0.162	0.2561	0.3437	1.7715	0.3222	0.3305	0.195
8943	DCER(20:1)	Dihydroceramide	Dihydroceramide	53984	DMS-MS	100010132	0.4637	0.5937	0.3843	0.3669	0.4941	0.2889	0.5778	0.5461	0.5143	0.5056	0.5114	5.4433	0.3583	0.3409	0.4218	0.3496	0.627	0.3958	0.6183	0.6299	0.8119	1.3204	2.0398	0.6616	0.4709	2.5512	2.1294	0.3583	0.4421	0.4305	0.6385	0.2398	0.4218	0.731	0.4941	0.4792	0.2022	0.4698	0.5756	2.5794	0.4512	0.3734	0.0747
8944	DCER(22:0)	Dihydroceramide	Dihydroceramide	53465	DMS-MS	100009613	1.2248	1.2699	0.8279	0.782	1.0922	0.508	1.1685	0.8286	0.5428	0.8116	0.3762	0.6168	0.2355	0.582	0.662	0.7649	0.8649	0.6909	0.9441	0.5643	0.6065	0.6975	0.4421	0.9782	0.7627	0.371	0.8664	0.1799	0.5146	0.4584	0.8042	0.5354	1.1418	0.6887	1.1159	0.8872	0.4266	0.8478	0.4415	0.8161	0.8986	0.6781	0.4923
8945	DCER(22:1)	Dihydroceramide	Dihydroceramide	53804	DMS-MS	100016011	0.1038	0.3028	0.2375	0.2297	0.1812	0.1448	0.1569	0.2282	0.1462	0.1976	0.1633	0.1576	0.1462	0.1705	0.1469	0.3074	0.2995	0.1897	0.2511	0.0913	0.2111	0.2995	0.0742	0.2511	0.1519	0.1926	0.3281	0.1198	0.2261	0.1911	0.2175	0.2125	0.2125	0.2682	0.2289	0.3155	0.2052	0.1659	0.1582	0.2081	0.3894	0.0873	0.1343
8946	DCER(22:2)	Dihydroceramide	Dihydroceramide	57732	DMS-MS	100009952	0.8453	1.112	0.7991	1.4161	0.6741	0.5117	0.9122	0.7695	0.3818	0.9782	0.2805	0.7066	0.4418	0.5481	0.4605	0.6032	0.5609	0.4438	0.553	0.4773	0.5599	0.4674	0.4881	0.927	0.4418	0.4586	1.1287	0.3149	0.3208	0.4635	0.5452	0.4989	0.4566	0.5521	0.4566	1.0187	0.6648	0.7191	0.5531	0.6776	1.4722	0.6353	0.3984
8947	DCER(24:0)	Dihydroceramide	Dihydroceramide	54328	DMS-MS	100010476	1.2411	1.6724	1.1792	1.0111	1.046	0.7241	1.5424	1.2971	0.868	1.3922	0.5362	0.7295	0.5286	1.0752	0.8062	0.7918	1.524	1.0752	0.9371	0.7438	0.8999	0.7066	0.7169	1.541	0.8739	0.4537	1.5634	0.365	0.4762	0.5475	1.02	0.6371	1.2012	0.9214	1.5877	1.4443	0.6153	1.1513	0.6316	1.1058	1.1559	1.1361	0.5599
8948	DCER(24:1)	Dihydroceramide	Dihydroceramide	53466	DMS-MS	100009614	0.4954	0.6166	0.4409	0.5594	0.6913	0.4703	0.696	0.6452	0.5354	0.6227	0.3317	0.4879	0.3474	0.6904	0.647	0.5838	0.9134	0.7337	0.71	0.332	0.4279	0.5419	0.269	0.5701	0.3501	0.3744	0.4611	0.2456	0.4401	0.3504	0.5193	0.503	0.8561	0.628	0.7901	0.4602	0.3688	0.6203	0.4491	0.4187	0.6289	0.499	0.4423
8949	DCER(26:0)	Dihydroceramide	Dihydroceramide	53634	DMS-MS	100009782	0.4451	0.6123	1.5379	0.2808	0.2778	0.883	0.9378	0.146	0.3923	0.7411	2.3297	5.1136	0.4927	0.3305	0.7877	0.5769	0.4947	0.7877	0.8557	4.9413	1.2145	7.7972	5.2089	0.4136	0.3133	5.6925	2.1351	0.5505	0.0608	0.3133	0.4765	0.8587	0.3852	0.5262	0.1075	0.0582	0.0471	0.0291	0.5769	3.2545	0.6101	0.4326	0.0014
8950	DCER(26:1)	Dihydroceramide	Dihydroceramide	53281	DMS-MS	100009429	0.227	0.5456	0.3404	0.3295	0.2706	0.1746	0.8052	0.3011	0.4037	0.515	0.1397	0.3164	0.2051	0.3055	0.3972	0.3732	0.8729	0.2946	0.4866	0.3775	0.216	0.4277	0.3622	0.3011	0.251	0.467	0.3251	0.1353	0.5303	0.2095	0.3077	0.2837	0.2706	0.2073	0.2248	0.4271	0.1641	0.2775	0.2968	0.8278	0.3161	0.2486	0.0965
8951	HCER(14:0)	Hexosylceramide	Hexosylceramide	53808	DMS-MS	100009956	0.9945	0.8087	0.5738	0.7923	1.0437	0.5792	0.8525	0.7322	0.4372	0.6776	0.4754	0.459	0.4645	0.6066	0.7377	1.0383	0.918	0.7814	0.6557	0.7923	0.5683	0.776	0.3224	0.8033	0.4754	0.4481	0.9945	0.7923	0.623	0.5464	0.7869	0.5027	0.6557	0.4372	0.8634	0.8977	0.4003	0.5832	0.7205	0.5775	0.6805	0.6747	0.3202
8952	HCER(16:0)	Hexosylceramide	Hexosylceramide	53809	DMS-MS	100009957	0.975	0.7061	0.7585	1.0662	0.7953	1.3845	1.6135	1.5247	0.9547	1.2135	0.5665	0.6822	0.5498	0.9219	0.9486	0.9586	1.7457	0.96	0.9733	0.9295	1.0591	0.7926	0.5264	1.0708	0.8244	0.513	1.0886	1.1774	1.0424	0.6499	0.7969	0.6617	0.9798	0.6355	1.1372	1.159	0.5555	1.2855	0.7003	0.953	0.7693	0.8156	0.6887
8953	HCER(18:0)	Hexosylceramide	Hexosylceramide	53638	DMS-MS	100009786	1.0218	0.8654	0.6205	0.9267	0.7301	1.0572	1.523	0.9831	0.6624	1.8324	0.5786	0.9202	0.3852	1.0733	0.7027	1.0379	1.6745	0.8203	1.0685	0.8896	0.9428	1.0701	0.4658	1.2345	0.7994	0.7913	1.1555	1.0008	0.751	0.4367	0.7365	0.5544	1.0604	0.4319	1.4053	1.4453	0.5956	1.8497	0.4805	1.2301	1.0111	0.8534	0.8516
8954	HCER(18:1)	Hexosylceramide	Hexosylceramide	53810	DMS-MS	100009958	0.7763	0.3728	0.4925	0.684	0.7866	0.6224	1.1423	0.6703	0.513	0.8071	0.4309	0.7455	0.3557	0.5198	0.6019	1.3885	2.2708	0.8413	0.8003	0.6498	0.6566	0.7113	0.3215	0.6977	0.6361	0.5198	0.8892	0.5061	0.7592	0.4036	0.3762	0.5951	0.684	0.5335	0.8755	0.9329	0.1961	0.82	0.5348	1.0161	0.4754	0.6774	0.3922
8955	HCER(20:0)	Hexosylceramide	Hexosylceramide	53639	DMS-MS	100009787	1.2182	1.0468	0.8284	0.7795	0.6985	1.2483	1.5025	0.8887	0.7418	1.5251	0.6571	0.9508	0.4086	1.1504	0.7531	1.0111	1.4949	0.6985	0.9301	1.0506	1.109	0.9565	0.7362	1.4215	0.8002	0.7644	1.2219	0.9583	0.6872	0.659	0.8134	0.5611	0.8171	0.5215	1.2916	2.1288	0.628	1.8692	0.5963	1.3372	1.0058	0.9446	0.8602
8956	HCER(20:1)	Hexosylceramide	Hexosylceramide	54510	DMS-MS	100010658	0.9733	1.2885	0.6031	0.6443	0.6306	0.6169	0.8773	0.6717	0.4524	0.7813	0.4935	0.658	0.3153	0.5483	0.9733	1.2474	1.124	0.7128	1.3297	0.6031	0.6854	1.0007	0.4661	1.0281	0.7128	0.4524	0.9596	0.7265	0.6306	0.3153	1.1926	0.5209	1.0144	0.5072	1.0144	1.0988	0.3699	0.8812	0.7615	0.7398	0.7833	0.6963	0.4787
8957	HCER(22:0)	Hexosylceramide	Hexosylceramide	53473	DMS-MS	100009621	1.5802	0.9041	0.9887	1.4243	0.708	1.5345	1.7821	1.4184	0.9345	1.7607	0.6792	0.9797	0.3433	1.1801	0.9303	1.0535	1.4798	0.6073	0.7942	1.1388	1.3249	0.7604	0.828	1.4055	1.0381	0.6676	1.9275	1.1401	0.6718	0.8093	0.9284	0.4829	0.5476	0.6906	0.9617	1.9746	0.7464	1.7117	0.6906	1.5444	1.078	1.1882	0.7952
8958	HCER(22:1)	Hexosylceramide	Hexosylceramide	53474	DMS-MS	100009622	0.9793	0.7624	0.576	0.9149	0.9251	0.9386	1.3215	1.2266	0.8471	1.2809	0.6167	0.898	0.6167	0.8844	0.9827	1.0572	1.8467	0.959	1.2605	0.7455	0.8539	0.7082	0.3761	1.3147	0.637	0.7048	1.1521	0.6642	0.759	0.4676	0.9522	0.5828	1.0606	0.6642	1.3656	1.0454	0.5361	1.1198	0.6314	1.2449	0.7922	0.956	0.6403
8959	HCER(24:0)	Hexosylceramide	Hexosylceramide	54511	DMS-MS	100010659	1.4621	0.9024	0.9405	1.4286	0.669	1.6293	1.8231	1.4598	0.9192	2.1685	0.7605	0.9441	0.5315	1.5432	0.9254	1.0547	2.0591	0.6218	0.7827	1.2696	1.4907	0.9522	0.7291	1.9963	1.2602	0.6428	2.2187	1.2071	0.7686	0.6024	1.2701	0.4894	0.5495	0.5454	1.1234	1.9167	0.7777	1.7653	0.7304	1.5314	1.1195	1.3411	0.7876
8960	HCER(24:1)	Hexosylceramide	Hexosylceramide	54512	DMS-MS	100010660	0.9064	0.6249	0.6152	0.9766	0.5549	2.0377	1.8259	1.6909	1.0966	2.21	0.7808	0.9492	0.5789	1.6243	1.1674	1.0944	2.5919	0.848	0.8574	1.2117	1.3972	0.9351	0.5026	1.4476	0.9387	0.6885	1.1442	1.2639	0.8079	0.447	0.9539	0.468	0.6237	0.4321	1.0756	1.3581	0.6564	1.9336	0.7005	1.3048	1.0525	1.0352	0.9004
8961	HCER(26:0)	Hexosylceramide	Hexosylceramide	53811	DMS-MS	100009959	1.5728	0.8639	0.9008	1.2848	0.8418	0.6941	1.5802	0.6203	0.4578	2.1709	0.5316	0.7679	0.6793	1.0633	1.2257	1.0338	1.7426	0.635	0.7679	0.7827	1.0928	1.2257	0.5464	1.4177	0.635	0.9156	1.7869	0.7827	0.7975	0.6498	1.0928	0.4873	0.5759	0.7384	0.7827	1.3058	0.6995	0.8115	0.5316	1.5017	0.8394	1.1286	0.5037
8962	HCER(26:1)	Hexosylceramide	Hexosylceramide	53988	DMS-MS	100010136	1.1735	0.8546	0.676	0.8291	0.574	0.6122	1.3265	0.6888	0.523	1.7602	0.4209	0.4847	0.4719	0.7398	0.8929	0.8163	1.6837	0.8036	0.7653	0.6633	0.9184	0.7781	0.5485	1.4668	0.6633	0.4464	1.3648	0.5995	0.5102	0.4592	0.7143	0.7781	0.5357	0.4082	0.7143	1.2079	0.7317	0.7085	0.3949	1.1614	0.5691	1.4518	0.4065
8963	LCER(14:0)	Lactosylceramide	Lactosylceramide	53284	DMS-MS	100009432	2.1702	1.1895	1.0819	1.8399	1.7387	0.7838	1.3597	0.782	0.8537	1.1775	0.6752	0.7231	0.5869	0.9181	1.1499	0.8795	1.2898	1.31	0.9659	0.8482	0.7488	0.6108	0.5281	1.2475	0.9089	0.7415	2.0736	0.7084	0.4986	0.6348	1.1739	0.4986	0.7488	0.7415	1.5786	0.7547	0.8229	1.2149	0.5207	1.6887	0.7137	0.8171	0.7001
8964	LCER(16:0)	Lactosylceramide	Lactosylceramide	54141	DMS-MS	100010289	1.4874	1.2725	0.7002	0.9496	1.1806	1.4221	1.3719	1.0641	1.2672	1.1959	0.7855	0.8197	0.5521	0.9156	1.2023	0.9419	1.4274	1.7657	1.2584	0.9302	0.8364	0.6778	0.8831	1.2305	1.7645	0.8091	1.9672	0.7293	0.4952	0.8716	1.1363	0.4311	0.5414	0.9679	1.5169	0.9479	0.7622	1.3715	0.5024	1.6002	0.8461	0.7185	0.8555
8965	LCER(18:0)	Lactosylceramide	Lactosylceramide	53475	DMS-MS	100009623	1.2899	0.8147	1.0305	1.0305	1.0206	0.762	1.2076	0.634	0.7901	0.9461	0.5469	0.7873	0.4414	0.5975	0.6608	1.0544	1.0319	0.8674	1.1612	0.5469	0.6017	0.4442	0.6523	0.9222	1.0516	0.6298	1.4213	0.5314	0.5188	0.7057	0.6622	0.5553	0.6678	0.7549	1.1922	0.9575	0.7287	0.766	0.6102	1.3373	0.7871	0.9429	0.4593
8966	LCER(18:1)	Lactosylceramide	Lactosylceramide	53476	DMS-MS	100009624	0.4912	0.0037	0.2903	0.3368	0.3194	0.2163	0.1956	0.0957	0.2617	0.2184	0.0978	0.0952	0.2268	0.1988	0.0053	0.4658	0.2771	0.2237	0.1671	0.056	0.0037	0.0899	0.0407	0.5319	0.3622	0.0915	0.5224	0.0809	0.0037	0.074	0.4209	0.0037	0.0825	0.1481	0.597	0.0037	0.0037	0.0037	0.0037	0.1894	0.0037	0.0037	0.0037
8967	LCER(20:0)	Lactosylceramide	Lactosylceramide	53477	DMS-MS	100009625	1.0327	0.936	0.6273	0.8575	0.8776	0.6106	0.7041	0.4338	0.3604	0.8709	0.654	0.8475	0.5139	0.6407	0.4638	1.011	0.9543	0.5672	0.6974	0.6206	0.6907	0.6674	0.604	0.9176	1.3113	0.8642	1.2046	0.4738	0.604	0.4037	0.5939	0.5305	0.4071	0.5506	0.634	0.8745	0.7423	0.3661	0.1119	1.4593	0.2593	0.7118	0.2237
8968	LCER(20:1)	Lactosylceramide	Lactosylceramide	53812	DMS-MS	100009960	0.8226	0.6287	0.8524	0.8748	0.9195	0.4821	0.7629	0.7928	0.3877	0.7555	0.425	0.5741	0.4622	0.8623	0.5144	1.2823	1.0139	0.9444	0.845	0.5542	0.6461	0.5219	0.6461	0.9618	0.8599	0.3628	1.1332	0.5269	0.5716	0.2013	0.8077	0.676	0.5567	0.758	1.0711	0.6197	0.7191	0.765	0.4973	1.5186	0.6732	0.9028	0.5853
8969	LCER(22:0)	Lactosylceramide	Lactosylceramide	53640	DMS-MS	100009788	1.7012	1.4427	0.8024	1.0984	0.9341	0.7667	1.1471	0.6805	0.5406	1.1862	0.8219	0.7032	0.4658	0.8545	0.7829	1.1114	1.4886	0.8496	0.9569	0.9065	0.8008	0.8853	1.1829	0.8756	3.0495	0.7732	2.3796	0.7032	0.5602	0.9374	0.765	0.5602	0.5211	1.0837	0.8723	1.1705	0.5408	0.7186	0.5056	2.1818	0.7834	0.6982	0.5408
8970	LCER(22:1)	Lactosylceramide	Lactosylceramide	54142	DMS-MS	100010290	0.5466	0.4244	0.4341	0.4919	0.6045	0.3762	0.7234	0.582	0.4791	0.4887	0.373	0.3312	0.3247	0.389	0.5209	0.6752	0.9485	0.7299	0.5434	0.4791	0.4341	0.3054	0.3408	0.582	0.9035	0.3119	0.7652	0.2829	0.4115	0.3054	0.6238	0.254	0.5369	0.4373	0.7202	0.4476	0.1387	0.3026	0.0504	1.6767	0.208	0.2584	0.1513
8971	LCER(24:0)	Lactosylceramide	Lactosylceramide	53989	DMS-MS	100010137	1.0924	1.0501	0.6844	0.9122	0.8211	0.852	1.1417	0.7169	0.5883	1.2198	0.8569	0.7592	0.52	0.8943	0.9529	0.9155	1.2149	1.0375	1.0164	0.9643	0.9529	0.7853	1.0424	0.922	3.3127	0.8471	2.3721	0.6355	0.6486	0.9008	0.8569	0.424	0.6014	0.7804	1.0994	1.087	0.6161	0.9684	0.521	2.2524	0.9067	0.7931	0.4992
8972	LCER(24:1)	Lactosylceramide	Lactosylceramide	53478	DMS-MS	100009626	1.2092	1.0295	0.5161	0.5896	0.7993	1.1615	1.0526	1.0676	0.849	1.0315	1.058	0.7932	0.5515	0.9294	0.9573	0.8994	1.1745	1.3406	0.9546	0.9552	1.0356	0.7312	0.8327	1.0587	2.8269	0.7735	2.0181	0.6352	0.5944	0.7278	0.8919	0.3704	0.5277	0.8361	1.0778	0.8325	0.8617	1.5805	0.585	2.549	0.954	0.6903	0.7341
8973	LCER(26:0)	Lactosylceramide	Lactosylceramide	53641	DMS-MS	100009789	1.3146	0.5164	0.3599	0.0521	0.446	0.4538	0.6182	0.4695	0.3834	0.6729	0.4851	0.5634	0.5008	0.5477	0.5399	0.9468	0.7512	0.6651	0.8607	0.6103	0.6103	0.7042	0.4617	0.9546	0.8216	0.5399	0.759	0.4538	0.4851	0.0521	0.7121	0.4695	0.5556	0.4617	0.7433	0.9459	0.6757	0.7057	0.2703	1.0661	0.4054	0.5405	0.3153
8974	LCER(26:1)	Lactosylceramide	Lactosylceramide	53642	DMS-MS	100009790	0.0411	0.7633	0.5642	0.7218	0.755	0.7218	0.7964	0.4231	0.4231	0.8628	0.365	0.5559	0.6886	0.5061	0.4895	0.6305	0.7384	0.7716	1.0619	0.6803	0.5642	0.5393	0.3236	1.0619	1.2362	0.4729	1.1864	0.4646	0.3982	0.3319	0.6305	0.3153	0.6388	0.4314	0.5807	0.9378	0.4689	0.3126	0.4493	1.1917	0.6056	0.801	0.3907
7932	LPC(14:0)	Lysophosphatidylcholine	LPC Ester	53285	DMS-MS	100009433	1.7604	1.5214	1.1765	0.3748	0.3748	0.3748	1.3327	0.3748	0.3748	2.0848	0.3748	0.3748	1.2505	0.3748	0.3748	0.3748	0.3748	0.3748	0.3748	0.3748	0.3748	0.3748	0.3748	1.8572	0.3748	0.3748	0.9917	0.3748	0.3748	0.3748	0.3748	0.3748	0.3748	0.3748	0.3748	1.5634	1.262	1.5328	0.3748	1.508	1.2422	0.3748	0.3748
7934	LPC(15:0)	Lysophosphatidylcholine	LPC Ester	53286	DMS-MS	100009434	2.117	1.7758	1.2829	1.1829	0.5521	1.1344	1.9844	0.8331	0.3133	1.8542	0.6371	0.9163	0.6866	0.3133	0.7356	0.5088	1.3343	0.3133	0.7053	1.3155	1.095	0.3133	0.8404	0.9023	0.7904	1.268	1.525	0.4882	0.3133	0.8769	0.3133	0.3133	0.3133	0.3133	0.3133	2.1505	1.862	1.5539	1.0029	2.3119	1.487	0.8994	0.3133
7935	LPC(16:0)	Lysophosphatidylcholine	LPC Ester	53287	DMS-MS	100009435	1.8328	1.5966	0.8174	0.6868	0.4604	1.2871	2.1866	1.0046	0.8918	3.2498	0.9675	0.8134	1.0448	0.9114	0.7861	0.4369	1.6235	0.768	0.6648	1.311	1.405	1.1624	0.8014	1.3656	0.9281	1.2609	1.6911	0.4183	0.3796	0.7532	0.7466	0.2291	0.2431	0.3219	1.5932	2.3355	1.8178	1.96	0.8817	2.2217	1.7779	1.017	0.6751
7936	LPC(16:1)	Lysophosphatidylcholine	LPC Ester	53479	DMS-MS	100009627	1.1857	1.1692	0.9115	0.765	0.3766	0.9926	2.1064	0.8025	0.5694	3.4774	0.8888	0.5497	1.5894	0.9399	0.5819	0.3962	1.4838	0.5792	0.5135	0.7857	0.9251	1.7887	0.4945	2.48	0.875	1.2426	2.058	0.3558	0.3216	0.5267	0.9751	0.2017	0.3728	0.2409	1.8691	2.2426	1.8424	1.6458	1.0612	2.8191	1.9928	1.1423	0.7553
7937	LPC(17:0)	Lysophosphatidylcholine	LPC Ester	54143	DMS-MS	100010291	2.6918	1.9777	1.4421	1.1381	0.541	1.386	2.5529	0.8114	0.68	2.5535	0.885	0.9889	0.4904	0.7196	0.5522	0.4784	1.3643	0.7523	0.6821	1.3749	1.7877	0.7003	1.0832	0.9517	0.8562	1.4778	1.5754	0.4479	0.3306	0.836	0.4432	0.2012	0.2012	0.3321	1.0869	3.3985	2.7388	2.5129	1.555	2.1544	2.8085	0.8272	0.7659
7938	LPC(18:0)	Lysophosphatidylcholine	LPC Ester	54144	DMS-MS	100010292	2.5911	1.7051	0.951	0.6171	0.3778	1.1919	2.6251	0.8589	0.6285	2.8319	1.0872	0.8192	0.63	0.7024	0.6513	0.3852	1.3716	0.6591	0.5574	1.389	1.5346	1.1569	1.1971	1.0445	0.9914	1.4031	1.8649	0.4475	0.3754	0.6624	0.5749	0.2563	0.2727	0.334	1.4357	3.5547	2.3079	2.3764	1.053	2.5169	3.0108	0.8833	0.6835
7939	LPC(18:1)	Lysophosphatidylcholine	LPC Ester	54145	DMS-MS	100010293	2.8038	1.4153	1.3712	0.5806	0.4087	1.0021	2.0411	1.6278	0.8479	3.0313	1.0234	0.7523	0.8819	0.7304	0.5316	0.307	1.1352	0.7357	0.8075	1.2439	1.3614	1.2517	0.988	1.2623	0.8351	1.3666	1.9803	0.2893	0.3905	0.4753	0.6145	0.1946	0.2519	0.2935	1.6756	2.7911	2.2013	1.8078	1.1273	2.5716	1.9419	0.8962	0.7038
7940	LPC(18:2)	Lysophosphatidylcholine	LPC Ester	54331	DMS-MS	100010479	3.3733	1.7773	1.4065	0.3028	0.2079	1.1804	2.237	1.4865	0.9318	1.5813	1.1929	0.6247	0.6059	0.448	0.3379	0.1909	0.829	0.6149	0.7294	1.7011	1.7978	1.3224	0.8585	0.9672	0.7676	1.2165	1.7132	0.2153	0.233	0.2198	0.497	0.1171	0.2686	0.2129	2.2053	2.7678	3.437	2.6676	0.8094	3.1508	2.3572	1.0404	0.6971
7941	LPC(18:3)	Lysophosphatidylcholine	LPC Ester	54513	DMS-MS	100010661	0.3625	1.1994	0.8078	0.3625	0.3625	0.3625	0.9271	0.7353	0.3625	1.2995	0.7321	0.3625	0.6748	0.3625	0.3625	0.3625	0.3625	0.3625	0.3625	1.0672	0.9467	1.057	0.3625	0.7368	0.5764	0.3625	0.3625	0.3625	0.3625	0.3625	0.3625	0.3625	0.3625	0.3625	1.1594	1.0275	0.898	0.6557	0.3625	1.1796	1.2194	0.3625	0.3625
7943	LPC(20:0)	Lysophosphatidylcholine	LPC Ester	53480	DMS-MS	100009628	0.9427	0.9971	0.5596	0.0562	0.0562	0.0562	0.0562	0.0562	0.0562	0.826	0.5795	0.0562	0.5378	0.0562	0.0562	0.0562	0.0562	0.0562	0.0562	0.0562	0.9076	1.1106	1.1568	0.0562	0.7164	0.0562	0.855	0.0562	0.0562	0.285	0.0562	0.0562	0.0562	0.0562	0.0562	1.3738	0.8129	0.6371	0.7821	0.7322	0.4522	0.9415	0.0562
7944	LPC(20:1)	Lysophosphatidylcholine	LPC Ester	53813	DMS-MS	100009961	2.265	0.2256	0.2256	0.2256	0.2256	0.2256	1.0891	0.5755	0.2256	0.8024	0.2256	0.2256	0.2256	0.2256	0.2256	0.2256	0.2256	0.2256	0.2256	0.2256	0.899	0.8024	1.0957	0.2256	0.2256	1.1897	1.2634	0.2256	0.2256	0.2256	0.2256	0.2256	0.2256	0.2256	1.2864	1.2522	1.2167	1.0871	0.2256	1.3561	1.6521	0.2256	0.2256
7945	LPC(20:2)	Lysophosphatidylcholine	LPC Ester	53990	DMS-MS	100010138	2.1157	1.3722	1.0303	0.228	0.228	0.9635	1.6938	0.8135	0.6819	2.1135	1.077	0.4219	0.9063	0.6313	0.7857	0.228	0.9472	0.8293	0.692	1.3396	1.3119	0.9762	0.6282	1.1518	0.7875	0.824	1.4496	0.228	0.228	0.228	0.6665	0.228	0.228	0.228	1.0325	1.5582	1.3038	1.2404	0.7474	2.1564	1.763	0.6764	0.228
7946	LPC(20:3)	Lysophosphatidylcholine	LPC Ester	54146	DMS-MS	100010294	1.9856	2.6825	1.2331	0.5871	0.3319	0.8999	1.8983	0.8633	0.5082	2.5622	0.8514	0.5595	0.8168	0.7816	0.3552	0.3511	1.2095	0.6775	0.7361	1.7514	1.7311	1.1632	0.6214	1.6362	0.7997	1.0202	1.9458	0.2699	0.2041	0.2235	0.8904	0.0959	0.19	0.2176	2.406	3.4017	2.0355	2.159	0.9524	3.3107	1.9904	0.778	0.7488
7947	LPC(20:4)	Lysophosphatidylcholine	LPC Ester	53481	DMS-MS	100009629	1.4989	2.0927	1.0019	0.7213	0.4776	0.8932	2.0865	1.3782	0.8393	1.7704	0.9504	0.4702	0.82	0.6404	0.6525	0.2404	1.5562	1.0663	0.6535	1.9959	2.1555	1.3725	1.1637	0.7823	0.8462	1.4589	0.9593	0.3614	0.3253	0.528	0.5763	0.217	0.3375	0.3189	2.0698	3.1557	1.603	2.016	1.1244	2.4734	2.0503	0.6549	0.8355
7948	LPC(20:5)	Lysophosphatidylcholine	LPC Ester	53644	DMS-MS	100009792	1.313	1.2053	0.2692	0.2692	0.2692	0.2692	0.7466	0.2692	0.2692	2.5112	0.2692	0.2692	0.2692	0.871	0.2692	0.2692	1.5079	0.2692	0.2692	0.8109	0.7875	0.6435	0.2692	0.7208	0.2692	0.2692	0.2692	0.2692	0.2692	0.2692	0.2692	0.2692	0.2692	0.2692	0.8906	1.0501	0.5747	0.7064	0.2692	0.9543	0.871	0.2692	0.2692
7952	LPC(22:4)	Lysophosphatidylcholine	LPC Ester	53815	DMS-MS	100009963	0.4705	0.4705	0.4705	0.4705	0.4705	1.189	1.3468	0.4705	0.4705	0.4705	0.4705	0.4705	0.4705	0.4705	0.4705	0.4705	0.4705	0.4705	0.4705	0.4705	1.0591	0.4705	0.4705	0.4705	1.3534	0.4705	0.4705	0.4705	0.4705	0.4705	0.4705	0.4705	0.4705	0.4705	0.4705	1.2037	0.4705	0.4705	0.4705	0.4705	1.1736	0.4705	0.4705
7953	LPC(22:5)	Lysophosphatidylcholine	LPC Ester	54333	DMS-MS	100010481	2.5049	2.5949	1.0716	0.2966	0.8736	1.0842	1.6197	1.4253	0.996	2.88	1	0.7663	0.7836	1.2885	1.3249	0.2966	1.6157	1.4005	1.7548	1.9619	1.4887	1.7432	0.8713	1.6076	1.2926	1.2568	1.2389	0.2966	0.2966	0.2966	1.0796	0.2966	0.2966	0.2966	2.7888	2.3883	1.2141	1.9106	1.0196	1.8771	1.824	0.8961	1.307
7954	LPC(22:6)	Lysophosphatidylcholine	LPC Ester	53645	DMS-MS	100009793	3.1921	1.9782	0.8402	0.6568	0.4526	1.0968	1.9994	1.644	0.9451	4.1051	0.6707	0.7132	0.6195	1.5967	0.9481	0.3272	2.1677	0.9108	1.3106	2.6406	2.5132	0.8931	1.3288	0.3272	0.7899	1.3049	0.7773	0.659	0.6191	0.675	0.6533	0.5996	0.5675	0.6676	1.937	1.5178	0.5679	1.5093	1.0351	1.1396	1.8194	0.9252	0.7618
8192	LPE(16:0)	Lysophosphatidylethanolamine	LPE Ester	54516	DMS-MS	100010664	1.6022	1.0153	0.878	0.899	0.7992	0.7133	1.9806	0.9464	0.9403	3.6915	0.9452	0.6079	1.8339	0.8681	0.9625	0.4178	1.4366	0.8492	0.9061	1.443	1.4831	1.3479	0.7822	0.6942	0.6968	1.1181	1.6713	0.9679	0.7008	0.7643	0.5374	0.5282	0.4227	0.7103	1.2778	1.3964	0.909	1.2512	0.6006	1.7538	1.5859	0.8825	0.7204
8193	LPE(16:1)	Lysophosphatidylethanolamine	LPE Ester	54147	DMS-MS	100010295	0.3027	0.3027	0.7964	0.3027	0.3027	0.3027	0.9189	0.3027	0.3027	1.8739	0.3027	0.3027	1.3802	0.3027	0.3027	0.3027	0.3027	0.3027	0.3027	0.3027	1.1261	1.9243	0.3027	1.4685	0.3027	0.3027	2.1982	0.3027	0.3027	0.3027	1.0955	0.3027	0.3027	0.3027	0.3027	0.7568	0.3027	0.755	0.3027	1.1189	0.8108	0.3027	0.3027
8194	LPE(17:0)	Lysophosphatidylethanolamine	LPE Ester	53993	DMS-MS	100010141	0.5917	0.5917	0.5917	0.5917	0.5917	0.5917	0.5917	0.5917	0.5917	0.5917	0.5917	0.5917	0.5917	0.5917	0.5917	0.5917	0.5917	0.5917	0.5917	0.5917	0.5917	0.5917	0.5917	0.5917	0.5917	0.5917	0.5917	0.5917	0.5917	0.5917	0.5917	0.5917	0.5917	0.5917	0.5917	0.5917	0.5917	0.5917	0.5917	0.5917	0.5917	0.5917	0.5917
8195	LPE(18:0)	Lysophosphatidylethanolamine	LPE Ester	53484	DMS-MS	100009632	1.6516	1.1035	0.9221	0.7612	0.7507	0.7649	2.1042	1.0746	0.7025	3.2194	0.8671	0.6792	0.9457	0.6554	1.0566	0.3914	1.2436	0.8838	0.9878	1.5588	1.3327	1.4866	0.912	0.5275	1.3132	1.3123	1.8872	0.873	0.9049	0.6565	0.5321	0.4351	0.624	0.6104	0.8806	1.2907	0.9201	1.1132	0.7271	1.5578	1.8046	0.7541	0.5024
8196	LPE(18:1)	Lysophosphatidylethanolamine	LPE Ester	53288	DMS-MS	100009436	3.7846	0.8104	2.6388	0.7102	0.6405	0.9664	2.346	1.741	0.9176	2.607	0.8588	0.8911	1.0727	0.408	0.6237	0.3331	0.6521	0.6687	1.1449	1.4587	1.4814	1.4238	0.9664	1.1637	0.8624	1.5879	2.4122	0.5634	0.7281	0.5228	0.6252	0.4701	0.4443	0.5856	1.3442	1.722	2.9174	1.1295	1.1035	1.6805	1.4106	1.4301	0.6585
8197	LPE(18:2)	Lysophosphatidylethanolamine	LPE Ester	53817	DMS-MS	100009965	2.0285	0.7698	1.8464	0.4509	0.2606	1.1537	1.8269	1.2145	1.0973	1.8379	0.7506	0.9856	0.9179	0.3306	0.6149	0.4256	0.4928	0.5518	1.2054	1.33	1.2851	1.8236	0.8472	0.9754	0.5682	1.0334	1.9772	0.3288	0.3495	0.2808	0.5988	0.2317	0.4198	0.2808	1.0684	1.2295	2.3035	1.4973	0.7608	1.5334	1.55	1.3939	0.6064
8198	LPE(18:3)	Lysophosphatidylethanolamine	LPE Ester	54517	DMS-MS	100010665	0.655	0.655	0.655	0.655	0.655	0.655	0.655	0.655	0.655	0.655	0.655	0.655	0.655	0.655	0.655	0.655	0.655	0.655	0.655	0.655	0.655	0.655	0.655	0.655	0.655	0.655	0.655	0.655	0.655	0.655	0.655	0.655	0.655	0.655	0.655	0.655	0.655	0.655	0.655	0.655	0.655	0.655	0.655
8201	LPE(20:1)	Lysophosphatidylethanolamine	LPE Ester	53647	DMS-MS	100009795	1.4506	1.4506	1.4506	1.4506	1.4506	1.4506	1.4506	1.4506	1.4506	1.4506	1.4506	1.4506	1.4506	1.4506	1.4506	1.4506	1.4506	1.4506	1.4506	1.4506	1.4506	1.4506	1.4506	1.4506	1.4506	1.4506	1.4506	1.4506	1.4506	1.4506	1.4506	1.4506	1.4506	1.4506	1.4506	1.4506	1.4506	1.4506	1.4506	1.4506	1.4506	1.4506	1.4506
8202	LPE(20:2)	Lysophosphatidylethanolamine	LPE Ester	53818	DMS-MS	100009966	0.5762	0.5762	0.5762	0.5762	0.5762	0.5762	0.5762	0.5762	0.5762	0.5762	0.5762	0.5762	0.5762	0.5762	0.5762	0.5762	0.5762	0.5762	0.5762	0.5762	1.3394	0.5762	0.5762	0.5762	0.5762	0.5762	0.5762	0.5762	0.5762	0.5762	0.5762	0.5762	0.5762	0.5762	0.5762	0.5762	0.5762	0.5762	0.5762	0.5762	0.5762	0.5762	0.5762
8203	LPE(20:3)	Lysophosphatidylethanolamine	LPE Ester	54334	DMS-MS	100010482	1.4753	1.5886	1.1457	0.8312	0.3137	0.6316	1.5718	0.9176	0.536	2.0692	0.5787	0.9838	1.1113	0.5007	0.4932	0.4135	0.7524	0.5762	1.1323	1.5559	1.16	1.5315	0.9738	1.1566	0.6668	1.1138	2.0306	0.468	0.5611	0.2467	0.8018	0.2467	0.3875	0.4361	1.7966	1.6986	0.9144	1.2686	0.8792	1.7455	1.099	1.0157	0.4716
8204	LPE(20:4)	Lysophosphatidylethanolamine	LPE Ester	53485	DMS-MS	100009633	1.3561	1.2174	1.1369	0.686	0.446	0.8973	1.9214	1.2652	0.8169	1.3634	0.528	0.7383	1.2526	0.4475	0.6397	0.5177	0.8302	0.806	1.3777	1.241	1.3229	2.4921	1.0434	0.9637	1.1651	1.172	1.2609	0.4931	0.4886	0.4421	0.7689	0.3553	0.5645	0.4344	1.0691	1.6067	1.1932	1.196	0.7873	1.6379	1.5071	0.9426	0.8233
8205	LPE(20:5)	Lysophosphatidylethanolamine	LPE Ester	53994	DMS-MS	100010142	0.6139	0.6139	0.6139	0.6139	0.6139	0.6139	0.6139	0.6139	0.6139	0.6139	0.6139	0.6139	0.6139	0.6139	0.6139	0.6139	0.6139	0.6139	0.6139	0.6139	0.6139	0.6139	0.6139	0.6139	0.6139	0.6139	0.6139	0.6139	0.6139	0.6139	0.6139	0.6139	0.6139	0.6139	0.6139	0.6139	0.6139	0.6139	0.6139	0.6139	0.6139	0.6139	0.6139
8209	LPE(22:4)	Lysophosphatidylethanolamine	LPE Ester	53487	DMS-MS	100009635	0.4737	0.4737	0.4737	0.4737	0.4737	0.4737	0.4737	0.4737	0.4737	0.7763	0.4737	0.4737	0.4737	0.4737	0.4737	0.4737	0.4737	0.4737	0.9342	0.4737	0.4737	0.4737	0.4737	0.4737	0.4737	0.4737	0.4737	0.4737	0.4737	0.4737	0.4737	0.4737	0.4737	0.4737	0.4737	0.4737	1.0237	0.4737	0.4737	0.4737	1.0737	0.4737	0.4737
8210	LPE(22:5)	Lysophosphatidylethanolamine	LPE Ester	54519	DMS-MS	100010667	1.8633	1.97	1.2417	1.2783	0.9633	1.7683	1.6467	1.715	1.3783	3.3967	0.7667	0.86	1.6683	1.0833	1.43	0.285	1.7083	2.0083	1.9717	2.0567	1.7533	1.6483	1.2067	1.175	0.5817	1.9683	2.0017	0.9183	1.0233	0.285	1.4383	0.285	1.035	0.685	1.8433	1.4767	1.035	1.3667	1.265	1.1683	1.8333	1.0167	1.3233
8211	LPE(22:6)	Lysophosphatidylethanolamine	LPE Ester	53649	DMS-MS	100009797	2.4225	1.5245	0.6186	0.5202	0.525	0.9153	2.1951	1.7992	0.961	3.9053	0.3762	0.6438	1.0082	1.2852	0.6532	0.5021	2.6098	0.7737	1.5662	2.1258	1.8984	1.3317	1.3403	0.5549	0.2812	1.2026	0.9319	0.7847	0.5871	0.4588	0.7445	0.7839	0.7162	0.865	1.1168	1.2029	0.7515	0.8785	0.8146	0.7488	1.721	0.7956	0.9587
11556	MAG(12:0)	MAG	Ester	62002	DMS-MS	100020128	0.3304	0.3048	0.3466	0.1054	0.2698	0.2403	0.0847	0.1319	0.0077	0.1871	0.2452	0.1073	0.2885	0.1457	0.3387	0.0118	0.0077	0.1428	0.3899	0.3565	0.5327	0.4776	0.0916	0.2255	0.1093	0.1221	0.2944	0.0077	0.1822	0.1733	0.3761	0.1979	0.3043	0.1408	0.0945	0.2024	0.2488	0.307	0.303	0.5769	0.2818	2.2414	0.0159
11557	MAG(14:0)	MAG	Ester	62028	DMS-MS	100020155	0.3431	0.2242	0.9987	0.203	0.2565	0.0013	0.0085	0.0013	0.0013	0.2327	0.4569	0.107	0.501	0.1749	0.0892	0.2132	0.0013	0.1299	2.2615	0.8611	0.8484	0.6879	0.1605	0.3762	0.3405	0.2352	0.2633	0.0013	0.4705	0.0943	0.3278	0.0671	0.3728	0.3601	0.0892	0.1495	0.2119	0.2599	0.6276	0.8345	0.3737	2.7635	0.0013
11558	MAG(14:1)	MAG	Ester	62004	DMS-MS	100020131	0.4398	0.2694	0.5168	0.3262	0.3079	0.3464	0.1961	0.5186	0.2071	0.5516	0.372	0.1943	0.4252	0.5388	0.361	0.4581	0.3372	0.2859	0.9896	0.2419	0.8008	0.8613	0.2437	0.4105	0.4783	0.2584	0.5406	0.1833	0.733	0.3207	0.6396	0.2437	0.4673	0.3189	0.4416	0.372	0.1677	0.3019	0.7562	0.805	0.5062	3.1895	0.4665
11559	MAG(15:0)	MAG	Ester	62005	DMS-MS	100020132	0.5851	0.4613	0.2415	0.3331	0.1923	0.3324	0.4412	0.2445	0.1915	0.3324	0.2601	0.0969	0.1401	0.3473	0.5217	0.3264	0.2847	0.3011	0.5061	0.196	0.4874	0.7103	0.2765	0.3041	0.3436	0.275	0.4852	0.1968	0.3898	0.2772	0.4203	0.2951	0.3078	0.2161	0.2922	0.357	0.3442	0.3914	0.3736	0.6477	0.3978	0.7726	0.3965
11560	MAG(16:0)	MAG	Ester	62006	DMS-MS	100020133	0.111	0.0019	0.1934	0.0019	0.1556	0.0019	0.0019	0.0019	0.0019	0.0019	0.2427	0.0019	0.3129	0.1175	0.0665	0.0019	0.0019	0.0019	1.6007	0.6836	0.5927	0.4659	0.0518	0.2168	0.0809	0.0339	0.0715	0.0019	0.307	0.0344	0.0755	0.0297	0.2752	0.2875	0.0019	0.0019	0.0636	0.2004	0.2918	0.8238	0.3736	0.198	0.0019
11561	MAG(16:1)	MAG	Ester	62007	DMS-MS	100020134	0.4795	0.4674	1.3432	0.8254	0.3033	0.6143	0.7858	0.8289	0.2559	2.1445	0.5738	0.4368	1.5595	1.1408	0.6427	0.5333	1.8188	0.2008	15.6069	0.4584	0.6169	1.3088	0.3722	1.0658	1.1795	0.3851	0.5902	0.4713	1.1752	0.4653	1.1485	0.6445	1.2347	0.3524	1.1752	0.2766	0.3244	0.2241	2.5241	0.6611	0.4996	6.0913	0.2093
11562	MAG(17:0)	MAG	Ester	62008	DMS-MS	100020135	0.393	0.2783	0.2946	0.0636	0.3674	0.1349	0.2232	0.2403	0.1116	0.2139	0.3085	0.0434	0.1969	0.1333	0.1457	0.2481	0.0388	0.3271	1.1271	0.2853	0.4341	0.6651	0.1674	0.4667	0.3597	0.2031	0.431	0.093	0.276	0.217	0.245	0.2605	0.307	0.2744	0.2295	0.4092	0.1039	0.3965	0.5173	0.7187	0.4707	0.6678	0.1357
11563	MAG(18:0)	MAG	Ester	62009	DMS-MS	100020136	0.0983	0.0052	0.1718	0.0003	0.1962	0.0687	0.0003	0.0003	0.0003	0.0003	0.2507	0.0003	0.2846	0.1573	0.1968	0.0003	0.0003	0.0494	0.77	0.6119	0.541	0.1767	0.1017	0.2337	0.0541	0.0482	0.1289	0.0003	0.2643	0.0717	0.1085	0.1069	0.2546	0.2761	0.0003	0.0011	0.1102	0.2161	0.1742	0.6572	0.3235	0.0003	0.0003
11564	MAG(18:1)	MAG	Ester	62010	DMS-MS	100020137	0.6876	0.7662	1.2539	0.7718	0.3776	0.6701	0.7061	1.0804	0.2772	0.8923	0.5189	0.4945	0.5546	0.4743	0.6485	0.5387	1.0204	0.2539	29.9235	0.3883	0.499	0.5015	0.7436	0.3766	1.1836	0.3026	0.3173	0.609	1.0716	1.0097	0.4548	1.3251	1.0937	0.4908	0.7452	0.2465	0.435	0.1732	2.9657	0.6231	0.4086	4.0646	0.1403
11565	MAG(18:2)	MAG	Ester	62011	DMS-MS	100020138	0.4426	1.224	1.2191	0.7669	0.5128	1.0458	0.6799	2.2413	0.434	0.8261	0.7742	0.6369	0.5092	0.6692	0.9834	0.7208	1.3912	0.2485	33.2602	0.8167	0.866	0.6212	1.0793	0.3301	0.8473	0.4243	0.2518	1.3077	2.4262	1.3919	0.4185	2.7743	1.2874	0.5637	0.6848	0.2323	0.5228	0.252	3.9583	0.6454	0.466	4.3118	0.2105
11566	MAG(18:3)	MAG	Ester	62012	DMS-MS	100020139	0.8012	1.0197	0.7791	0.6464	0.6633	0.6243	0.7752	1.3513	0.2614	1.0704	0.6152	0.6269	0.502	0.7687	0.7492	0.6321	1.1732	0.4994	8.3643	0.7257	1.0418	0.6126	0.7622	0.9521	0.848	0.5346	0.6555	0.7947	1.7467	0.6529	0.7114	1.9223	0.6659	0.4474	0.7882	0.6159	0.6278	0.5086	2.7256	0.8117	0.5816	4.4994	0.2778
11567	MAG(18:4)	MAG	Ester	62013	DMS-MS	100020140	0.9702	1.2624	0.8544	0.8434	0.5016	0.6339	1.0474	0.9647	0.4796	1.1632	0.656	0.6229	0.441	0.9206	0.6229	0.8214	1.4553	0.882	0.9261	0.7277	1.0088	0.6946	0.6009	1.312	1.086	0.4906	1.1246	0.4631	0.4961	0.3308	0.9371	0.3197	0.645	0.7883	1.1301	1.7007	0.4739	1.0952	0.3949	1.4637	1.1215	0.8161	0.616
11568	MAG(20:0)	MAG	Ester	62014	DMS-MS	100020141	0.333	0.1283	0.3498	0.4305	0.4767	0.2306	0.1691	0.223	0.272	0.149	0.2825	0.0913	0.2739	0.5603	0.4392	0.1393	0.1845	0.394	0.8639	0.3402	0.4132	0.4891	0.272	0.5228	0.1499	0.1019	0.27	0.0855	0.5583	0.3681	0.6852	0.2268	0.7765	0.5007	0.3219	0.2175	0.1788	0.7226	0.4076	0.5989	0.3501	0.2976	0.185
11569	MAG(20:1)	MAG	Ester	62015	DMS-MS	100020142	0.507	0.5	0.3719	0.5193	0.3649	0.4772	0.4491	0.4105	0.2561	0.3544	0.1719	0.2105	0.3193	0.2666	0.3158	0.4842	0.3965	0.3824	2.7682	0.1333	0.6631	0.635	0.2666	0.4105	0.6666	0.1754	0.6175	0.1684	0.5929	0.393	0.4807	0.428	0.4631	0.3403	0.4807	0.6682	0.2452	0.3234	0.6859	0.8779	0.2559	1.0484	0.2808
11570	MAG(20:2)	MAG	Ester	62016	DMS-MS	100020143	0.8251	0.7234	0.3871	0.4691	0.325	0.3984	0.6132	0.4945	0.3476	0.3956	0.2741	0.3843	0.4521	0.4493	0.4832	0.325	0.5228	0.5228	4.9875	0.2232	0.5426	0.4408	0.4239	0.551	0.3758	0.3447	0.5482	0.3645	0.6641	0.39	0.5454	0.4917	0.5171	0.4465	0.5002	0.5171	0.3586	0.4417	1.2966	0.6236	0.4625	1.3278	0.2001
11571	MAG(20:3)	MAG	Ester	62017	DMS-MS	100020144	0.4939	0.8537	0.7504	0.6508	0.3867	0.379	0.5781	0.4479	0.3024	0.7236	0.3867	0.4364	0.5819	0.3599	0.6317	0.4441	1.0222	0.3867	10.2143	0.3484	0.6585	0.5628	0.3982	0.6011	0.8269	0.2221	0.5398	0.7848	0.6853	0.559	0.6011	0.7197	0.6776	0.559	0.6508	0.4305	0.4062	0.2816	2.1066	0.7636	0.3872	2.0931	0.1246
11572	MAG(20:4)	MAG	Ester	62018	DMS-MS	100020145	0.5196	0.7228	1.271	1.0477	0.4866	0.5382	0.584	0.5811	0.2634	0.687	0.4981	0.5525	0.6326	0.5267	0.9418	0.5553	1.4943	0.4122	15.9618	0.521	0.6097	0.6813	1.0706	0.3693	1.1364	0.3092	0.3578	1.2166	1.1479	1.1078	0.6269	0.9905	0.8674	0.667	0.4924	0.3235	0.2358	0.1697	1.8175	0.4903	0.4846	1.8405	0.1725
11573	MAG(20:5)	MAG	Ester	62019	DMS-MS	100020146	0.5481	0.561	0.454	0.5647	0.4411	0.4337	0.3285	0.3156	0.4115	0.4743	0.1181	0.3174	0.2473	0.3008	0.6219	0.1126	0.454	0.4687	0.4632	0.3266	0.2454	0.8913	0.4078	0.4706	0.3322	0.3525	0.4244	0.2787	0.131	0.4595	0.6385	0.4798	0.2842	0.2196	0.4078	0.5034	0.5714	0.5185	0.5915	0.7073	0.3927	0.6972	0.2316
11574	MAG(22:0)	MAG	Ester	62020	DMS-MS	100020147	0.3357	0.2718	0.0766	0.3576	0.2135	0.2591	0.239	0.1916	0.0857	0.1861	0.1277	0.1332	0.1368	0.2481	0.1368	0.2445	0.208	0.2299	0.1733	0.1131	0.3813	0.5747	0.2299	0.2116	0.2445	0.1332	0.208	0.093	0.2645	0.1605	0.301	0.1514	0.2062	0.281	0.0949	0.276	0.2267	0.138	0.207	0.4317	0.2681	0.2129	0.0749
11575	MAG(22:1)	MAG	Ester	62021	DMS-MS	100020148	0.6201	0.3397	0.1847	0.4288	0.3529	0.2639	0.4585	0.2803	0.3364	0.4617	0.1451	0.2309	0.2045	0.4552	0.3991	0.3331	0.7223	0.221	0.3793	0.3232	0.597	0.7454	0.2639	0.6201	0.409	0.2573	0.6926	0.3067	0.4024	0.3067	0.4453	0.4024	0.5178	0.4453	0.4453	1.1934	0.4068	0.4835	0.5641	0.7943	0.614	0.5833	0.3223
11576	MAG(22:2)	MAG	Ester	62022	DMS-MS	100020149	0.7965	0.6303	0.4013	0.4216	0.5513	0.3486	0.6243	0.3689	0.2189	0.4216	0.3689	0.4378	0.3162	0.5148	0.4337	0.4297	0.6567	0.5391	0.4905	0.3446	0.8188	0.7702	0.4418	0.6932	0.4945	0.3243	0.5878	0.2756	0.4743	0.4459	0.6445	0.3973	0.4621	0.2554	0.6972	0.6398	0.3538	0.4992	0.4653	0.7173	0.4217	0.6155	0.2763
11577	MAG(22:4)	MAG	Ester	62023	DMS-MS	100020150	0.6281	0.5549	0.4281	0.7887	0.4281	0.4676	0.5633	0.5239	0.3662	0.614	0.3887	0.5126	0.3493	0.4619	0.7323	0.4281	0.507	0.3042	4.4166	0.4788	0.6816	0.7323	0.3549	0.7098	0.5577	0.3887	0.4901	0.3943	0.8338	0.3943	0.5014	0.5464	0.7492	0.4788	0.4788	0.6256	0.4876	0.5658	1.4075	0.6118	0.2668	1.1177	0.2438
11578	MAG(22:5)	MAG	Ester	62024	DMS-MS	100020151	0.0478	0.2162	0.0791	0.2168	0.1416	0.0026	0.0026	0.0255	0.0026	0.037	0.0179	0.0026	0.0893	0.0995	0.0765	0.0115	0.1339	0.0026	3.5625	0.0918	0.1747	0.0842	0.0446	0.227	0.0829	0.0026	0.0026	0.0077	0.2207	0.1097	0.199	0.0026	0.0995	0.0026	0.0026	0.1467	0.0293	0.0587	0.4745	0.273	0.1263	0.4707	0.0026
11579	MAG(22:6)	MAG	Ester	62025	DMS-MS	100020152	0.7951	0.7332	0.3869	0.4797	0.4101	0.1509	0.3211	0.3134	0.1741	0.5881	0.2283	0.1896	0.4759	0.4024	0.3985	0.3134	0.5416	0.3443	1.5321	0.3985	0.4294	0.561	0.2321	0.3908	0.5262	0.0929	0.414	0.4024	0.4488	0.4217	0.3366	0.3946	0.3792	0.3018	0.3753	0.3871	0.2087	0.2808	0.6718	0.5731	0.4251	0.8046	0.1746
11580	MAG(24:0)	MAG	Ester	62026	DMS-MS	100020153	0.5029	0.4128	0.2402	0.4053	0.2665	0.1088	0.3828	0.1539	0.244	0.3003	0.1389	0.244	0.2777	0.4729	0.3453	0.2665	0.4091	0.3378	0.4279	0.4316	0.4992	0.4917	0.3903	0.4241	0.3641	0.1989	0.4466	0.1314	0.3753	0.289	0.4954	0.4429	0.2665	0.5517	0.1989	0.6744	0.4838	0.3616	0.3274	0.4496	0.3665	0.7868	0.4251
11581	MAG(24:1)	MAG	Ester	62027	DMS-MS	100020154	0.5288	0.4271	0.3915	0.6203	0.2237	0.4271	0.6356	0.4576	0.3407	0.4119	0.2695	0.4068	0.3814	0.3153	0.3153	0.3864	0.5085	0.3559	0.4322	0.4017	0.5136	0.8949	0.3966	0.6	0.3356	0.2542	0.7169	0.2542	0.5695	0.6	0.5949	0.1932	0.3966	0.3966	0.5644	0.8652	0.2324	0.523	0.3422	0.5617	0.7813	0.7813	0.0969
7711	PC(12:0_16:1)	Phosphatidylcholine	PC Ester	53820	DMS-MS	100009968	1	1	1	1	1	1	1	1	1	1	1	1	1	1	1	1	1	1	1	1	1	1	1	1	1	1	1	1	1	1	1	1	1	1	1	1	1	1	1	1	1	1	1
7712	PC(12:0_18:1)	Phosphatidylcholine	PC Ester	54335	DMS-MS	100010483	0.4831	0.4831	0.4831	0.4831	0.4831	0.4831	0.4831	0.4831	0.4831	0.9426	0.4831	0.4831	0.4831	0.4831	0.4831	0.4831	0.4831	0.4831	0.4831	0.4831	0.4831	0.4831	0.4831	0.4831	0.4831	0.4831	1.6829	0.4831	0.4831	0.4831	0.4831	0.4831	0.4831	0.4831	0.4831	0.4831	0.4831	0.4831	0.4831	0.8301	0.4831	0.4831	0.4831
7713	PC(12:0_18:2)	Phosphatidylcholine	PC Ester	53290	DMS-MS	100009438	0.9159	0.9159	0.9159	0.9159	0.9159	0.9159	0.9159	0.9159	0.9159	0.9159	0.9159	0.9159	0.9159	0.9159	0.9159	0.9159	0.9159	0.9159	0.9159	0.9159	0.9159	0.9159	0.9159	0.9159	0.9159	0.9159	0.9159	0.9159	0.9159	0.9159	0.9159	0.9159	0.9159	0.9159	0.9159	0.9159	0.9159	0.9159	0.9159	0.9159	0.9159	0.9159	0.9159
7716	PC(12:0_20:1)	Phosphatidylcholine	PC Ester	53291	DMS-MS	100009439	1.307	1.307	1.307	1.307	1.307	1.307	1.307	1.307	1.307	1.307	1.307	1.307	1.307	1.307	1.307	1.307	1.307	1.307	1.307	1.307	1.307	1.307	1.307	1.307	1.307	1.307	1.307	1.307	1.307	1.307	1.307	1.307	1.307	1.307	1.307	1.307	1.307	1.307	1.307	1.307	1.307	1.307	1.307
7725	PC(14:0_14:0)	Phosphatidylcholine	PC Ester	53293	DMS-MS	100009441	1.0742	1.1123	0.9866	1.5726	0.4583	0.4583	1.0865	0.4583	0.4583	1.6035	0.4583	0.4583	1.3749	0.4583	0.4583	0.4583	0.4583	0.4583	0.4583	0.4583	0.792	0.7559	0.4583	2.4686	0.4583	0.4583	1.7878	0.4583	0.4583	0.4583	1.0309	0.4583	0.4583	0.4583	0.4583	0.4583	1	0.6818	0.4583	1.4882	0.4583	1.1421	0.4583
7727	PC(14:0_16:1)	Phosphatidylcholine	PC Ester	54151	DMS-MS	100010299	0.9278	0.9401	0.8462	2.5185	0.7286	0.3117	1.2442	0.3117	0.3117	2.3636	0.3117	0.5954	2.5519	1.2863	0.721	0.414	0.8465	0.3117	0.3117	0.3117	0.6353	1.4398	0.3117	4.2939	0.7957	0.3672	2.3679	0.3117	0.7086	0.3117	2.0054	0.3117	0.6778	0.4706	0.9245	0.8237	0.7467	0.8592	0.5766	1.3091	0.963	1.5152	0.3117
7728	PC(14:0_18:1)	Phosphatidylcholine	PC Ester	53996	DMS-MS	100010144	1.6778	1.0765	1.874	3.1822	1.0138	0.6121	1.9864	0.6736	0.3379	3.0148	0.5405	0.9729	1.8083	1.2352	0.931	0.8128	1.0011	0.3841	0.9843	0.6324	0.8269	1.0419	0.4092	4.1672	0.8701	0.6629	2.3446	0.6575	0.8359	0.4755	1.9185	0.7389	0.6952	0.6752	1.1327	1.8009	1.3254	0.9942	1.3892	1.9386	1.1483	1.9635	0.4787
7729	PC(14:0_18:2)	Phosphatidylcholine	PC Ester	54152	DMS-MS	100010300	2.0113	1.8958	1.621	2.2313	0.8844	0.9365	2.5048	0.7529	0.4632	2.0529	0.571	1.1966	1.3948	1.0553	0.8322	0.8422	0.9266	0.362	0.8732	1.3007	1.2959	1.1095	0.4801	3.5389	0.8149	0.643	1.9572	0.8123	0.6146	0.4953	1.854	0.719	0.6587	0.8328	1.0136	1.6696	1.4829	1.6253	1.1168	1.847	1.1539	1.711	0.4502
7730	PC(14:0_18:3)	Phosphatidylcholine	PC Ester	53294	DMS-MS	100009442	0.6067	0.6067	0.6067	0.8807	0.6067	0.6067	0.6067	0.6067	0.6067	1.094	0.6067	0.6067	0.9087	0.6067	0.6067	0.6067	0.6067	0.6067	0.6067	0.6067	0.944	0.6067	0.6067	1.2888	0.6067	0.6067	0.6067	0.6067	0.6067	0.6067	0.6067	0.6067	0.6067	0.6067	0.6067	1.2608	0.6067	0.6067	0.6067	1.4715	0.6067	0.6067	0.6067
7732	PC(14:0_20:1)	Phosphatidylcholine	PC Ester	54337	DMS-MS	100010485	1	1	1	1	1	1	1	1	1	1	1	1	1	1	1	1	1	1	1	1	1	1	1	1	1	1	1	1	1	1	1	1	1	1	1	1	1	1	1	1	1	1	1
7733	PC(14:0_20:2)	Phosphatidylcholine	PC Ester	53652	DMS-MS	100009800	0.7044	0.7044	0.7044	0.7044	0.7044	0.7044	0.7044	0.7044	0.7044	0.7044	0.7044	0.7044	0.7044	0.7044	0.7044	0.7044	0.7044	0.7044	0.7044	0.7044	0.7044	0.7044	0.7044	1.3732	0.7044	0.7044	0.7044	0.7044	0.7044	0.7044	0.7044	0.7044	0.7044	0.7044	0.7044	0.7044	0.7044	0.7044	0.7044	0.7044	0.7044	0.7044	0.7044
7734	PC(14:0_20:3)	Phosphatidylcholine	PC Ester	53823	DMS-MS	100009971	1.6739	2.193	1.4369	1.8236	0.5554	0.7172	2.0006	0.3513	0.2732	1.8533	0.6848	1.0618	1.7403	1.4606	0.6147	0.6333	0.738	0.2732	0.6279	1.338	0.9694	0.9282	0.4028	4.2758	0.8846	0.7291	2.4065	0.5615	0.5107	0.4243	2.2823	0.2732	0.2732	0.2732	0.9119	2.3467	1.0403	1.3698	1.1368	2.6268	1.8355	1.437	0.6805
7735	PC(14:0_20:4)	Phosphatidylcholine	PC Ester	54338	DMS-MS	100010486	1.9386	3.2088	1.8138	2.2677	0.7438	0.9144	2.54	0.7807	0.5012	1.9434	0.7451	0.9306	1.4167	1.0706	0.9002	0.6358	1.2315	0.646	0.6359	1.2286	1.3976	1.0641	0.8481	2.7995	1.1935	0.7584	1.5006	0.7242	0.5605	0.7114	1.2027	0.4482	0.4494	0.668	0.9038	2.5156	1.2152	1.4926	1.2633	1.8644	1.761	1.1169	0.4265
7736	PC(14:0_20:5)	Phosphatidylcholine	PC Ester	54523	DMS-MS	100010671	1.0805	0.5608	0.5608	0.5608	0.5608	0.5608	0.5608	0.5608	0.5608	1.0307	0.5608	0.5608	0.5608	0.7501	0.5608	0.5608	0.5608	0.5608	0.5608	0.5608	0.5608	0.5608	0.5608	0.5608	0.5608	0.5608	0.5608	0.5608	0.5608	0.5608	0.5608	0.5608	0.5608	0.5608	0.5608	0.5608	0.5608	0.5608	0.5608	0.5608	0.5608	0.5608	0.5608
7737	PC(14:0_22:1)	Phosphatidylcholine	PC Ester	53653	DMS-MS	100009801	1.5311	1.5311	1.5311	1.5311	1.5311	1.5311	1.5311	1.5311	1.5311	1.5311	1.5311	1.5311	1.5311	1.5311	1.5311	1.5311	1.5311	1.5311	1.5311	1.5311	1.5311	1.5311	1.5311	1.5311	1.5311	1.5311	1.5311	1.5311	1.5311	1.5311	1.5311	1.5311	1.5311	1.5311	1.5311	1.5311	1.5311	1.5311	1.5311	1.5311	1.5311	1.5311	1.5311
7738	PC(14:0_22:2)	Phosphatidylcholine	PC Ester	53997	DMS-MS	100010145	2.0123	2.0123	2.0123	2.0123	2.0123	2.0123	2.0123	2.0123	2.0123	2.0123	2.0123	2.0123	2.0123	2.0123	2.0123	2.0123	2.0123	2.0123	2.0123	2.0123	2.0123	2.0123	2.0123	2.0123	2.0123	2.0123	2.0123	2.0123	2.0123	2.0123	2.0123	2.0123	2.0123	2.0123	2.0123	2.0123	2.0123	2.0123	2.0123	2.0123	2.0123	2.0123	2.0123
7739	PC(14:0_22:4)	Phosphatidylcholine	PC Ester	54153	DMS-MS	100010301	0.4801	0.4801	0.4801	1.045	0.4801	0.4801	1.3138	0.4801	0.4801	0.8862	0.4801	0.4801	0.4801	0.4801	0.4801	0.4801	0.4801	0.4801	0.4801	0.4801	0.4801	0.4801	0.4801	0.4801	0.4801	0.4801	1.1631	0.4801	0.4801	0.4801	0.4801	0.4801	0.4801	0.4801	0.4801	0.4801	1.3812	0.4801	0.4801	0.4801	0.4801	0.4801	0.4801
7740	PC(14:0_22:5)	Phosphatidylcholine	PC Ester	53998	DMS-MS	100010146	0.5664	1.4095	1.114	1.1816	0.5664	0.5664	0.5664	0.5664	0.5664	1.2196	0.5664	0.8544	0.5664	1.0139	0.5664	0.5664	0.8553	0.5664	0.5664	0.5664	0.7148	0.5664	0.5664	1.5589	0.5664	0.5664	0.8368	0.5664	0.5664	0.5664	0.5664	0.5664	0.5664	0.5664	0.5664	0.8496	0.5664	0.8085	0.5664	0.5664	0.5664	0.5664	0.5664
7741	PC(14:0_22:6)	Phosphatidylcholine	PC Ester	53999	DMS-MS	100010147	0.5214	0.5214	0.9929	0.5214	0.5214	0.5214	1.6244	0.5214	0.5214	1.3856	0.5214	0.5214	0.8558	0.5214	0.5214	0.5214	0.5214	0.5214	0.5214	0.5214	0.9391	0.5214	0.5214	0.5214	0.5214	0.5214	0.5214	0.5214	0.5214	0.5214	0.5214	0.5214	0.5214	0.5214	0.5214	0.5214	0.5214	1	0.5214	0.5214	1.0239	0.5214	0.5214
7743	PC(15:0_16:1)	Phosphatidylcholine	PC Ester	54525	DMS-MS	100010673	0.6082	0.6082	0.6082	1.1987	0.6082	0.6082	0.6082	0.6082	0.6082	0.6082	0.6082	0.6082	0.6082	0.6082	0.6082	0.6082	0.6082	0.6082	0.6082	0.6082	0.6082	0.6082	0.6082	0.6082	0.6082	0.6082	0.6082	0.6082	0.6082	0.6082	1.0023	0.6082	0.6082	0.6082	0.6082	0.6082	0.6082	0.6082	0.6082	0.6082	0.6082	0.6082	0.6082
7744	PC(15:0_18:1)	Phosphatidylcholine	PC Ester	54526	DMS-MS	100010674	2.3398	1.4243	2.9333	3.498	1.8651	0.8698	1.9321	0.9456	0.7095	1.7382	0.5186	1.2999	0.5428	1.188	1.1201	1.4836	1.3817	0.4602	1.7488	0.9608	0.9938	0.8255	0.4869	1.7568	1.0258	0.7788	1.5237	0.7015	0.6949	1.0246	0.9965	0.9678	1.0145	1.5692	1.0934	1.7537	1.4864	0.827	1.5258	1.6145	0.8339	1.3099	0.6899
7745	PC(15:0_18:2)	Phosphatidylcholine	PC Ester	54154	DMS-MS	100010302	2.0191	1.1699	2.1004	2.3938	1.368	1.1428	1.6003	1.044	0.886	0.9983	0.58	1.1111	0.4095	0.8946	0.7834	1.282	1.1152	0.4967	1.6866	1.0294	1.1541	0.424	0.8457	1.6103	0.5795	0.608	0.9999	0.6334	0.5247	0.7645	1.1018	0.8917	0.8707	1.1141	0.9054	1.2992	1.5868	1.3266	1.2426	1.4788	0.9661	1.0338	0.6811
7747	PC(15:0_20:3)	Phosphatidylcholine	PC Ester	54339	DMS-MS	100010487	0.571	1.066	1.4776	1.339	0.571	0.9303	1.0726	0.571	0.571	0.571	0.571	0.571	0.571	0.571	0.571	0.571	0.571	0.571	0.571	1.1243	0.571	0.571	0.571	0.571	0.571	0.6432	0.571	0.571	0.571	0.571	0.571	0.571	0.571	0.571	0.571	1.5965	0.571	0.8399	1.0447	0.571	0.9269	0.571	0.571
7748	PC(15:0_20:4)	Phosphatidylcholine	PC Ester	53295	DMS-MS	100009443	1.0401	1.2572	1.2951	1.4687	1.1659	0.643	1.6903	0.3897	0.3897	1.0722	0.3897	0.3897	0.3897	0.7784	0.7287	0.6914	1.3142	0.4758	0.7955	1.5347	1.0463	0.3897	0.3897	0.9236	0.8337	0.8341	0.8284	0.5046	0.5151	0.6408	0.5435	0.5661	0.3897	1.1745	0.3897	1.9757	1.0915	0.7272	1.3775	1.2445	1.3396	1.2226	0.6434
7749	PC(15:0_20:5)	Phosphatidylcholine	PC Ester	54156	DMS-MS	100010304	1.0175	1.0175	1.0175	1.0175	1.0175	1.0175	1.0175	1.0175	1.0175	1.0175	1.0175	1.0175	1.0175	1.0175	1.0175	1.0175	1.0175	1.0175	1.0175	1.0175	1.0175	1.0175	1.0175	1.0175	1.0175	1.0175	1.0175	1.0175	1.0175	1.0175	1.0175	1.0175	1.0175	1.0175	1.0175	1.0175	1.0175	1.0175	1.0175	1.0175	1.0175	1.0175	1.0175
7750	PC(15:0_22:4)	Phosphatidylcholine	PC Ester	53824	DMS-MS	100009972	1.1493	1.1493	1.1493	1.1493	1.1493	1.1493	1.1493	1.1493	1.1493	1.1493	1.1493	1.1493	1.1493	1.1493	1.1493	1.1493	1.1493	1.1493	1.1493	1.1493	1.1493	1.1493	1.1493	1.1493	1.1493	1.1493	1.1493	1.1493	1.1493	1.1493	1.1493	1.1493	1.1493	1.1493	1.1493	1.1493	1.1493	1.1493	1.1493	1.1493	1.1493	1.1493	1.1493
7751	PC(15:0_22:5)	Phosphatidylcholine	PC Ester	54000	DMS-MS	100010148	0.9582	0.9582	0.9582	0.9582	0.9582	0.9582	0.9582	0.9582	0.9582	0.9582	0.9582	0.9582	0.9582	0.9582	0.9582	0.9582	0.9582	0.9582	0.9582	0.9582	0.9582	0.9582	0.9582	0.9582	0.9582	0.9582	0.9582	0.9582	0.9582	0.9582	0.9582	0.9582	0.9582	0.9582	0.9582	0.9582	0.9582	0.9582	0.9582	0.9582	0.9582	0.9582	0.9582
7752	PC(15:0_22:6)	Phosphatidylcholine	PC Ester	53654	DMS-MS	100009802	1.6103	1.201	0.6084	0.6084	0.6084	0.6084	0.6084	0.6084	0.6084	0.6084	0.6084	0.6084	0.6084	0.6084	0.6084	0.6084	1.4263	0.6084	0.6084	0.6084	1.0143	0.6084	0.6084	0.6084	0.6084	0.6084	0.6084	0.6084	0.6084	0.6084	0.6084	0.6084	0.6084	0.6084	0.6084	0.6084	0.6084	0.6084	0.6084	0.6084	0.6084	0.6084	0.6084
7753	PC(16:0_12:0)	Phosphatidylcholine	PC Ester	54527	DMS-MS	100010675	1.622	0.422	0.9074	0.422	0.422	0.422	0.8799	0.422	0.422	1.4815	0.422	0.422	0.9923	0.422	0.422	0.422	0.422	0.422	0.422	0.422	0.422	0.422	0.422	1.0132	0.422	0.422	1.4292	0.422	0.422	0.422	0.422	0.422	0.422	0.497	0.422	0.422	0.8474	0.924	0.422	1.3196	0.7625	1.0105	0.422
7754	PC(16:0_14:0)	Phosphatidylcholine	PC Ester	53490	DMS-MS	100009638	1.4714	0.886	1.8641	1.9326	1.3289	0.6206	2.4642	0.3822	0.317	3.8833	0.5677	0.7371	2.2049	1.0376	0.66	0.5889	1.2477	0.5643	0.6419	0.9488	1.153	1.1857	0.2673	4.5135	1.0914	0.4454	2.9505	0.6821	0.5916	0.4291	1.5081	0.7197	0.8066	0.4068	1.4286	1.1045	1.0105	0.8252	1.1092	2.5877	0.9414	1.9794	0.3507
7755	PC(16:0_14:1)	Phosphatidylcholine	PC Ester	54340	DMS-MS	100010488	0.4522	0.4522	0.7583	0.4522	0.4522	0.4522	0.4522	0.4522	0.4522	0.9371	0.4522	0.4522	1.0912	0.4522	0.4522	0.4522	0.4522	0.4522	0.4522	0.4522	0.4522	0.8855	0.4522	1.9602	0.4522	0.4522	2.0303	0.4522	0.4522	0.4522	0.9843	0.4522	0.4522	0.4522	1.1757	0.4522	0.4522	0.4522	0.4522	1.0316	0.4522	0.4522	0.4522
7756	PC(16:0_16:0)	Phosphatidylcholine	PC Ester	53655	DMS-MS	100009803	1.0189	0.7868	0.6949	1.0298	0.9744	0.8743	1.186	0.9281	0.7767	1.7486	0.5488	0.6849	0.8947	0.9561	1.0564	0.7673	1.8926	1.1667	0.961	1.0538	1.0313	0.9966	0.566	1.6693	0.9205	0.6344	1.5059	0.8841	0.8696	0.6268	1.0967	1.0126	1.2625	0.9337	1.3	0.8833	0.6476	0.8191	0.7792	1.665	0.7616	1.2026	0.6241
7757	PC(16:0_16:1)	Phosphatidylcholine	PC Ester	53491	DMS-MS	100009639	0.5587	0.7106	0.9221	3.1598	1.4826	0.9444	1.5149	0.914	0.6379	3.905	0.4556	0.7373	2.9606	2.4485	1.3947	0.922	2.1455	0.8787	1.1437	0.5454	0.5807	2.3321	0.2512	8.0282	1.2037	0.5203	3.076	0.5874	2.0017	0.4269	4.8452	0.7654	2.8573	0.7694	2.4413	0.6338	0.5933	0.6366	0.9603	1.5002	0.8931	2.2848	0.5735
7758	PC(16:0_18:0)	Phosphatidylcholine	PC Ester	54157	DMS-MS	100010305	1.1195	0.7521	0.8772	1.5407	1.0053	0.7718	1.1885	1.0484	0.6026	1.8665	0.5118	0.8619	0.8027	1.2454	1.4135	0.9795	1.5926	0.8753	1.2593	0.6721	0.7358	0.8804	0.4724	2.1411	0.8659	0.5936	1.5052	0.4694	1.0753	0.7356	1.3747	0.8428	1.3446	0.9996	1.2654	1.0133	0.7057	0.6923	0.911	1.492	0.7443	1.4287	0.6786
7759	PC(16:0_18:1)	Phosphatidylcholine	PC Ester	53656	DMS-MS	100009804	0.989	0.6767	0.7989	1.6592	1.1708	0.7087	1.0884	1.1314	0.6655	1.8362	0.4079	0.7676	0.8369	1.3655	1.489	1.0782	1.2492	0.8809	1.3868	0.5361	0.5714	0.8852	0.4204	2.1507	0.7411	0.4963	1.4619	0.4628	1.1339	0.7095	1.5517	0.9472	1.4869	1.0316	1.1948	0.9876	0.6861	0.6586	1.0029	0.9865	0.6413	1.5766	0.6812
7760	PC(16:0_18:2)	Phosphatidylcholine	PC Ester	54341	DMS-MS	100010489	1.2692	0.9185	0.7896	0.9769	0.914	1.081	1.3687	1.2889	0.972	1.0753	0.5333	0.827	0.6614	1.0044	1.3431	1.0078	1.2729	1.017	1.3406	0.831	0.8857	0.8503	0.5543	1.8159	0.7016	0.5804	1.423	0.4921	0.7253	0.6684	1.4246	0.7906	1.553	1.0554	1.5439	1.0163	0.9927	1.164	0.8589	1.1102	0.8544	1.4958	0.807
7761	PC(16:0_18:3)	Phosphatidylcholine	PC Ester	53825	DMS-MS	100009973	1.3583	0.7354	1.1506	2.0571	1.0263	0.6132	1.4263	0.849	0.5025	2.3402	0.624	0.7147	0.8251	1.3149	1.5841	0.9611	1.1731	0.8749	0.8116	0.9757	0.9378	1.4622	0.6796	3.1319	0.9783	0.4552	1.4846	0.8014	1.0289	0.8215	1.6159	0.9458	1.5169	1.3534	0.9957	1.0355	0.6562	0.8554	0.8685	1.5579	1.1784	1.9082	0.6519
7762	PC(16:0_18:4)	Phosphatidylcholine	PC Ester	54001	DMS-MS	100010149	0.5858	0.5858	0.5858	0.5858	0.5858	0.5858	0.5858	0.5858	0.5858	0.5858	0.5858	0.5858	0.5858	0.5858	0.5858	0.5858	0.5858	0.5858	0.5858	0.5858	0.5858	0.5858	0.5858	0.5858	0.5858	0.5858	0.5858	0.5858	0.5858	0.5858	0.5858	0.5858	0.5858	0.5858	0.5858	0.5858	0.5858	0.5858	0.5858	0.8591	0.5858	0.5858	0.5858
7763	PC(16:0_20:1)	Phosphatidylcholine	PC Ester	53657	DMS-MS	100009805	1.4546	1.0792	0.9772	1.0235	0.7718	0.6594	1.3526	0.9638	0.6427	1.1182	0.5726	0.6999	0.8756	1.1235	1.2544	0.9636	0.9847	0.8942	0.9113	0.684	0.5682	0.7011	0.5205	1.3641	0.529	0.6795	1.7951	0.6726	0.7055	0.5407	0.8853	0.9102	0.7567	0.7172	1.088	1.2326	0.8946	0.9721	0.8705	1.5658	0.678	1.7811	0.9357
7764	PC(16:0_20:2)	Phosphatidylcholine	PC Ester	54528	DMS-MS	100010676	1.151	0.9315	0.6764	1.0818	0.7973	0.6584	1.5546	0.6457	0.4722	1.5396	0.5133	0.7434	1.0975	1.1908	1.1638	0.9779	1.2621	0.9504	1.0021	0.9741	0.974	0.8484	0.4023	1.9956	0.671	0.6413	1.7878	0.6233	0.5998	0.4372	1.5831	0.6279	0.708	0.7268	1.1262	1.1415	0.8821	1.1329	1.1058	1.507	0.9387	1.3881	0.6523
7765	PC(16:0_20:3)	Phosphatidylcholine	PC Ester	53296	DMS-MS	100009444	1.1296	1.5521	0.8188	1.3978	1.0454	0.766	1.4969	0.6657	0.5325	1.9573	0.582	0.8621	1.2318	1.5761	0.9555	0.9032	1.5468	0.7886	1.0322	0.927	0.9636	0.8139	0.4546	2.6655	0.9464	0.6755	1.9966	0.5331	0.5182	0.4304	2.1539	0.4087	0.7658	0.8765	1.5097	1.4794	0.7755	1.0318	1.0477	1.6616	1.1478	1.2163	0.7439
7766	PC(16:0_20:4)	Phosphatidylcholine	PC Ester	54158	DMS-MS	100010306	0.9842	1.1458	0.6921	1.3407	1.11	0.6813	1.3563	0.9464	0.6595	1.4753	0.4864	0.552	0.9091	1.321	1.264	0.5983	1.7895	1.0907	0.7439	0.9712	1.0779	0.8067	0.7951	1.3099	0.8521	0.8434	0.8712	0.6158	0.6027	0.7088	1.1257	0.7805	1.0784	1.0858	1.1999	1.5158	0.6657	0.9035	1.0448	1.1303	1.0669	0.8721	0.694
7767	PC(16:0_20:5)	Phosphatidylcholine	PC Ester	54159	DMS-MS	100010307	1.9796	1.2447	0.7895	1.4208	0.8637	0.3844	1.2361	0.4596	0.341	5.6055	0.4938	0.4766	0.8985	4.7003	0.9821	0.3713	4.615	0.669	0.5704	0.7587	0.9986	0.7363	0.9147	1.9126	0.8483	0.6482	1.2542	0.467	0.548	0.5667	1.5791	0.435	0.8012	2.7934	1.24	1.1851	0.3999	0.6291	0.7986	1.8655	1.1106	1.2431	0.5202
7768	PC(16:0_22:1)	Phosphatidylcholine	PC Ester	54160	DMS-MS	100010308	0.5417	0.5417	0.5417	0.5417	0.5417	0.5417	0.5417	0.5417	0.5417	0.5417	0.5417	0.5417	0.5417	0.5417	0.5417	0.5417	0.5417	0.5417	0.5417	0.5417	0.5417	0.5417	0.5417	0.5417	0.5417	0.5417	0.5417	0.5417	0.5417	0.5417	0.5417	0.5417	0.5417	0.5417	0.5417	0.5417	0.5417	0.5417	0.5417	0.5417	0.5417	0.5417	0.5417
7769	PC(16:0_22:2)	Phosphatidylcholine	PC Ester	54002	DMS-MS	100010150	0.4756	0.4756	0.4756	0.4756	0.4756	0.4756	0.4756	0.4756	0.4756	0.4756	0.4756	0.4756	0.4756	0.4756	0.4756	0.4756	0.4756	0.4756	0.4756	0.4756	0.4756	0.4756	0.4756	0.4756	0.4756	0.4756	0.4756	0.4756	0.4756	0.4756	0.4756	0.4756	0.4756	0.4756	0.4756	0.4756	0.4756	0.4756	0.4756	0.4756	0.4756	0.4756	0.4756
7770	PC(16:0_22:4)	Phosphatidylcholine	PC Ester	54161	DMS-MS	100010309	0.9647	0.9457	0.5994	1.6136	1.2439	0.9253	1.3267	0.9459	0.6261	1.472	0.5384	0.7207	1.0311	1.2455	1.3937	0.9931	1.019	1.1801	1.0054	0.7772	0.941	0.8726	0.4013	2.1804	0.9622	0.6361	1.238	0.6335	0.7406	0.4331	1.6032	0.7218	0.8124	0.6558	1.0142	1.2264	0.9942	1.1369	0.8054	1.0723	1.1461	1.0016	0.8751
7771	PC(16:0_22:5)	Phosphatidylcholine	PC Ester	54529	DMS-MS	100010677	1.3714	1.1554	0.6426	1.4551	1.1736	0.7377	1.445	1.001	0.6963	2.3802	0.5757	0.7318	0.5835	1.8832	1.71	0.9693	1.604	1.2666	1.2203	0.8547	0.948	0.6729	0.5336	1.8809	0.8068	0.7677	0.7894	0.5943	0.5965	0.6871	1.394	0.7645	0.9625	0.9506	1.4732	1.2947	0.7461	1.1477	0.8059	0.9422	1.1217	0.9653	0.8747
7772	PC(16:0_22:6)	Phosphatidylcholine	PC Ester	54003	DMS-MS	100010151	2.0359	1.092	0.48	1.1535	1.0207	0.6094	1.8682	0.9329	0.6648	2.7719	0.5148	0.6679	0.6891	2.1817	1.0133	0.925	3.4007	0.9039	1.0304	1.3754	1.5634	0.6029	0.8233	0.9761	0.6903	0.7148	0.547	0.8853	0.6829	0.9162	0.8193	1.2727	1.1341	1.4488	1.0274	0.9871	0.4713	0.839	1.2213	0.8735	0.9765	1.3259	0.6633
7774	PC(17:0_16:1)	Phosphatidylcholine	PC Ester	53658	DMS-MS	100009806	0.5667	0.5667	0.5667	2.1275	0.8052	0.5667	0.5667	0.5667	0.5667	1.1785	0.5667	0.5667	0.5667	0.6038	0.5667	0.5667	0.5667	0.5667	0.5667	0.5667	0.5667	0.5667	0.5667	1.7909	0.5667	0.5667	0.5667	0.5667	0.5667	0.5667	1.5004	0.5667	0.5667	0.5667	0.5667	0.5667	0.5667	0.5667	0.5667	0.5667	0.9871	1.1042	0.5667
7775	PC(17:0_18:1)	Phosphatidylcholine	PC Ester	54162	DMS-MS	100010310	1.9685	1.1246	1.8847	3.2069	1.6076	0.8487	1.9631	0.8702	0.8265	1.5023	0.5459	1.3167	0.3619	1.0759	1.1554	1.4472	1.364	0.5767	1.8182	0.7972	0.9761	0.7985	0.6408	1.9896	0.9018	0.9556	1.2282	0.554	0.7078	0.9279	0.9309	1.096	0.9898	1.2389	0.9768	1.3617	1.2401	0.9334	1.3922	1.2906	0.8251	1.1259	0.6448
7776	PC(17:0_18:2)	Phosphatidylcholine	PC Ester	54163	DMS-MS	100010311	1.9532	1.1098	1.3788	1.6257	1.0647	1.0423	1.4185	0.9187	0.7451	0.7725	0.5469	0.9612	0.3891	0.7153	0.9034	1.152	1.13	0.6411	1.4715	1.0687	0.9586	0.5164	0.7975	1.2306	0.6913	0.8172	1.3598	0.446	0.4273	0.7304	0.9962	0.7882	0.9802	1.1839	1.0401	1.2867	1.2813	1.1938	1.0275	1.4348	1.2106	1.288	0.7005
7777	PC(17:0_18:3)	Phosphatidylcholine	PC Ester	53297	DMS-MS	100009445	0.7333	0.7333	0.7333	0.7333	0.7333	0.7333	0.7333	0.7333	0.7333	0.7333	0.7333	0.7333	0.7333	0.7333	0.7333	0.7333	0.7333	0.7333	0.7333	0.7333	0.7333	0.7333	0.7333	0.7333	0.7333	0.7333	0.7333	0.7333	0.7333	0.7333	0.7333	0.7333	0.7333	0.7333	0.7333	0.7333	0.7333	0.7333	0.7333	0.7333	0.7333	0.7333	0.7333
7778	PC(17:0_20:3)	Phosphatidylcholine	PC Ester	54343	DMS-MS	100010491	1.6764	1.47	1.1974	1.6832	1.0386	0.8703	1.1436	0.5408	0.3928	1.2481	0.3928	0.8558	0.3928	0.9803	0.5244	0.837	0.9544	0.5988	0.9247	0.3928	0.9133	0.3928	0.8211	1.0101	1.2272	0.5745	0.8303	0.4992	0.3928	0.6916	1.0325	0.3928	0.3928	0.9093	0.8548	1.7295	0.9546	0.9729	1.1636	1.1899	0.9254	0.8473	0.6851
7779	PC(17:0_20:4)	Phosphatidylcholine	PC Ester	53826	DMS-MS	100009974	1.3719	1.3016	1.0936	2.0758	1.6502	0.7921	1.8563	0.8192	0.5474	1.1654	0.4256	0.8409	0.7228	0.9898	0.8637	0.8436	1.7277	0.7501	0.7249	1.4238	1.4564	0.3851	1.3414	0.9759	1.0473	1.2749	0.7607	0.659	0.6198	0.9235	1.1169	0.8435	0.8335	1.3167	1.2157	1.976	0.9621	0.9981	1.6102	1.1286	1.5063	0.6236	0.5431
7780	PC(17:0_20:5)	Phosphatidylcholine	PC Ester	53298	DMS-MS	100009446	1.1774	0.519	0.519	0.8459	0.519	0.519	0.519	0.519	0.519	1.2316	0.519	0.519	0.519	0.8137	0.519	0.519	0.8473	0.519	0.519	0.519	0.519	0.519	0.519	0.519	0.519	0.519	0.519	0.519	0.519	0.519	0.519	0.519	0.519	1.1565	0.519	0.519	0.519	0.519	0.519	0.519	0.519	0.519	0.519
7781	PC(17:0_22:4)	Phosphatidylcholine	PC Ester	53827	DMS-MS	100009975	0.4754	0.4754	0.4754	0.4754	0.4754	0.4754	0.4754	0.4754	0.4754	0.4754	0.4754	0.4754	0.4754	0.4754	0.4754	0.4754	0.4754	0.4754	0.4754	0.4754	0.4754	0.4754	0.4754	0.4754	0.4754	0.4754	0.4754	0.4754	0.4754	0.4754	0.4754	0.4754	0.4754	0.4754	0.4754	0.4754	0.4754	0.4754	0.4754	0.4754	0.4754	0.4754	0.4754
7782	PC(17:0_22:5)	Phosphatidylcholine	PC Ester	54344	DMS-MS	100010492	0.6161	0.6161	0.6161	1.1451	0.8148	0.6161	0.6161	0.6161	0.6161	0.6161	0.6161	0.6161	0.6161	0.6161	0.6161	0.6161	0.6161	0.6161	0.6161	0.6161	0.6161	0.6161	0.6161	0.6161	0.6161	0.6161	0.6161	0.6161	0.6161	0.6161	0.6161	0.6161	0.6161	0.6161	0.6161	0.6161	0.6161	0.6161	0.6161	0.6161	0.6161	0.6161	0.6161
7783	PC(17:0_22:6)	Phosphatidylcholine	PC Ester	53659	DMS-MS	100009807	1.4452	0.4007	0.4007	0.9372	0.4007	0.4007	1.4794	0.4007	0.4007	1.5513	0.4007	0.4007	0.4007	0.9363	0.4007	0.4007	0.9222	0.4007	0.4007	0.4007	0.9417	0.4007	0.4007	0.4007	0.4007	0.9107	0.4007	0.4007	0.4007	0.4007	0.4007	0.4007	0.4007	1.1368	0.4007	1.0345	0.8964	0.4007	1.4568	0.4007	1.2695	1.1314	0.4007
7784	PC(18:0_12:0)	Phosphatidylcholine	PC Ester	53828	DMS-MS	100009976	0.6177	0.6177	0.6177	0.6177	0.6177	0.6177	0.6177	0.6177	0.6177	1	0.6177	0.6177	0.6177	0.6177	0.6177	0.6177	0.6177	0.6177	0.6177	0.6177	0.6177	0.6177	0.6177	0.6177	0.6177	0.6177	0.6177	0.6177	0.6177	0.6177	0.6177	0.6177	0.6177	0.6177	0.6177	0.6177	0.6177	0.6177	0.6177	0.6177	0.6177	0.6177	0.6177
7785	PC(18:0_14:0)	Phosphatidylcholine	PC Ester	54004	DMS-MS	100010152	1.0536	0.9695	1.0958	1.4192	0.6326	0.4033	1.2916	0.4033	0.4033	1.685	0.4033	0.559	0.6542	0.8051	0.6428	0.4033	0.4033	0.4033	0.4033	0.4033	0.5874	1.0335	0.4033	1.6602	0.6575	0.4033	1.1515	0.5671	0.4033	0.4033	0.8808	0.4033	0.4805	0.4033	0.4033	1.0805	1	0.7302	0.7596	1.7524	0.6213	1.1638	0.4033
7787	PC(18:0_16:1)	Phosphatidylcholine	PC Ester	53830	DMS-MS	100009978	0.6451	0.8126	1.1113	2.3724	0.9129	0.6007	1.3235	0.8769	0.4068	3.6147	0.4415	0.6979	1.789	2.0075	1.0179	0.8956	1.6173	0.4954	0.7012	0.4979	0.4813	1.9569	0.3028	5.8716	0.965	0.4863	3.0269	0.4422	1.572	0.3285	3.5344	0.8881	2.429	0.6546	1.7002	0.6993	0.4863	0.5148	0.9969	1.1515	1.1649	1.4898	0.5437
7788	PC(18:0_18:0)	Phosphatidylcholine	PC Ester	53660	DMS-MS	100009808	1.8341	0.9329	0.9462	1.1709	1.0197	0.7985	1.645	0.9982	0.5944	2.3316	0.6088	0.8736	0.6792	1.3052	1.5759	0.9514	1.3602	0.7233	0.9677	0.7396	0.7422	0.8141	0.7695	1.4852	0.9411	0.7359	2.0046	0.534	1.1673	0.601	1.2094	1.3696	1.3387	1.1486	1.2178	1.0035	0.7654	0.762	0.8949	1.0581	0.969	1.3025	0.552
7789	PC(18:0_18:1)	Phosphatidylcholine	PC Ester	54530	DMS-MS	100010678	1.5813	0.7874	1.2889	1.4549	0.9415	0.6193	1.56	1.2579	0.4849	1.9064	0.5502	0.8671	0.6159	1.2002	1.4715	0.9285	1.0456	0.6448	0.8645	0.5528	0.5992	0.8847	0.6217	1.7458	0.8937	0.6749	1.9951	0.4656	1.15	0.6709	1.3389	1.3758	1.3542	0.9316	1.1097	1.1688	0.8901	0.6524	1.0302	1.0824	0.8844	1.3086	0.6164
7790	PC(18:0_18:2)	Phosphatidylcholine	PC Ester	54345	DMS-MS	100010493	1.6852	1.0459	1.0735	0.9392	0.7689	1.0064	1.8464	1.1193	0.6911	1.1335	0.6694	0.9255	0.5009	0.7733	1.0769	0.9565	1.0375	0.8538	1.0581	0.8502	0.9428	0.9654	0.7832	1.6866	0.8419	0.7262	1.9872	0.4558	0.6183	0.6461	1.3	0.9195	1.6446	1.0567	1.511	1.2307	1.0385	1.026	0.8286	1.1016	1.0683	1.1208	0.6179
7791	PC(18:0_18:3)	Phosphatidylcholine	PC Ester	54164	DMS-MS	100010312	1.7622	0.7764	1.5451	1.6309	0.84	0.577	1.942	0.6516	0.3215	2.3174	0.7525	0.8977	0.7525	1.0881	1.1587	0.8445	0.9177	0.7315	0.7209	0.9917	0.7313	1.6654	0.7713	2.6834	1.1589	0.6364	2.4309	0.5549	0.7462	0.566	1.4785	1.1366	1.8002	1.605	1.1684	1.3585	0.7184	0.6085	0.8281	1.4348	1.6547	1.3823	0.5723
7792	PC(18:0_18:4)	Phosphatidylcholine	PC Ester	54165	DMS-MS	100010313	0.6512	0.6512	0.6512	0.6512	0.6512	0.6512	0.6512	0.6512	0.6512	0.6512	0.6512	0.6512	0.6512	0.6512	0.6512	0.6512	0.6512	0.6512	0.6512	0.6512	0.6512	0.6512	0.6512	0.6512	0.6512	0.6512	0.6512	0.6512	0.6512	0.6512	0.6512	0.6512	0.6512	0.6512	0.6512	0.6512	0.6512	0.6512	0.6512	0.6512	0.6512	0.6512	0.6512
7793	PC(18:0_20:0)	Phosphatidylcholine	PC Ester	54166	DMS-MS	100010314	1.7567	1.3088	0.4497	0.8223	0.4497	0.947	1.1373	1.0298	0.4497	1.4099	0.4497	1.063	0.9169	0.9334	1.0109	0.9448	1.4817	1.0177	1.3027	0.4497	1.3324	0.4497	0.6958	0.4497	0.6126	1.0341	0.9434	0.7358	0.7894	0.7887	0.4497	0.4497	0.8823	0.9934	0.4497	1.0973	1.1031	0.9112	1.262	0.768	0.8894	1.3674	0.7623
7794	PC(18:0_20:1)	Phosphatidylcholine	PC Ester	53299	DMS-MS	100009447	1.3994	0.5544	0.5544	0.5544	0.754	0.5544	0.5544	0.5544	0.5544	0.5544	0.5544	0.5544	0.5544	0.9399	0.5544	0.5544	1.1169	0.5544	0.5544	0.5544	0.5544	0.5544	0.5544	1.0863	0.5544	0.5544	1.3923	0.5544	0.5544	0.5544	0.5544	0.5544	0.5544	0.5544	0.5544	1.1071	0.778	0.8082	0.5544	0.5544	0.9559	1.238	0.5544
7795	PC(18:0_20:2)	Phosphatidylcholine	PC Ester	53300	DMS-MS	100009448	1.6714	1.3539	0.9561	1.4493	0.6869	0.7734	2.4511	0.4929	0.4815	2.0758	0.6823	0.9569	0.8335	1.0848	0.9996	1.1866	1.3046	0.7516	1.3028	0.861	0.9536	1.0283	0.5025	2.1785	0.9588	0.7557	2.782	0.4979	0.4792	0.5773	1.8099	0.4437	0.9088	0.7437	1.1586	1.5035	0.8154	1.0982	0.994	1.3246	1.2258	1.2114	0.5651
7796	PC(18:0_20:3)	Phosphatidylcholine	PC Ester	54531	DMS-MS	100010679	1.3937	1.861	0.9794	1.568	0.8739	0.7915	1.9667	0.639	0.4414	1.9345	0.6997	1.0844	0.7596	1.4527	0.918	1.0687	1.4929	0.7062	0.8685	0.9762	1.1176	0.8908	0.62	2.5973	1.1527	0.6998	2.4996	0.7125	0.5499	0.557	1.8702	0.5473	0.8285	0.9095	1.7333	1.9352	0.8467	1.0374	1.1494	1.4707	1.402	0.7709	0.6409
7797	PC(18:0_20:4)	Phosphatidylcholine	PC Ester	54167	DMS-MS	100010315	1.1322	1.2173	0.6985	1.2076	0.9264	0.665	1.5506	0.9606	0.5392	1.205	0.4811	0.5908	0.5051	0.9774	1.2343	0.6515	1.633	0.9918	0.6475	1.0215	1.1089	0.8219	1.0203	1.0256	0.8369	0.9136	0.8292	0.6726	0.6235	0.8865	0.8854	0.928	1.25	1.0402	1.116	1.7882	0.5905	0.7821	0.9936	0.8913	1.1819	0.5351	0.5795
7798	PC(18:0_20:5)	Phosphatidylcholine	PC Ester	54168	DMS-MS	100010316	2.6544	1.37	0.9903	1.4484	0.7983	0.5015	1.4791	0.4687	0.2816	5.854	0.4936	0.5797	0.6328	3.6541	0.8651	0.4227	4.3543	0.6963	0.5928	0.9639	1.0191	0.8854	1.1238	1.7299	0.885	0.8413	1.3213	0.4947	0.4539	0.6329	1.4135	0.3912	1.0246	3.0929	1.2084	1.775	0.463	0.714	0.6825	1.4629	1.5855	0.8536	0.3244
7799	PC(18:0_22:1)	Phosphatidylcholine	PC Ester	54169	DMS-MS	100010317	0.3141	0.3141	0.3141	0.3141	0.3141	0.3141	0.3141	0.3141	0.3141	0.3141	0.3141	0.3141	0.3141	0.3141	0.3141	0.3141	0.3141	0.3141	0.3141	0.3141	0.3141	0.3141	0.3141	0.3141	0.3141	0.3141	0.3141	0.3141	0.3141	0.3141	0.3141	0.3141	0.3141	0.3141	0.3141	0.3141	0.3141	0.3141	0.3141	0.3141	0.3141	0.3141	0.3141
7800	PC(18:0_22:2)	Phosphatidylcholine	PC Ester	53661	DMS-MS	100009809	0.4017	0.4017	0.4017	0.4017	0.4017	0.4017	0.4017	0.4017	0.4017	0.4017	0.4017	0.4017	0.4017	0.4017	0.4017	0.4017	0.4017	0.4017	0.4017	0.4017	0.4017	0.4017	0.4017	0.4017	0.4017	0.4017	0.4017	0.4017	0.4017	0.4017	0.4017	0.4017	0.4017	0.4017	0.4017	0.4017	0.4017	0.4017	0.4017	0.4017	0.4017	0.4017	0.4017
7801	PC(18:0_22:4)	Phosphatidylcholine	PC Ester	53831	DMS-MS	100009979	0.6659	0.7968	0.5769	1.2746	0.8601	0.7983	1.1545	0.6953	0.4262	0.9493	0.599	0.6395	0.7162	0.7652	1.0778	0.729	0.9729	1.1042	0.9269	0.7771	0.7375	0.7091	0.5884	1.3624	0.9215	0.698	0.9788	0.5414	0.4454	0.4885	1.1618	0.5596	0.7694	0.5622	0.9752	1.24	0.7946	1.0823	0.7978	0.8372	0.8548	0.7375	0.7647
7802	PC(18:0_22:5)	Phosphatidylcholine	PC Ester	53662	DMS-MS	100009810	1.3044	1.161	0.8239	1.447	1.1338	0.7385	1.6354	0.822	0.5445	2.3895	0.6366	0.7393	0.4759	1.5282	1.298	0.9294	1.6965	0.9746	0.97	0.9252	0.9493	0.7264	0.573	1.8595	0.9399	0.7016	0.9931	0.6679	0.4731	0.6761	1.4716	0.9717	0.9346	0.9886	1.5533	1.5451	0.6719	1.0914	0.7757	0.944	1.3528	0.6917	0.8658
7803	PC(18:0_22:6)	Phosphatidylcholine	PC Ester	54170	DMS-MS	100010318	1.9538	1.2524	0.6702	1.2238	0.8489	0.57	2.4775	0.9408	0.5997	2.9091	0.5419	0.8473	0.4936	1.9058	0.913	0.9811	3.7049	0.8488	0.9125	1.2245	1.4737	0.694	0.9457	0.9098	0.8792	0.7939	0.7228	0.9519	0.6771	1.03	0.8177	1.5886	1.4158	1.8028	1.2964	1.2745	0.5218	0.8743	1.0843	0.8753	1.298	1.1216	0.5443
7805	PC(18:1_16:1)	Phosphatidylcholine	PC Ester	54346	DMS-MS	100010494	0.8875	0.5565	0.7665	1.9062	1.0125	0.749	1.0369	1.2799	0.4006	2.2342	0.4615	0.8561	1.3329	1.5213	1.2455	0.9997	1.1434	0.4816	1.0871	0.5261	0.5101	1.3232	0.5078	3.1992	0.6459	0.7409	1.8684	0.5733	1.2099	0.6271	1.7221	1.0353	1.3129	0.93	0.8623	1.1481	0.8181	0.8184	1.424	1.0186	1.101	1.4218	0.6077
7806	PC(18:1_18:1)	Phosphatidylcholine	PC Ester	53832	DMS-MS	100009980	1.6536	0.6275	1.5607	1.3335	0.97	0.6093	1.1583	1.0146	0.5126	1.6684	0.5328	0.9438	0.7681	0.9334	1.102	0.9956	1.0398	0.7651	1.3462	0.5638	0.6492	0.8072	0.9651	1.7129	0.6188	0.859	2.2917	0.5316	0.9469	0.8083	1.0292	1.2663	1.3973	1.0893	0.9183	1.458	1.0712	0.7408	1.2532	1.1196	0.8068	1.1989	0.6046
7807	PC(18:1_18:2)	Phosphatidylcholine	PC Ester	53833	DMS-MS	100009981	1.889	0.8742	1.3096	0.8635	0.6731	0.9371	1.6692	1.1053	0.691	1.2201	0.6965	0.983	0.6641	0.7387	0.9672	0.8133	0.9193	0.7486	1.0758	0.9003	1.0425	0.7388	0.994	1.6684	0.6421	0.9607	2.3059	0.548	0.5247	0.6563	1.0514	0.9909	1.1554	0.9477	1.22	1.3867	1.3122	1.3011	1.0428	1.443	1.0914	1.079	0.6484
7808	PC(18:1_18:3)	Phosphatidylcholine	PC Ester	54347	DMS-MS	100010495	2.2065	0.7833	1.6467	1.2321	0.868	0.528	1.3962	0.8268	0.3876	2.4055	0.8661	1.191	0.8322	0.7785	0.935	0.7235	0.8139	0.7123	0.8244	0.8217	1.1839	1.1174	1.3413	2.1597	1.0323	0.9667	1.9626	0.9982	0.9642	0.6903	1.0795	1.4049	1.3945	1.1267	0.9243	1.2331	1.0685	0.9092	1.1698	1.7379	1.2752	1.5294	0.4697
7809	PC(18:1_18:4)	Phosphatidylcholine	PC Ester	53492	DMS-MS	100009640	1.9219	1.9219	1.9219	1.9219	1.9219	1.9219	1.9219	1.9219	1.9219	1.9219	1.9219	1.9219	1.9219	1.9219	1.9219	1.9219	1.9219	1.9219	1.9219	1.9219	1.9219	1.9219	1.9219	1.9219	1.9219	1.9219	1.9219	1.9219	1.9219	1.9219	1.9219	1.9219	1.9219	1.9219	1.9219	1.9219	1.9219	1.9219	1.9219	1.9219	1.9219	1.9219	1.9219
7810	PC(18:1_20:1)	Phosphatidylcholine	PC Ester	53493	DMS-MS	100009641	0.5668	0.5668	0.5668	0.5668	0.5668	0.5668	0.5668	0.5668	0.5668	0.5668	0.5668	0.5668	0.5668	0.5668	0.5668	0.5668	0.5668	0.5668	0.5668	0.5668	0.5668	0.5668	0.5668	0.5668	0.5668	0.5668	1.2142	0.5668	0.5668	0.5668	0.5668	0.5668	0.8351	0.5668	0.5668	0.5668	0.9818	0.5668	0.5668	0.9587	0.5668	0.5668	0.5668
7811	PC(18:1_20:2)	Phosphatidylcholine	PC Ester	54171	DMS-MS	100010319	1.033	0.4512	0.9307	0.709	0.7637	0.7806	1.8136	0.5647	0.4512	1.5788	0.6417	0.8102	0.8829	0.8783	1.1015	0.8082	0.7263	0.7895	0.9018	0.4512	0.865	0.712	0.5962	2.1199	0.7425	0.8885	2.4517	0.6125	0.4624	0.6061	1.3153	0.8312	0.777	0.8074	0.7486	1.2125	1.0793	1.1926	1.3969	1.6266	0.7974	1.5437	0.5744
7812	PC(18:1_20:3)	Phosphatidylcholine	PC Ester	54532	DMS-MS	100010680	1.5296	1.3067	1.0605	1.6289	0.9499	0.8507	1.7353	0.6099	0.466	2.1416	0.7545	1.1271	1.1447	1.2485	0.9221	0.9057	1.195	0.7422	0.9475	0.8675	0.9809	0.7408	0.6862	2.9252	0.93	1.0839	2.6935	0.5892	0.5133	0.4949	1.9128	0.4173	0.599	0.8083	1.1529	1.9385	1.0276	1.0637	1.3516	1.7366	1.3099	0.9947	0.5697
7813	PC(18:1_20:4)	Phosphatidylcholine	PC Ester	54172	DMS-MS	100010320	1.2835	1.0368	0.9671	1.2964	0.8997	0.6245	1.7188	0.9504	0.5522	1.4846	0.5782	0.6589	0.863	1.0017	1.1129	0.6015	1.3422	0.9593	0.6611	0.9474	1.1436	0.7545	1.1948	1.2904	0.7981	1.4325	1.2218	0.6253	0.5104	0.8812	0.9313	0.8243	0.7333	0.9095	0.9325	2.0787	0.8078	1.0376	1.3484	1.2119	1.3326	0.7272	0.647
7814	PC(18:1_20:5)	Phosphatidylcholine	PC Ester	53494	DMS-MS	100009642	3.0783	1.5307	1.3201	1.3445	0.7674	0.5691	1.4407	0.2814	0.2814	6.4645	0.6635	0.5948	0.87	3.7897	1.0399	0.5442	3.2324	0.8825	0.724	0.9275	1.1651	0.704	1.7325	2.1057	0.683	1.5113	1.6265	0.5373	0.5442	0.8345	1.527	0.4722	0.4816	2.6238	0.9474	1.6822	0.5114	0.8553	0.9805	1.8679	1.6651	0.8581	0.6892
7815	PC(18:1_22:1)	Phosphatidylcholine	PC Ester	53302	DMS-MS	100009450	0.9067	0.9067	0.9067	0.9067	0.9067	0.9067	0.9067	0.9067	0.9067	0.9067	0.9067	0.9067	0.9067	0.9067	0.9067	0.9067	0.9067	0.9067	0.9067	0.9067	0.9067	0.9067	0.9067	0.9067	0.9067	0.9067	0.9067	0.9067	0.9067	0.9067	0.9067	0.9067	0.9067	0.9067	0.9067	0.9067	0.9067	0.9067	0.9067	0.9067	0.9067	0.9067	0.9067
7816	PC(18:1_22:2)	Phosphatidylcholine	PC Ester	53495	DMS-MS	100009643	0.9091	0.9091	0.9091	0.9091	0.9091	0.9091	0.9091	0.9091	0.9091	0.9091	0.9091	0.9091	0.9091	0.9091	0.9091	0.9091	0.9091	0.9091	0.9091	0.9091	0.9091	0.9091	0.9091	0.9091	0.9091	0.9091	0.9091	0.9091	0.9091	0.9091	0.9091	0.9091	0.9091	0.9091	0.9091	0.9091	0.9091	0.9091	0.9091	0.9091	0.9091	0.9091	0.9091
7817	PC(18:1_22:4)	Phosphatidylcholine	PC Ester	53834	DMS-MS	100009982	0.5248	0.5248	0.5248	1.1878	1.0398	0.5248	0.7241	0.8892	0.9486	1.4465	0.5248	0.7615	0.8156	0.9873	1.02	0.8581	0.5248	0.5248	0.9382	0.5248	0.8496	0.857	0.5248	1.1793	0.804	0.9731	1.1904	0.6647	0.5248	0.7453	1.2291	0.642	0.7408	0.6618	0.5248	1.2832	1.0701	0.9333	0.5248	0.9395	0.943	0.7482	0.5248
7818	PC(18:1_22:5)	Phosphatidylcholine	PC Ester	53663	DMS-MS	100009811	1.0944	0.8052	0.6101	1.0019	1.0515	0.6088	0.9983	0.774	0.6577	1.5424	0.4245	0.6509	0.6213	0.9362	1.0804	0.6938	1.009	0.9586	1.0799	0.9212	0.6898	0.4278	0.7678	1.3977	0.4907	0.6495	0.7285	0.5489	0.1633	0.6723	0.961	0.7072	0.5717	0.5465	1.124	1.5271	0.8245	1.1825	0.937	1.002	1.2419	0.772	0.7679
7819	PC(18:1_22:6)	Phosphatidylcholine	PC Ester	53496	DMS-MS	100009644	2.0829	0.8097	0.6319	1.1016	0.9425	0.5287	2.0282	0.7659	0.5187	2.7353	0.5486	0.7962	0.5536	1.368	0.6289	0.7272	1.6558	0.6353	0.8753	1.3022	1.2065	0.4459	1.0342	0.7044	0.5323	0.8951	0.6578	0.8721	0.4085	0.8103	0.6274	1.2402	0.8827	1.5871	0.8136	1.5575	0.6842	1.4262	1.7997	1.1368	1.223	1.3462	0.7267
7821	PC(18:2_16:1)	Phosphatidylcholine	PC Ester	54173	DMS-MS	100010321	1.2643	1.0716	0.8935	1.4235	0.9658	1.103	1.597	1.2134	0.5657	1.4566	0.627	0.8853	1.0446	1.2746	1.1007	0.9003	1.2894	0.4476	0.9476	0.8764	1.0054	1.287	0.6337	2.7196	0.6755	0.8372	1.7351	0.7164	0.7811	0.6704	1.6628	0.8851	0.9804	0.9034	1.1997	1.1435	0.9904	1.3085	1.1643	1.1165	1.2616	1.1882	0.602
7822	PC(18:2_18:2)	Phosphatidylcholine	PC Ester	53304	DMS-MS	100009452	2.9467	1.4058	1.4465	0.518	0.2485	1.1287	2.3753	1.1318	0.5835	1.0284	1.0955	1.293	0.8422	0.3498	0.546	0.351	0.526	0.4466	0.5109	1.4158	1.661	0.836	1.1311	1.6377	0.8015	1.2825	2.9679	0.7412	0.321	0.3261	0.6735	0.7426	0.3517	0.3947	1.4728	1.6611	2.8848	2.007	0.8452	2.5946	1.9051	1.1859	0.4993
7823	PC(18:2_18:3)	Phosphatidylcholine	PC Ester	53835	DMS-MS	100009983	3.0236	1.8699	1.0799	0.0497	0.4137	0.5754	1.7227	0.8468	1.0481	1.5392	1.0025	0.765	0.6831	0.0497	0.6182	0.4359	0.6359	0.2085	0.448	1.73	1.4775	0.7561	1.5275	0.9085	0.6775	0.8238	1.3695	1.0166	0.4815	0.317	0.2145	1.2198	0.7186	0.5589	0.0497	1.2142	2.1959	1.7658	0.584	2.2284	1.8632	1.4453	0.3385
7824	PC(18:2_18:4)	Phosphatidylcholine	PC Ester	53664	DMS-MS	100009812	3.0303	3.0303	3.0303	3.0303	3.0303	3.0303	3.0303	3.0303	3.0303	3.0303	3.0303	3.0303	3.0303	3.0303	3.0303	3.0303	3.0303	3.0303	3.0303	3.0303	3.0303	3.0303	3.0303	3.0303	3.0303	3.0303	3.0303	3.0303	3.0303	3.0303	3.0303	3.0303	3.0303	3.0303	3.0303	3.0303	3.0303	3.0303	3.0303	3.0303	3.0303	3.0303	3.0303
7825	PC(18:2_20:1)	Phosphatidylcholine	PC Ester	53305	DMS-MS	100009453	1.8669	0.4589	1.2749	0.4589	0.4589	0.786	1.5184	1.1813	0.707	0.8829	0.4589	0.4589	0.4589	0.6268	0.9338	0.7525	0.4589	0.6883	0.9425	0.4589	0.6732	0.9261	1.0642	1.1408	0.4589	0.9077	1.7294	0.4589	0.4589	0.4589	0.4589	0.8689	0.8181	1.0134	0.4589	0.889	0.9084	1.0756	1.5231	1.1151	1.1104	0.8803	0.7856
7826	PC(18:2_20:2)	Phosphatidylcholine	PC Ester	53836	DMS-MS	100009984	1.223	1.0936	0.7031	0.449	0.7151	0.8423	1.0893	1.0043	0.449	0.85	0.733	0.7364	0.5316	0.6563	0.7435	0.5319	0.984	0.6338	0.9255	0.449	0.6917	0.8599	0.7502	1.2658	0.5929	0.8731	1.6326	0.449	0.5907	0.449	0.7142	1.1497	0.9104	0.7755	0.449	1.3459	1.5494	1.1016	0.8232	1.3776	1.0231	1.1565	0.7413
7827	PC(18:2_20:3)	Phosphatidylcholine	PC Ester	53497	DMS-MS	100009645	2.1455	1.8292	1.3491	1.0529	0.1854	0.9198	2.7935	0.833	0.4827	1.8155	1.0697	1.6536	1.3576	0.7067	0.6448	0.5481	0.7948	0.4024	0.6334	0.8913	1.2721	1.2786	0.7165	3.4749	1.0924	0.982	4.9499	0.6803	0.4325	0.4175	1.6865	0.313	0.2308	0.3846	1.4617	2.9133	2.1844	2.0477	1.1107	4.426	2.135	1.5147	0.4098
7828	PC(18:2_20:4)	Phosphatidylcholine	PC Ester	54533	DMS-MS	100010681	1.5084	1.523	1.1508	0.7006	0.333	0.7588	2.0968	0.9615	0.5623	1.3584	0.7688	0.7248	0.883	0.5416	0.6427	0.3015	0.8488	0.6224	0.4035	1.1191	1.34	0.9987	0.9737	1.4315	1.0103	1.4238	1.8346	0.8571	0.2458	0.4564	0.6954	0.3407	0.1731	0.4562	1.1866	2.4129	1.5679	1.7057	0.8575	2.4442	1.955	0.8976	0.4977
7829	PC(18:2_20:5)	Phosphatidylcholine	PC Ester	53665	DMS-MS	100009813	2.0257	1.4793	1.127	1.0952	0.0519	0.0519	1.1223	0.0519	0.0519	2.3087	0.0519	0.8316	0.7976	1.2157	0.0519	0.0519	1.2128	0.6608	0.0519	1.2094	0.8744	0.7187	1.0367	1.0014	0.7759	0.0519	1.6614	0.0519	0.0519	0.0519	0.5393	0.0519	0.0519	0.8737	0.0519	0.9513	0.0519	0.0519	0.0519	1.6139	0.0519	0.9682	0.0519
7830	PC(18:2_22:1)	Phosphatidylcholine	PC Ester	54534	DMS-MS	100010682	0.5383	0.5383	0.5383	0.5383	0.5383	0.5383	0.5383	0.5383	0.5383	0.5383	0.5383	0.5383	0.5383	0.5383	0.5383	0.5383	0.5383	0.5383	0.5383	0.5383	0.5383	0.5383	0.5383	0.5383	0.5383	0.5383	0.5383	0.5383	0.5383	0.5383	0.5383	0.5383	0.5383	0.5383	0.5383	0.5383	0.5383	0.5383	0.5383	0.5383	0.5383	0.5383	0.5383
7831	PC(18:2_22:2)	Phosphatidylcholine	PC Ester	54348	DMS-MS	100010496	0.351	0.351	0.351	0.351	0.351	0.351	0.351	0.351	0.351	0.351	0.351	0.351	0.351	0.351	0.351	0.351	0.351	0.351	0.351	0.351	0.351	0.351	0.351	0.351	0.351	0.351	0.351	0.351	0.351	0.351	0.351	0.351	0.351	0.351	0.351	0.351	0.351	0.351	0.351	0.351	0.351	0.351	0.351
7832	PC(18:2_22:4)	Phosphatidylcholine	PC Ester	54535	DMS-MS	100010683	0.6157	0.6157	0.6157	0.6157	0.6157	0.6157	0.6157	0.6157	0.6157	0.6157	0.6157	0.6157	0.6157	0.6157	0.6157	0.6157	0.6157	0.6157	0.6157	0.6157	0.6157	0.8564	0.6157	0.6157	0.6157	0.6157	0.6157	0.6157	0.6922	0.6157	0.6157	0.6157	0.6157	0.6157	0.6157	0.6157	1.1137	0.6157	0.6157	0.6157	0.6157	0.6157	0.6157
7833	PC(18:2_22:5)	Phosphatidylcholine	PC Ester	53498	DMS-MS	100009646	1.4427	1.4404	1.1241	0.0465	0.746	1.0722	0.0465	0.0465	0.0465	0.819	0.8032	0.0465	0.0465	0.0465	1.2522	0.0465	0.0465	0.0465	0.0465	0.0465	1.1799	0.9438	0.0465	0.0465	0.9097	0.0465	0.0465	0.0465	0.0465	0.9088	0.0465	0.0465	0.0465	0.8117	0.0465	0.0465	0.0465	0.0465	0.0465	0.0465	0.0465	0.8356	0.5771
7834	PC(18:2_22:6)	Phosphatidylcholine	PC Ester	54349	DMS-MS	100010497	2.197	0.1021	0.1021	0.1021	0.8084	0.1021	1.3554	0.1021	0.1021	1.1779	0.1021	0.9958	0.1021	0.1021	0.9003	0.1021	1.6698	0.1021	0.1021	1.6259	1.1068	0.6771	0.1021	0.1021	0.7619	0.1021	0.1021	1.2208	0.1021	0.1021	0.1021	0.1021	0.1021	0.1021	0.1021	0.8758	0.1021	0.1021	0.9944	0.1021	0.9032	0.1021	0.6514
7835	PC(20:0_14:1)	Phosphatidylcholine	PC Ester	54350	DMS-MS	100010498	1.4549	0.927	0.5762	1.1105	0.7253	0.6443	1.1202	1.2865	0.5762	0.9394	0.5762	0.654	0.5762	1.0622	0.8482	0.9657	0.7961	0.824	0.8589	0.5762	0.5762	0.5762	0.5762	1.919	0.5762	0.5762	0.8444	0.5762	0.5762	0.5762	1.1454	0.5762	1.1035	0.9678	0.5762	1.0258	0.5762	0.8895	0.5762	0.721	0.5762	1.0907	0.5762
7836	PC(20:0_16:1)	Phosphatidylcholine	PC Ester	53837	DMS-MS	100009985	0.7529	0.7529	0.7529	0.7529	0.7529	0.7529	0.7529	0.7529	0.7529	0.788	0.7529	0.7529	0.7529	0.7529	0.7529	0.7529	0.7529	0.7529	0.7529	0.7529	0.7529	0.7529	0.7529	0.7529	0.7529	0.7529	0.7529	0.7529	0.7529	0.7529	0.7529	0.7529	0.7529	0.7529	0.7529	0.7529	0.7529	0.7529	0.7529	0.7529	0.7529	0.7529	0.7529
7837	PC(20:0_18:1)	Phosphatidylcholine	PC Ester	53306	DMS-MS	100009454	1.1765	0.1911	0.7966	1.1497	0.9467	0.867	0.8867	0.9302	0.9216	2.1179	0.1911	0.608	0.9967	1.1425	1.2786	0.8118	1.121	0.8129	1.1588	0.5868	0.7045	0.9116	0.6248	1.7607	0.8172	0.6879	1.5181	0.4887	1.1328	0.8272	1.1282	1.0481	1.1828	1.169	1.1466	1.4669	1.0286	0.8086	1.0488	1.1287	0.8367	1.545	0.7873
7838	PC(20:0_18:2)	Phosphatidylcholine	PC Ester	53307	DMS-MS	100009455	1.8178	0.9726	1.0931	0.9483	0.8238	1.055	1.3638	1.3006	1.0415	1.3713	0.6476	0.903	0.7963	0.8847	1.4099	1.0793	1.1292	0.8464	1.4978	0.9934	0.9639	0.7868	0.9306	1.6909	0.9852	0.7318	1.8189	0.5947	0.8056	1.1554	1.1787	0.7366	1.3319	0.8603	1.5385	1.5141	1.1597	1.3771	0.9292	1.4731	1.1007	1.7159	0.7683
7839	PC(20:0_18:3)	Phosphatidylcholine	PC Ester	54536	DMS-MS	100010684	0.6675	0.6675	0.6675	0.6675	0.6675	0.6675	0.6675	0.6675	0.6675	0.6675	0.6675	0.6675	0.6675	0.6675	0.6675	0.6675	0.6675	0.6675	0.6675	0.6675	0.6675	0.6675	0.6675	0.6675	0.6675	0.6675	0.6675	0.6675	0.6675	0.6675	0.6675	0.6675	0.6675	0.6675	0.6675	0.6675	0.6675	0.6675	0.6675	0.6675	0.6675	0.6675	0.6675
7840	PC(20:0_18:4)	Phosphatidylcholine	PC Ester	53838	DMS-MS	100009986	0.4592	0.4592	0.4592	0.4592	0.4592	0.4592	0.4592	0.4592	0.4592	0.4592	0.4592	0.4592	0.4592	0.4592	0.4592	0.4592	0.4592	0.4592	0.4592	0.4592	0.4592	0.4592	0.4592	0.4592	0.4592	0.4592	0.4592	0.4592	0.4592	0.4592	0.4592	0.4592	0.4592	0.4592	0.4592	0.4592	0.4592	0.4592	0.4592	0.4592	0.4592	0.4592	0.4592
7841	PC(20:0_20:1)	Phosphatidylcholine	PC Ester	53499	DMS-MS	100009647	0.7778	0.7778	0.7778	0.7778	0.7778	0.7778	0.7778	0.7778	0.7778	0.7778	0.7778	0.7778	0.7778	0.7778	0.7778	0.7778	0.7778	0.7778	0.7778	0.7778	0.7778	0.7778	0.7778	0.7778	0.7778	0.7778	0.7778	0.7778	0.7778	0.7778	0.7778	0.7778	0.7778	0.7778	0.7778	0.7778	0.7778	0.7778	0.7778	0.7778	0.7778	0.7778	0.7778
7842	PC(20:0_20:2)	Phosphatidylcholine	PC Ester	54174	DMS-MS	100010322	0.4476	0.4476	0.4476	0.4476	0.4476	0.4476	0.4476	0.4476	0.4476	0.4476	0.4476	0.4476	0.4476	0.4476	0.4476	0.4476	0.4476	0.4476	0.4476	0.4476	0.4476	0.4476	0.4476	0.4476	0.4476	0.4476	0.4476	0.4476	0.4476	0.4476	0.4476	0.4476	0.4476	0.4476	0.4476	0.4476	0.4476	0.4476	0.4476	0.4476	0.4476	0.4476	0.4476
7843	PC(20:0_20:3)	Phosphatidylcholine	PC Ester	54175	DMS-MS	100010323	0.6233	0.6233	0.6233	1.3139	0.6233	0.6233	0.6233	0.6233	0.6233	0.9852	0.6233	0.6233	0.6788	0.6233	0.9069	0.8964	1.1109	0.6233	0.6233	0.6233	0.6233	0.6233	0.6233	1.1204	0.6233	0.6233	0.6233	0.6233	0.6233	0.6233	1.0467	0.6233	0.6233	0.7353	0.6233	1.1327	0.6233	0.6233	0.6233	0.6233	0.7835	0.8149	0.6233
7844	PC(20:0_20:4)	Phosphatidylcholine	PC Ester	53308	DMS-MS	100009456	1.1971	1.0644	0.9161	1.2265	1.1185	0.68	1.4702	1.0393	0.381	1.3166	0.7666	0.7353	0.8549	1.0979	1.4384	0.6114	1.4439	0.9188	0.8221	1.0166	1.0713	0.9992	1.0536	1.0908	1.095	0.9531	1.5129	0.7668	0.6171	1.0501	0.7856	0.6713	0.7574	1.04	0.8709	1.5946	0.9682	0.7701	1.0772	1.19	0.9864	0.7764	0.5114
7845	PC(20:0_20:5)	Phosphatidylcholine	PC Ester	54176	DMS-MS	100010324	0.4411	0.4411	0.4411	0.4411	0.4411	0.4411	0.4411	0.4411	0.4411	0.4411	0.4411	0.4411	0.4411	0.4411	0.4411	0.4411	0.4411	0.4411	0.4411	0.4411	0.4411	0.4411	0.4411	0.4411	0.4411	0.4411	0.4411	0.4411	0.4411	0.4411	0.4411	0.4411	0.4411	0.4411	0.4411	0.4411	0.4411	0.4411	0.4411	0.4411	0.4411	0.4411	0.4411
7846	PC(20:0_22:2)	Phosphatidylcholine	PC Ester	53666	DMS-MS	100009814	0.3227	0.3227	0.3227	0.3227	0.3227	0.3227	0.3227	0.3227	0.3227	0.3227	0.3227	0.3227	0.3227	0.3227	0.3227	0.3227	0.3227	0.3227	0.3227	0.3227	0.3227	0.3227	0.3227	0.3227	0.3227	0.3227	0.3227	0.3227	0.3227	0.3227	0.3227	0.3227	0.3227	0.3227	0.3227	0.3227	0.3227	0.3227	0.3227	0.3227	0.3227	0.3227	0.3227
7847	PC(20:0_22:4)	Phosphatidylcholine	PC Ester	54177	DMS-MS	100010325	0.2916	0.2916	0.2916	0.2916	0.2916	0.2916	0.2916	0.2916	0.2916	0.2916	0.2916	0.2916	0.2916	0.2916	0.2916	0.2916	0.2916	0.2916	0.2916	0.2916	0.2916	0.2916	0.2916	0.2916	0.2916	0.2916	0.2916	0.2916	0.2916	0.2916	0.2916	0.2916	0.2916	0.2916	0.2916	0.2916	0.2916	0.2916	0.2916	0.2916	0.2916	0.2916	0.2916
7848	PC(20:0_22:5)	Phosphatidylcholine	PC Ester	54178	DMS-MS	100010326	0.2232	0.2232	0.2232	0.2232	0.2232	0.2232	0.2232	0.2232	0.2232	0.2232	0.2232	0.2232	0.2232	0.2232	0.2232	0.2232	0.2232	0.2232	0.2232	0.2232	0.2232	0.2232	0.2232	0.2232	0.2232	0.2232	0.2232	0.2232	0.2232	0.2232	0.2232	0.2232	0.2232	0.2232	0.2232	0.2232	0.2232	0.2232	0.2232	0.2232	0.2232	0.2232	0.2232
7849	PC(20:0_22:6)	Phosphatidylcholine	PC Ester	54351	DMS-MS	100010499	0.2676	0.2676	0.2676	0.2676	0.2676	0.2676	0.2676	0.2676	0.2676	0.2676	0.2676	0.2676	0.2676	0.2676	0.2676	0.372	0.2676	0.2676	0.2676	0.2676	0.2676	0.2676	0.2676	0.2676	0.2676	0.2676	0.2676	0.2676	0.2676	0.2676	0.2676	0.2676	0.2676	0.2676	0.2676	0.2676	0.2676	0.2676	0.2676	0.2676	0.2676	0.2676	0.2676
7960	PE(14:0_16:1)	Phosphatidylethanolamine	PE Ester	53839	DMS-MS	100009987	1	1	1	1	1	1	1	1	1	1	1	1	1	1	1	1	1	1	1	1	1	1	1	1	1	1	1	1	1	1	1	1	1	1	1	1	1	1	1	1	1	1	1
7962	PE(14:0_18:1)	Phosphatidylethanolamine	PE Ester	54538	DMS-MS	100010686	0.9932	0.9932	0.9932	0.9932	0.9932	0.9932	0.9932	0.9932	0.9932	0.9932	0.9932	0.9932	0.9932	0.9932	0.9932	0.9932	0.9932	0.9932	0.9932	0.9932	0.9932	0.9932	0.9932	0.9932	0.9932	0.9932	0.9932	0.9932	0.9932	0.9932	0.9932	0.9932	0.9932	0.9932	0.9932	0.9932	0.9932	0.9932	0.9932	0.9932	0.9932	0.9932	0.9932
7963	PE(14:0_18:2)	Phosphatidylethanolamine	PE Ester	54005	DMS-MS	100010153	1	1	1	1	1	1	1	1	1	1	1	1	1	1	1	1	1	1	1	1	1	1	1	1	1	1	1	1	1	1	1	1	1	1	1	1	1	1	1	1	1	1	1
7964	PE(14:0_18:3)	Phosphatidylethanolamine	PE Ester	54539	DMS-MS	100010687	1	1	1	1	1	1	1	1	1	1	1	1	1	1	1	1	1	1	1	1	1	1	1	1	1	1	1	1	1	1	1	1	1	1	1	1	1	1	1	1	1	1	1
7996	PE(16:0_14:0)	Phosphatidylethanolamine	PE Ester	53844	DMS-MS	100009992	0.613	0.613	0.613	0.613	0.613	0.613	0.613	0.613	0.613	0.613	0.613	0.613	0.613	0.613	0.613	0.613	0.613	0.613	0.613	0.613	0.613	0.613	0.613	0.613	0.613	0.613	0.613	0.613	0.613	0.613	0.613	0.613	0.613	0.613	0.613	0.613	0.613	0.613	0.613	0.613	0.613	0.613	0.613
7999	PE(16:0_16:0)	Phosphatidylethanolamine	PE Ester	54006	DMS-MS	100010154	0.5256	0.5256	0.5256	0.5256	0.5256	0.5256	0.5256	0.5256	0.5256	0.9256	0.5256	0.5256	0.5256	0.5256	0.5256	0.5256	0.5256	0.5256	0.5256	0.5256	0.5256	0.5256	0.5256	0.5256	0.5256	0.5256	0.5256	0.5256	0.5256	0.5256	0.5256	0.5256	0.5256	0.5256	0.5256	0.5256	0.5256	0.5256	0.5256	0.5256	0.5256	1.1174	0.562
8000	PE(16:0_16:1)	Phosphatidylethanolamine	PE Ester	53672	DMS-MS	100009820	0.2294	0.2294	0.2294	0.2294	0.545	0.2294	0.2294	0.2294	0.2294	0.5278	0.2294	0.2294	0.7431	0.3774	0.3359	0.2294	0.2294	0.2294	0.2294	0.2294	0.2294	0.2294	0.2294	0.8011	0.2294	0.2294	0.2294	0.2294	0.2294	0.2294	0.4221	0.2294	0.2294	0.2294	0.2294	0.2294	0.2294	0.2294	0.2294	0.2294	0.2294	0.2294	0.2294
8003	PE(16:0_18:1)	Phosphatidylethanolamine	PE Ester	54007	DMS-MS	100010155	0.8872	0.4568	1.4282	1.5769	2.2661	0.4661	1.3678	2.1183	0.9295	1.4744	0.4924	0.5588	1.1979	0.8166	2.5227	1.0885	0.9859	1.9048	2.1286	0.905	0.6791	0.3655	0.4871	1.004	0.6154	0.6442	1.2749	0.5273	1.6043	1.9921	0.7185	1.8569	1.4095	2.8236	0.7793	0.7295	0.8303	0.3938	1.2884	0.9392	0.6069	1.8483	0.9318
8004	PE(16:0_18:2)	Phosphatidylethanolamine	PE Ester	53502	DMS-MS	100009650	0.8911	0.6357	1.3127	1.0541	1.3756	0.405	1.5795	1.4521	1.1801	1.3083	0.5269	0.6152	1.0063	0.7404	1.8809	1.0031	1.0436	1.8978	2.872	0.7759	0.8592	0.4921	0.4234	0.8099	0.4257	0.5336	1.3182	0.3353	0.7008	1.3033	0.74	1.4781	2.0242	2.044	1.0019	0.8034	0.9462	0.5218	0.6698	1.2825	0.8251	2.0518	0.9267
8005	PE(16:0_18:3)	Phosphatidylethanolamine	PE Ester	54183	DMS-MS	100010331	0.5006	0.5006	0.5006	0.5006	0.5006	0.5006	0.9988	0.5006	0.5006	1.1849	0.5006	0.5006	0.8212	0.5006	1.1465	0.5006	0.5006	0.5006	0.8082	0.5006	0.5006	0.5006	0.5006	0.5006	0.5006	0.5006	0.5006	0.5006	0.5006	0.5006	0.5006	0.9027	0.8897	1.3003	0.5006	0.5006	0.5006	0.5006	0.5006	0.7797	0.5006	1.3895	0.5006
8007	PE(16:0_20:1)	Phosphatidylethanolamine	PE Ester	54185	DMS-MS	100010333	0.6387	0.6387	0.6387	0.6387	0.6387	0.6387	0.6387	0.6387	0.6387	0.6387	0.6387	0.6387	0.6387	0.6387	0.6387	0.6387	0.6387	0.6387	0.6387	0.6387	0.6387	0.6387	0.6387	0.6387	0.6387	0.6387	0.6387	0.6387	0.6387	0.6387	0.6387	0.6387	0.6387	0.6387	0.6387	0.6387	0.6387	0.6387	0.6387	0.6387	0.6387	0.6387	0.6387
8008	PE(16:0_20:2)	Phosphatidylethanolamine	PE Ester	53315	DMS-MS	100009463	0.4429	0.4429	0.4429	0.4429	0.4429	0.4429	0.4429	0.4429	0.4429	0.4429	0.4429	0.4429	0.4429	0.4429	1.4377	0.4429	0.4429	0.4429	1.0628	0.4429	0.4429	0.4429	0.4429	0.4429	0.4429	0.4429	0.4429	0.4429	0.4429	0.4429	0.4429	0.4429	0.4429	0.4429	0.4429	0.4429	0.4429	0.4429	0.4429	0.4429	0.4429	0.4429	0.4429
8009	PE(16:0_20:3)	Phosphatidylethanolamine	PE Ester	54543	DMS-MS	100010691	1.2908	0.858	0.8599	1.0863	1.2889	0.3122	1.5721	0.8793	0.9122	1.505	0.3122	0.5664	2.0398	0.9334	1.6946	0.8509	1.3676	1.3695	2.8494	0.3122	0.8522	0.3122	0.5245	1.1618	0.7625	0.7618	1.0109	0.4883	0.7115	0.9599	0.9812	0.8386	1.1334	1.9353	1.3734	1.0441	0.4999	0.3342	0.6185	1.2042	0.5874	0.9515	0.6761
8010	PE(16:0_20:4)	Phosphatidylethanolamine	PE Ester	54544	DMS-MS	100010692	1.0049	0.8993	0.9217	1.3789	1.5386	0.3441	1.7336	1.2573	0.9464	1.8718	0.4974	0.4743	1.4008	1.229	1.9388	0.7013	1.5258	2.2175	2.1114	0.5307	0.5226	0.6568	0.5056	0.7698	0.4787	0.5649	0.9728	0.3529	0.5937	0.991	0.6577	1.1902	1.8307	2.3774	1.0495	0.9341	0.8878	0.6147	0.7025	1.0115	1.0724	1.3071	0.8335
8011	PE(16:0_20:5)	Phosphatidylethanolamine	PE Ester	54008	DMS-MS	100010156	0.5162	0.5162	0.5162	0.5162	0.5162	0.5162	0.5162	0.5162	0.5162	1.0718	0.5162	0.5162	0.5162	0.7499	0.5162	0.5162	0.5162	0.5162	0.5162	0.5162	0.5162	0.5162	0.5162	0.5162	0.5162	0.5162	0.5162	0.5162	0.5162	0.5162	0.5162	0.5162	0.5162	0.7842	0.5162	0.5162	0.5162	0.5162	0.5162	0.5162	0.5162	0.5162	0.5162
8014	PE(16:0_22:4)	Phosphatidylethanolamine	PE Ester	54358	DMS-MS	100010506	0.2989	0.2989	1.0495	1.6021	1.4006	0.423	1.6193	1.0138	0.7461	1.7383	0.5423	0.6146	1.6724	0.7749	3.3593	1.1639	0.8353	1.8945	1.3344	0.2989	0.7289	0.7237	0.2989	0.8203	0.7331	0.562	1.1547	0.7918	0.9944	1.2688	0.7184	0.9374	0.8973	1.0617	0.2989	0.9829	0.8696	0.6523	0.8233	0.9656	0.8074	0.9718	0.7328
8015	PE(16:0_22:5)	Phosphatidylethanolamine	PE Ester	54359	DMS-MS	100010507	0.8975	0.9545	0.8196	1.5387	1.8384	0.3618	1.6783	1.1017	0.9161	2.805	0.5804	0.4989	1.4219	1.2669	3.7059	0.8283	1.701	2.5026	2.0221	0.5281	0.5431	0.4456	0.5979	1.1577	0.3007	0.6335	0.7238	0.4796	0.8715	1.5321	1.0377	1.3211	1.6428	1.8057	0.7968	0.8245	0.519	0.4447	0.6614	0.7512	0.9228	0.806	0.9862
8016	PE(16:0_22:6)	Phosphatidylethanolamine	PE Ester	53845	DMS-MS	100009993	1.2037	1.0274	0.5494	1.1034	1.3867	0.2308	2.3153	1.1478	0.945	2.8831	0.3579	0.4095	1.5613	2.2631	1.752	0.8537	2.7903	1.8035	2.0027	0.4974	0.5432	0.3764	0.9059	0.4089	0.2329	0.4437	0.4396	0.7313	0.8929	1.6882	0.4751	2.2438	1.4554	3.4239	0.4542	0.9099	0.4641	0.31	0.7411	0.7781	1.1624	1.2931	0.8495
8024	PE(17:0_18:1)	Phosphatidylethanolamine	PE Ester	53317	DMS-MS	100009465	0.6698	0.6698	0.8707	1.0234	0.6698	0.6698	0.6698	0.6698	0.6698	0.6698	0.6698	0.6698	0.6698	0.6698	0.6698	0.6698	0.6698	0.6698	0.6698	0.6698	0.6698	0.6698	0.6698	0.6698	0.6698	0.6698	0.6698	0.6698	0.6698	0.6698	0.6698	0.6698	0.6698	0.6698	0.6698	0.6698	0.6698	0.6698	0.6698	0.6698	0.6698	0.919	0.6698
8025	PE(17:0_18:2)	Phosphatidylethanolamine	PE Ester	54009	DMS-MS	100010157	0.3955	0.3955	0.8268	0.3955	0.3955	0.3955	0.3955	0.3955	0.3955	0.3955	0.3955	0.3955	0.3955	0.3955	0.3955	0.3955	0.3955	0.3955	0.3955	0.3955	0.3955	0.3955	0.3955	0.3955	0.3955	0.3955	0.3955	0.3955	0.3955	0.3955	0.3955	0.3955	0.3955	0.3955	0.3955	0.3955	0.3955	0.3955	0.3955	0.3955	0.3955	0.8903	0.3955
8028	PE(17:0_20:2)	Phosphatidylethanolamine	PE Ester	54545	DMS-MS	100010693	0.7777	0.7777	0.7777	0.7777	1.1848	0.7777	0.7777	0.7777	0.7777	0.7777	0.7777	0.7777	0.7777	0.7777	0.7777	0.7777	0.7777	0.7777	0.7777	0.7777	0.7777	0.7777	0.7777	0.7777	0.7777	0.7777	0.7777	0.7777	0.7777	0.7777	0.7777	0.7777	0.7777	0.7777	0.7777	0.7777	0.7777	0.7777	0.7777	0.7777	0.7777	0.7777	0.7777
8030	PE(17:0_20:4)	Phosphatidylethanolamine	PE Ester	53503	DMS-MS	100009651	0.7217	0.7217	0.7217	0.7217	0.7818	0.7217	0.7217	0.7217	0.7217	0.7217	0.7217	0.7217	0.7217	0.7217	0.7217	0.7217	0.7217	0.7217	0.8769	0.7217	0.7217	0.7217	0.7217	0.7217	0.7217	0.7217	0.7217	0.7217	0.7217	0.7217	0.7217	0.7217	0.7217	1.0839	0.7217	0.7217	0.7217	0.7217	0.7217	0.7217	0.7217	0.7217	0.7217
8034	PE(17:0_22:4)	Phosphatidylethanolamine	PE Ester	54010	DMS-MS	100010158	1.1049	1.1049	1.1049	1.1049	1.1049	1.1049	1.1049	1.1049	1.1049	1.1049	1.1049	1.1049	1.1049	1.1049	1.1049	1.1049	1.1049	1.1049	1.1049	1.1049	1.1049	1.1049	1.1049	1.1049	1.1049	1.1049	1.1049	1.1049	1.1049	1.1049	1.1049	1.1049	1.1049	1.1049	1.1049	1.1049	1.1049	1.1049	1.1049	1.1049	1.1049	1.1049	1.1049
8036	PE(17:0_22:6)	Phosphatidylethanolamine	PE Ester	54189	DMS-MS	100010337	0.9204	0.9204	0.9204	0.9204	0.9204	0.9204	0.9204	0.9204	0.9204	0.9204	0.9204	0.9204	0.9204	0.9204	0.9204	0.9204	0.9204	0.9204	0.9204	0.9204	0.9204	0.9204	0.9204	0.9204	0.9204	0.9204	0.9204	0.9204	0.9204	0.9204	0.9204	0.9204	0.9204	0.9204	0.9204	0.9204	0.9204	0.9204	0.9204	0.9204	0.9204	0.9204	0.9204
8037	PE(18:0_14:0)	Phosphatidylethanolamine	PE Ester	54546	DMS-MS	100010694	1	1	1	1	1	1	1	1	1	1	1	1	1	1	1	1	1	1	1	1	1	1	1	1	1	1	1	1	1	1	1	1	1	1	1	1	1	1	1	1	1	1	1
8040	PE(18:0_16:0)	Phosphatidylethanolamine	PE Ester	53507	DMS-MS	100009655	0.5455	0.5455	0.5455	0.5455	0.5455	0.5455	0.9922	0.5455	0.5455	0.9859	0.5455	0.5455	0.5455	0.5455	0.7194	0.5455	0.5455	0.9859	0.5455	0.5455	0.5455	0.5455	0.5455	0.5455	0.5455	0.5455	0.5455	0.5455	0.8527	0.5455	0.5455	0.8433	0.6207	1.116	0.5455	0.5455	0.5455	0.5455	0.815	0.5455	0.5455	1.1066	0.8307
8041	PE(18:0_16:1)	Phosphatidylethanolamine	PE Ester	54191	DMS-MS	100010339	0.5668	0.5668	0.5668	0.5668	0.5668	0.5668	0.5668	0.5668	0.5668	0.6696	0.5668	0.5668	0.5668	0.5668	0.5668	0.5668	0.5668	0.5668	0.5668	0.5668	0.5668	0.5668	0.5668	0.5668	0.5668	0.5668	0.5668	0.5668	0.5668	0.5668	0.5668	0.5668	0.5668	0.5668	0.5668	0.5668	0.5668	0.5668	0.5668	0.5668	0.5668	0.5668	0.5668
8043	PE(18:0_18:0)	Phosphatidylethanolamine	PE Ester	54547	DMS-MS	100010695	2.0035	1.5175	0.9513	1.0591	0.8896	0.7937	1.4651	1.6253	0.6468	1.3491	0.6014	0.6702	0.7698	0.957	1.4021	0.8316	1.2571	0.8448	0.8851	1.1089	1.2294	0.6563	0.6639	1.0245	1.4639	0.7225	1.073	0.7742	1.0774	0.7824	0.8542	1.4626	0.8366	0.9885	0.8372	1.3271	0.7294	0.6603	0.9841	0.9433	0.858	1.7766	0.4918
8044	PE(18:0_18:1)	Phosphatidylethanolamine	PE Ester	54548	DMS-MS	100010696	1.2076	0.638	1.4354	1.4346	1.2573	0.5467	1.1439	1.5029	0.5998	1.6075	0.5879	0.6582	0.933	1.161	1.7212	1.0284	0.963	0.9103	1.2564	0.762	0.782	0.8249	0.443	1.6206	0.9246	0.6918	1.3985	0.5253	1.322	0.9888	1.0921	1.5394	1.3708	1.2915	0.998	0.9457	1.0614	0.5614	1.0904	1.0377	0.6472	1.8891	0.7016
8045	PE(18:0_18:2)	Phosphatidylethanolamine	PE Ester	54011	DMS-MS	100010159	1.243	0.8778	1.3838	0.9472	0.9268	0.6889	1.6423	1.3697	0.9154	1.2845	0.7992	0.7847	0.7352	0.877	1.367	1.0181	1.0985	1.2115	2.1211	0.9433	1.0019	0.798	0.5864	1.2478	0.5636	0.73	1.6695	0.4275	0.8306	0.8738	1.0371	1.2898	1.8823	1.4707	1.0884	0.9632	1.2499	0.7677	0.8854	1.2271	1.0468	2.1667	0.7771
8046	PE(18:0_18:3)	Phosphatidylethanolamine	PE Ester	53847	DMS-MS	100009995	0.4273	0.4273	1.12	1.0913	1.0532	0.7103	1.6142	0.9277	0.4273	2.1909	0.6885	0.4273	1.6851	1.4274	1.4928	0.9979	0.8868	0.9277	1.2154	0.4273	1.3763	0.531	0.4273	1.2672	0.8984	0.9741	1.5978	0.7669	0.756	0.7382	1.1009	1.9059	1.516	1.7212	0.4273	0.8666	1.079	0.4273	0.7998	0.8512	1.635	2.6912	1.0265
8048	PE(18:0_20:1)	Phosphatidylethanolamine	PE Ester	54363	DMS-MS	100010511	0.6837	0.6837	0.6837	0.6837	0.6837	0.6837	0.6837	1.0141	0.6837	0.9473	0.6837	0.6837	0.6837	0.6837	1.0158	0.6837	1.1248	0.6837	0.8453	0.6837	0.6837	0.6837	0.6837	0.6837	0.6837	0.6837	2.283	0.6837	0.754	0.9701	0.6837	1.3058	1.0053	0.6837	0.6837	0.6837	0.6837	0.6837	0.6837	1.3427	0.6837	1.2074	0.6837
8049	PE(18:0_20:2)	Phosphatidylethanolamine	PE Ester	54012	DMS-MS	100010160	1.2648	1.2588	1.0099	0.9901	0.9916	0.3676	1.6788	0.933	0.3676	1.1743	0.6819	0.9696	1.3676	1.3212	1.4756	1.3181	1.312	0.9817	1.3653	0.3676	0.9909	0.965	0.7314	1.7085	1.175	1.223	1.3668	1	0.624	0.6811	1.2245	1.3805	0.8729	1.2192	0.3676	1.1279	0.9772	0.8927	1.3569	1.293	1.0327	1.481	1.0426
8050	PE(18:0_20:3)	Phosphatidylethanolamine	PE Ester	54549	DMS-MS	100010697	1.005	1.441	1.0045	1.4886	1.0543	0.768	1.6786	0.6842	0.5734	1.6623	0.5816	0.7547	1.4763	1.2801	1.4741	0.7703	1.7276	0.9992	1.626	0.7442	0.792	0.7944	0.5216	1.9875	0.7956	0.549	1.5062	0.4925	0.5741	0.7314	1.6949	0.766	0.9455	1.8063	1.3033	1.4573	0.6736	0.6371	0.87	1.3733	0.8496	1.0395	0.6766
8051	PE(18:0_20:4)	Phosphatidylethanolamine	PE Ester	54013	DMS-MS	100010161	0.9036	1.1707	0.9141	1.1989	1.4207	0.5382	1.9882	1.4992	0.8087	1.5348	0.4839	0.5423	0.9676	1.1435	2.1432	0.7523	1.7446	1.8708	1.5742	0.6617	0.7703	0.7308	0.7339	0.7647	0.7734	0.7344	0.8909	0.4859	0.9704	1.1751	0.6682	1.3585	1.8713	2.2827	1.1143	1.3072	0.8266	0.5476	0.7755	0.8789	1.0546	0.9885	0.8229
8052	PE(18:0_20:5)	Phosphatidylethanolamine	PE Ester	54192	DMS-MS	100010340	1.6235	1.1349	1.2419	0.9407	0.9997	0.381	1.2157	0.6818	0.4208	5.5208	0.381	0.381	0.381	3.7031	1.449	0.381	2.5849	1.1024	0.81	0.381	0.8144	0.381	0.7619	1.0836	0.5088	0.381	1.3572	0.381	0.8233	0.9316	0.9003	0.7215	0.8444	3.3159	1.0092	0.7783	0.8163	0.5524	0.6621	1.8559	1.1967	1.5824	0.5309
8055	PE(18:0_22:4)	Phosphatidylethanolamine	PE Ester	53674	DMS-MS	100009822	0.8092	1.0446	0.835	1.3381	1.5596	0.6521	1.7007	1.4015	0.7325	1.7504	0.6702	0.6643	1.5446	1.066	2.7991	0.9478	0.9585	2.1245	1.2867	0.8537	0.727	0.9633	0.4299	1.5912	1.9964	0.647	1.6706	0.7979	1.2328	0.8323	1.0448	1.2145	1.8992	1.3426	0.8929	1.2337	1.004	0.7193	0.9442	1.1551	1.0261	1.0054	1.0738
8056	PE(18:0_22:5)	Phosphatidylethanolamine	PE Ester	53319	DMS-MS	100009467	0.9561	1.0959	0.8035	1.2324	1.341	0.4282	1.4052	1.2448	0.6705	2.3927	0.469	0.535	0.897	1.3967	2.5741	0.7266	1.6894	1.7284	1.3728	0.535	0.6635	0.6169	0.3726	1.3297	0.673	0.6827	0.5094	0.552	0.8759	0.8562	1.018	1.3179	1.6387	1.4667	1.1212	1.0957	0.5864	0.6516	0.4842	0.7015	0.9903	0.9515	0.7245
8057	PE(18:0_22:6)	Phosphatidylethanolamine	PE Ester	54193	DMS-MS	100010341	1.225	1.136	0.4806	1.0969	1.1848	0.3902	2.0811	1.0148	0.6711	2.765	0.4407	0.5067	1.2621	2.3035	1.6092	0.8382	2.9684	1.3586	1.4938	0.898	0.8258	0.4443	0.8585	0.5394	0.4872	0.4836	0.5224	0.8311	0.959	1.4188	0.5491	2.5999	1.5026	2.765	0.7576	0.9636	0.4086	0.3434	0.7898	0.7774	0.9645	1.31	0.519
8059	PE(18:1_16:1)	Phosphatidylethanolamine	PE Ester	54550	DMS-MS	100010698	0.413	1.1264	1.1314	0.8974	0.6183	0.413	0.761	0.9124	0.413	0.8548	0.413	0.413	1.0138	0.413	0.413	0.8874	0.413	0.413	0.413	0.413	0.413	0.413	0.413	1.2804	0.985	0.7384	1.6095	0.413	0.5369	0.5532	0.413	0.413	0.413	0.413	1.4956	0.413	0.5932	0.413	0.6746	1.234	0.413	1.5257	0.413
8060	PE(18:1_18:1)	Phosphatidylethanolamine	PE Ester	53321	DMS-MS	100009469	2.0017	0.6484	4.3162	1.0189	0.8915	0.3235	1.8538	0.6896	0.3216	0.978	0.8911	0.6787	0.978	0.4315	0.9255	0.5545	0.491	1.1408	1.4548	1.0551	1.1259	0.5184	0.6739	0.7433	0.7528	1.461	2.0889	0.3355	0.6677	1.238	0.4253	1.6403	1.0624	2.0623	0.9999	1.1493	2.9346	0.2513	1.2154	1.3501	0.7919	2.9669	0.3896
8061	PE(18:1_18:2)	Phosphatidylethanolamine	PE Ester	54551	DMS-MS	100010699	1.7408	0.786	3.7093	0.8608	1.0061	0.4352	2.1855	0.9303	0.5962	1.0549	1.1454	0.891	0.9288	0.5577	1.2102	0.6546	0.7027	1.2866	2.1404	1.3742	1.7066	0.4601	0.7832	0.8511	0.4701	1.7888	2.3107	0.382	0.5889	0.8673	0.5889	1.7237	1.5784	2.1642	0.9461	0.8279	1.841	0.4866	1.177	1.6321	1.0119	2.7353	0.481
8062	PE(18:1_18:3)	Phosphatidylethanolamine	PE Ester	54194	DMS-MS	100010342	0.4503	0.4503	0.4503	0.4503	0.4503	0.4503	0.4503	0.4503	0.4503	0.4503	0.4503	0.4503	0.4503	0.4503	0.4503	0.4503	0.4503	0.4503	0.4503	0.4503	0.4503	0.4503	0.4503	0.4503	0.4503	0.4503	0.4503	0.4503	0.4503	0.4503	0.4503	0.4503	0.4503	0.4503	0.4503	0.4503	1.097	0.4503	0.4503	0.4503	0.4503	1.7285	0.4503
8064	PE(18:1_20:1)	Phosphatidylethanolamine	PE Ester	53322	DMS-MS	100009470	0.8129	0.8129	0.8129	0.8129	0.8129	0.8129	0.8129	0.8129	0.8129	0.8129	0.8129	0.8129	0.8129	0.8129	0.8129	0.8129	0.8129	0.8129	0.8129	0.8129	0.8129	0.8129	0.8129	0.8129	0.8129	0.8129	0.8129	0.8129	0.8129	0.8129	0.8129	0.8129	0.8129	0.8129	0.8129	0.8129	0.8129	0.8129	0.8129	0.8129	0.8129	0.8129	0.8129
8065	PE(18:1_20:2)	Phosphatidylethanolamine	PE Ester	54552	DMS-MS	100010700	0.6342	0.6342	0.6342	0.6342	0.6342	0.6342	0.6342	0.6342	0.6342	0.6342	0.6342	0.6342	0.6342	0.6342	0.6342	0.6342	0.6342	0.6342	0.6342	0.6342	0.6342	0.6342	0.6342	0.6342	0.6342	0.6342	0.6342	0.6342	0.6342	0.6342	0.6342	0.6342	0.6342	0.6342	0.6342	0.6342	0.6342	0.6342	0.6342	0.6342	0.6342	0.6342	0.6342
8066	PE(18:1_20:3)	Phosphatidylethanolamine	PE Ester	54195	DMS-MS	100010343	0.4506	1.0632	1.2295	0.9049	1.1112	0.4506	1.6036	0.7347	0.4506	1.0672	0.4506	0.4506	1.0161	0.4821	0.7371	0.6148	1.056	0.9169	1.7771	0.4506	0.4506	0.4506	0.6971	1.2959	0.4506	0.4506	1.5941	0.4506	0.4506	0.7403	0.6931	0.4506	0.7107	2.1784	0.4506	1.2656	0.7209	0.4506	1.258	1.2322	0.8288	0.9899	0.4506
8067	PE(18:1_20:4)	Phosphatidylethanolamine	PE Ester	54364	DMS-MS	100010512	1.0183	1.1544	1.5501	1.1678	1.3319	0.3781	2.1066	0.9057	0.6692	0.8807	0.6344	0.6476	0.9689	0.8019	1.5952	0.579	1.0868	2.0454	1.9008	0.6073	0.6857	0.4877	1.1385	0.5351	0.8883	1.1589	1.0656	0.5421	0.376	1.1667	0.4948	0.9947	1.1925	2.836	0.9276	1.2361	0.8632	0.49	0.8621	1.2067	1.2263	1.0494	0.5132
8068	PE(18:1_20:5)	Phosphatidylethanolamine	PE Ester	53675	DMS-MS	100009823	0.6071	0.6071	0.6071	0.6071	0.6071	0.6071	0.6071	0.6071	0.6071	0.8629	0.6071	0.6071	0.6071	0.6071	0.6071	0.6071	0.6071	0.6071	0.6071	0.6071	0.6071	0.6071	0.6071	0.6071	0.6071	0.6071	0.6071	0.6071	0.6071	0.6071	0.6071	0.6071	0.6071	0.9817	0.6071	0.6071	0.6071	0.6071	0.6071	0.6071	0.6071	0.6071	0.6071
8069	PE(18:1_22:0)	Phosphatidylethanolamine	PE Ester	55177	DMS-MS	100013437	0.5438	0.5438	0.5438	0.5438	0.5438	0.5438	0.5438	0.5438	0.5438	0.5438	0.5438	0.5438	0.5438	0.5438	0.5438	0.5438	0.5438	0.5438	0.6978	0.5438	0.5438	0.5438	0.5438	0.5438	0.5438	0.5438	0.5438	0.5438	0.5438	0.5438	0.5438	0.5438	0.5438	0.5438	0.5438	0.5438	0.5438	0.5438	0.5438	0.5438	0.7224	0.5438	0.5438
8072	PE(18:1_22:4)	Phosphatidylethanolamine	PE Ester	53323	DMS-MS	100009471	0.5659	0.5659	0.5659	0.5659	0.5659	0.5659	0.5659	0.5659	0.5659	0.5659	0.5659	0.5659	0.5659	0.5659	0.8822	0.5659	0.5659	0.9329	1.3193	0.5659	0.5659	0.5659	0.5659	0.5659	1.0024	0.5659	0.5659	0.5659	0.5659	0.5659	0.5659	0.5659	0.5947	0.5659	0.5659	0.5659	0.5659	0.5659	0.5659	1.0777	0.5659	0.5659	0.5659
8073	PE(18:1_22:5)	Phosphatidylethanolamine	PE Ester	53324	DMS-MS	100009472	0.3588	0.3588	0.5855	0.6234	0.9991	0.3588	1.0726	0.3588	0.3588	0.7616	0.3588	0.3588	1.0164	0.8628	1.0262	0.3588	0.3588	1.5396	1.2454	0.3588	0.3588	0.3588	0.3588	1.0726	0.3588	0.3588	0.3588	0.3588	0.5513	0.3588	0.3588	0.8628	0.7995	1.1859	0.3588	0.3588	0.6792	0.3588	0.3588	1.0023	0.8328	0.3588	0.3588
8074	PE(18:1_22:6)	Phosphatidylethanolamine	PE Ester	53509	DMS-MS	100009657	1.7999	1.0659	0.6381	1.0388	1.1848	0.3924	1.6616	0.6106	0.3924	1.6469	0.3924	0.3924	1.0934	1.3415	0.964	0.7618	1.36	1.4164	1.9435	1.4813	0.8551	0.3924	1.3233	0.7103	0.4465	0.708	0.3924	0.9678	0.4021	1.2254	0.3924	1.7883	1.0948	3.4747	0.3924	1.0147	0.7291	0.3924	0.7402	0.3924	1.2728	1.1633	0.8502
8075	PE(18:2_14:1)	Phosphatidylethanolamine	PE Ester	54016	DMS-MS	100010164	1	1	1	1	1	1	1	1	1	1	1	1	1	1	1	1	1	1	1	1	1	1	1	1	1	1	1	1	1	1	1	1	1	1	1	1	1	1	1	1	1	1	1
8076	PE(18:2_16:1)	Phosphatidylethanolamine	PE Ester	53510	DMS-MS	100009658	1.7375	1.7631	2.8719	1.5325	0.9618	0.68	2.988	0.8858	0.3573	0.8534	0.8192	0.7278	1.3428	0.8858	0.8303	0.8021	0.3573	0.3573	1.3146	0.3573	0.9208	0.8124	0.8568	2.332	1.2813	0.9935	3.3237	0.7013	0.3573	0.6227	1.2497	0.8423	0.7338	0.3573	1.8707	1.136	1.0765	0.6353	1.0085	2.0467	1.5334	1.837	0.3573
8077	PE(18:2_18:2)	Phosphatidylethanolamine	PE Ester	53325	DMS-MS	100009473	1.832	0.9191	2.2037	0.2672	0.2672	0.6384	1.5387	1.3677	0.7403	0.825	1.1497	0.2672	0.5725	0.2672	0.618	0.2672	0.2672	1.0368	0.8313	2.5456	2.5519	0.2672	0.2672	0.2672	0.2672	2.1394	2.0829	0.6133	0.5772	0.2672	0.2672	1.2626	0.7089	0.6682	0.6964	0.2672	2.9534	0.6798	0.7014	1.5798	0.9191	2.0928	0.5092
8078	PE(18:2_18:3)	Phosphatidylethanolamine	PE Ester	54554	DMS-MS	100010702	0.9144	0.9144	0.9144	0.9144	0.9144	0.9144	0.9144	0.9144	0.9144	0.9144	0.9144	0.9144	0.9144	0.9144	0.9144	0.9144	0.9144	0.9144	0.9144	0.9144	0.9144	0.9144	0.9144	0.9144	0.9144	0.9144	0.9144	0.9144	0.9144	0.9144	0.9144	0.9144	0.9144	0.9144	0.9144	0.9144	0.9144	0.9144	0.9144	0.9144	0.9144	0.9144	0.9144
8080	PE(18:2_20:1)	Phosphatidylethanolamine	PE Ester	54196	DMS-MS	100010344	0.8138	0.8138	0.8138	0.8138	0.8138	0.8138	0.8138	0.8138	0.8138	0.8138	0.8138	0.8138	0.8138	0.8138	0.8138	0.8138	0.8138	0.8138	0.8138	0.8138	0.8138	0.8138	0.8138	0.8138	0.8138	0.8138	0.8138	0.8138	0.8138	0.8138	0.8138	0.8138	0.8138	0.8138	0.8138	0.8138	0.8138	0.8138	0.8138	0.8138	0.8138	0.8138	0.8138
8083	PE(18:2_20:4)	Phosphatidylethanolamine	PE Ester	54555	DMS-MS	100010703	0.4691	1.4563	1.2078	0.4691	0.4691	0.4691	1.5994	1.2253	0.4691	0.4691	0.4691	0.4691	0.4691	0.4691	0.7752	0.4691	0.7794	0.4691	0.4691	0.4691	0.9849	0.4691	0.4691	0.4691	0.9674	0.4691	0.4691	0.4691	0.4691	0.4691	0.4691	0.8285	0.4691	0.4691	0.4691	0.4691	0.8692	0.4691	0.4691	0.7487	0.8819	0.9962	0.4691
8092	PE(O-16:0_16:0)	Phosphatidylethanolamine	PE Ether	53849	DMS-MS	100009997	1	1	1	1	1	1	1	1	1	1	1	1	1	1	1	1	1	1	1	1	1	1	1	1	1	1	1	1	1	1	1	1	1	1	1	1	1	1	1	1	1	1	1
8095	PE(O-16:0_18:1)	Phosphatidylethanolamine	PE Ether	54366	DMS-MS	100010514	1.2463	0.3614	1.1116	0.3614	0.7498	0.8146	1.0105	3.4357	0.6674	0.3614	0.3614	0.3614	0.3614	0.3614	2.7645	0.7959	0.3614	0.3614	0.7909	0.3614	0.6125	0.8633	0.3614	1.3124	1.1527	0.3614	1.6205	0.8034	1.4322	0.9818	0.3614	1.4122	0.3614	1.018	0.3614	0.5476	0.8061	0.4765	1.2914	0.9715	0.6331	1.9814	0.6517
8096	PE(O-16:0_18:2)	Phosphatidylethanolamine	PE Ether	53850	DMS-MS	100009998	1.224	1.394	0.8427	0.3304	0.3304	0.6198	1.6713	3.1049	0.3304	0.9351	0.3304	0.3304	0.3304	0.3304	2.278	0.6454	0.3304	0.3304	0.3304	0.3304	0.9384	1.0408	0.3304	0.709	0.7453	0.6157	1.6556	0.3304	1.1183	0.8592	0.3304	0.8369	0.3304	0.6396	0.3304	0.3304	0.7839	0.8722	0.7927	0.8015	0.8872	1.8546	0.618
8101	PE(O-16:0_20:3)	Phosphatidylethanolamine	PE Ether	54200	DMS-MS	100010348	0.4214	0.4214	0.4214	0.4214	0.4214	0.4214	0.4214	0.4214	0.4214	0.4214	0.4214	0.4214	0.4214	0.4214	0.4214	0.4214	0.4214	0.4214	0.4214	0.4214	0.4214	0.4214	0.4214	0.4214	0.4214	0.4214	0.4214	0.4214	0.4214	0.4214	0.4214	0.4214	0.4214	0.4214	0.4214	0.4214	0.4214	0.4214	0.4214	0.4214	0.4214	0.4214	0.4214
8102	PE(O-16:0_20:4)	Phosphatidylethanolamine	PE Ether	53329	DMS-MS	100009477	2.5817	3.9848	1.013	0.5742	0.3435	0.6535	3.2627	0.7997	0.3435	0.8764	1.0965	1.1699	0.6192	0.3435	0.9474	0.7967	0.6646	0.6249	0.7019	2.3046	1.9201	1.6466	0.8877	1.2728	2.1706	1.0685	1.4184	0.8564	0.5623	0.7821	0.6562	0.5927	0.4883	0.4987	1.4169	1.6061	1.5114	0.8906	1.0203	1.8442	1.2274	1.3931	0.4315
8103	PE(O-16:0_20:5)	Phosphatidylethanolamine	PE Ether	53330	DMS-MS	100009478	1	1	1	1	1	1	1	1	1	1	1	1	1	1	1	1	1	1	1	1	1	1	1	1	1	1	1	1	1	1	1	1	1	1	1	1	1	1	1	1	1	1	1
8106	PE(O-16:0_22:4)	Phosphatidylethanolamine	PE Ether	53852	DMS-MS	100010000	0.3692	1.0355	0.7396	1.0435	0.9302	0.9164	0.7521	4.1564	0.6413	0.3692	0.6672	0.3692	0.3692	0.3692	2.8748	0.8184	0.5732	1.1442	0.4422	0.3692	0.6572	1.1125	0.5228	1.1164	1.1968	0.3692	1.2468	0.3692	1.3137	1.059	0.6785	0.9888	0.5906	0.6914	0.3692	0.7457	0.9465	0.558	0.9	0.9714	0.7005	1.3023	0.9844
8107	PE(O-16:0_22:5)	Phosphatidylethanolamine	PE Ether	53331	DMS-MS	100009479	1.3533	1.923	1.1699	0.8258	0.6618	1.3773	1.0865	2.6779	0.6095	0.6818	0.9099	0.8817	0.5178	0.5293	3.2075	0.6958	0.5243	0.9701	0.2569	0.8913	0.92	1.0224	0.4981	2.0065	1.1327	1.0116	1.3955	0.6908	0.9794	1.1663	1.2466	0.7957	0.5013	0.5654	0.2569	1.4867	1.0424	0.8442	0.8313	1.1308	0.9275	1.3071	0.7211
8108	PE(O-16:0_22:6)	Phosphatidylethanolamine	PE Ether	53332	DMS-MS	100009480	2.4439	1.7465	0.6483	0.3669	0.3669	0.8152	1.241	1.8329	0.6949	0.6001	0.5906	0.8499	0.3669	0.3669	1.5217	0.3669	0.3669	0.3669	0.3669	1.031	0.9558	0.703	0.9713	1.0328	0.8231	0.814	1.2434	0.8035	1.366	0.5625	0.3669	1.7368	0.3669	0.8574	0.3669	1.0364	0.6643	0.5582	1.021	0.8864	0.6453	1.7049	0.4487
8110	PE(O-18:0_16:0)	Phosphatidylethanolamine	PE Ether	53333	DMS-MS	100009481	0.685	0.685	1.2808	0.685	0.685	0.685	1.3302	0.685	0.685	0.685	0.685	0.685	0.685	0.685	0.685	0.685	0.685	0.685	0.685	0.685	0.685	0.8539	0.685	0.685	0.685	0.685	0.685	0.685	0.685	0.685	0.685	0.685	0.685	0.685	0.685	0.685	0.7362	0.685	0.685	0.685	0.8767	0.685	0.685
8111	PE(O-18:0_16:1)	Phosphatidylethanolamine	PE Ether	53334	DMS-MS	100009482	0.9732	0.9732	0.9732	0.9732	0.9732	0.9732	0.9732	0.9732	0.9732	0.9732	0.9732	0.9732	0.9732	0.9732	0.9732	0.9732	0.9732	0.9732	0.9732	0.9732	0.9732	0.9732	0.9732	0.9732	0.9732	0.9732	0.9732	0.9732	0.9732	0.9732	0.9732	0.9732	0.9732	0.9732	0.9732	0.9732	0.9732	0.9732	0.9732	0.9732	0.9732	0.9732	0.9732
8112	PE(O-18:0_18:0)	Phosphatidylethanolamine	PE Ether	53853	DMS-MS	100010001	0.8813	0.8813	0.8813	0.8813	0.8813	0.8813	0.8813	0.8813	0.8813	0.8813	0.8813	0.8813	0.8813	0.8813	0.8813	0.8813	0.8813	0.8813	0.8813	0.8813	0.8813	0.8813	0.8813	0.8813	0.8813	0.8813	0.8813	0.8813	0.8813	0.8813	0.8813	0.8813	0.8813	0.8813	0.8813	0.8813	0.8813	0.8813	0.8813	0.8813	0.8813	0.8813	0.8813
8113	PE(O-18:0_18:1)	Phosphatidylethanolamine	PE Ether	53513	DMS-MS	100009661	1.1949	1.0532	1.9149	1.408	1.2476	0.7823	1.0881	7.5875	1.1615	0.6932	0.6064	0.74	0.475	0.714	6.7926	1.313	0.7303	0.8238	0.7029	1.3211	0.6494	0.5403	0.5618	1.1022	0.9493	0.7763	1.5616	0.8446	2.9295	1.8703	0.573	2.617	0.829	1.5816	0.9233	0.815	0.875	0.4569	1.5913	0.9875	0.5667	2.409	1.17
8114	PE(O-18:0_18:2)	Phosphatidylethanolamine	PE Ether	54368	DMS-MS	100010516	1.3462	0.9487	1.6007	0.9817	0.9817	0.7346	1.4338	5.2582	0.9658	0.8864	0.4867	0.6272	0.4454	0.3518	4.5156	0.9379	0.4749	0.6217	0.9162	0.8545	0.749	0.6443	0.8366	1.1197	0.6713	0.4506	1.68	0.4548	2.326	1.4574	0.5867	2.0466	0.782	1.1869	0.8115	0.6157	0.7172	0.4944	1.3647	0.8963	0.7339	2.499	1.1194
8115	PE(O-18:0_18:3)	Phosphatidylethanolamine	PE Ether	54369	DMS-MS	100010517	0.9266	0.9266	0.9266	0.9266	0.9266	0.9266	0.9266	0.9266	0.9266	0.9266	0.9266	0.9266	0.9266	0.9266	0.9266	0.9266	0.9266	0.9266	0.9266	0.9266	0.9266	0.9266	0.9266	0.9266	0.9266	0.9266	0.9266	0.9266	0.9266	0.9266	0.9266	0.9266	0.9266	0.9266	0.9266	0.9266	0.9266	0.9266	0.9266	0.9266	0.9266	0.9266	0.9266
8118	PE(O-18:0_20:2)	Phosphatidylethanolamine	PE Ether	53515	DMS-MS	100009663	1	1	1	1	1	1	1	1	1	1	1	1	1	1	1	1	1	1	1	1	1	1	1	1	1	1	1	1	1	1	1	1	1	1	1	1	1	1	1	1	1	1	1
8119	PE(O-18:0_20:3)	Phosphatidylethanolamine	PE Ether	53335	DMS-MS	100009483	0.4698	1.7811	0.9815	0.4698	0.4698	0.9854	1.4961	0.4698	0.4698	0.4698	0.4698	1.1313	1.0992	0.4698	0.6206	0.4698	0.4698	0.4698	0.8482	0.4698	0.4698	0.4698	0.4698	1.7656	1.0856	0.4698	1.2344	0.4698	0.6206	0.6002	1.0992	0.4698	0.4698	0.5311	1.2189	1.0691	1.1936	0.9397	0.8862	1.18	0.5525	1.0516	0.4698
8120	PE(O-18:0_20:4)	Phosphatidylethanolamine	PE Ether	54203	DMS-MS	100010351	1.6246	2.2823	1.2759	1.2062	0.7854	0.6975	2.5761	0.6874	0.384	0.8138	0.9193	0.9095	0.9233	0.427	0.8991	0.7671	0.5984	0.7847	0.8933	1.2833	1.334	1.2684	1.5518	1.3333	1.8317	1.0508	1.846	0.5839	0.3812	0.8021	0.6398	0.8007	0.4521	0.8893	1.4105	1.7188	1.2741	0.7799	0.8576	1.4945	1.2909	1.0979	0.3994
8121	PE(O-18:0_20:5)	Phosphatidylethanolamine	PE Ether	54204	DMS-MS	100010352	0.6367	0.6367	0.6367	0.6367	0.6367	0.6367	0.6367	0.6367	0.6367	0.6367	0.6367	0.6367	0.6367	0.6367	0.6367	0.6367	0.6367	0.6367	0.6367	0.6367	0.6367	0.6367	0.6367	0.6367	0.6367	0.6367	0.6367	0.6367	0.6367	0.6367	0.6367	0.6367	0.6367	0.6367	0.6367	0.6367	0.6367	0.6367	0.6367	0.6367	0.6367	0.6367	0.6367
8124	PE(O-18:0_22:4)	Phosphatidylethanolamine	PE Ether	54019	DMS-MS	100010167	0.3217	1.5294	0.9482	0.9961	1.0461	0.9165	1.0845	7.546	1.6836	0.3217	0.7277	0.8471	0.3217	0.3217	5.6556	0.8489	0.9334	1.485	0.7439	1.2441	0.8876	0.821	0.3217	1.1563	1.572	0.7425	1.4103	0.708	2.3275	2.1003	0.5724	1.8534	0.8474	1.5758	0.9964	0.876	0.7952	0.3217	1.176	0.8936	0.5164	2.2039	1.4625
8125	PE(O-18:0_22:5)	Phosphatidylethanolamine	PE Ether	54370	DMS-MS	100010518	1.451	1.4061	1.1086	0.8033	0.8505	0.9083	1.4616	4.8032	1.2807	0.7801	0.6761	0.76	0.5695	0.5911	4.1969	0.8062	0.982	1.2911	0.7339	0.8815	0.5304	0.8502	0.6176	1.5314	0.9622	0.929	1.3676	0.5656	1.7779	1.419	0.9283	1.7142	0.8705	0.897	0.7817	1.039	0.915	0.5342	0.6808	0.7816	0.634	2.1902	1.1569
8126	PE(O-18:0_22:6)	Phosphatidylethanolamine	PE Ether	54371	DMS-MS	100010519	2.7626	1.4357	0.6822	0.9707	1.0325	0.7345	1.6935	4.3771	1.4736	0.8298	0.6941	1.0437	0.6056	0.5332	2.551	0.977	0.8156	0.6292	0.694	0.3277	1.049	0.8101	1.206	0.7869	0.8386	0.7147	0.9575	0.6804	2.2927	1.0334	0.5903	2.3107	0.5451	1.1486	0.8479	0.8454	0.6897	0.5606	1.5136	0.986	0.7198	2.2753	0.6236
8129	PE(P-14:1_18:1)	Phosphatidylethanolamine	PE Plasmalogen	53517	DMS-MS	100009665	1	1	1	1	1	1	1	1	1	1	1	1	1	1	1	1	1	1	1	1	1	1	1	1	1	1	1	1	1	1	1	1	1	1	1	1	1	1	1	1	1	1	1
8131	PE(P-16:0_16:0)	Phosphatidylethanolamine	PE Plasmalogen	54373	DMS-MS	100010521	0.6692	0.6692	0.6692	0.6692	0.6692	0.6692	0.77	0.6692	0.6692	0.6692	0.6692	0.6692	0.6692	0.6692	0.6692	0.6692	0.6692	0.6692	0.6692	0.6692	0.6692	0.6692	0.6692	0.6692	0.6692	0.6692	0.6692	0.6692	0.6692	0.6692	0.6692	0.6692	0.6692	0.6692	0.6692	0.6692	0.6692	0.6692	0.6692	1.2186	0.6692	0.6692	0.6692
8132	PE(P-16:0_16:1)	Phosphatidylethanolamine	PE Plasmalogen	54374	DMS-MS	100010522	0.979	0.979	0.979	0.979	0.979	0.979	0.979	0.979	0.979	0.979	0.979	0.979	0.979	0.979	0.979	0.979	0.979	0.979	0.979	0.979	0.979	0.979	0.979	0.979	0.979	0.979	0.979	0.979	0.979	0.979	0.979	0.979	0.979	0.979	0.979	0.979	0.979	0.979	0.979	0.979	0.979	0.979	0.979
8133	PE(P-16:0_18:0)	Phosphatidylethanolamine	PE Plasmalogen	54375	DMS-MS	100010523	0.8691	0.8691	0.8691	0.8691	0.8691	0.8691	0.8691	0.8691	0.8691	0.8691	0.8691	0.8691	0.8691	0.8691	0.8691	0.8691	0.8691	0.8691	0.8691	0.8691	0.8691	0.8691	0.8691	0.8691	0.8691	0.8691	0.8691	0.8691	0.8691	0.8691	0.8691	0.8691	0.8691	0.8691	0.8691	0.8691	0.8691	0.8691	0.8691	0.8691	0.8691	0.8691	0.8691
8134	PE(P-16:0_18:1)	Phosphatidylethanolamine	PE Plasmalogen	53336	DMS-MS	100009484	1.4357	1.2518	1.9547	1.1603	0.9091	0.775	1.3329	3.479	0.8759	0.993	0.6033	0.9009	0.7365	0.5989	2.4074	0.8577	0.8546	0.567	0.7224	1.2793	1.0362	0.8896	0.8113	1.7157	2.8785	0.9188	2.2219	0.6701	1.3946	0.8301	0.8589	1.279	0.593	0.7221	1.2843	0.9584	0.7392	0.5666	0.9825	1.9358	0.7126	1.88	0.5164
8135	PE(P-16:0_18:2)	Phosphatidylethanolamine	PE Plasmalogen	54561	DMS-MS	100010709	1.8071	1.4548	2.9021	1.0226	0.4097	1.0511	2.4191	0.747	0.3803	1.4208	0.8761	1.2023	0.8522	0.5617	0.7106	0.7724	0.5313	0.2506	0.6547	1.4946	1.7571	1.053	1.2422	2.0415	2.1246	0.8551	2.9775	0.7393	0.6616	0.6332	1.1921	0.7315	0.3957	0.4856	1.286	1.4274	1.2968	1.0524	0.9547	2.2287	1.5954	2.2366	0.3152
8136	PE(P-16:0_18:3)	Phosphatidylethanolamine	PE Plasmalogen	53854	DMS-MS	100010002	0.5032	0.5032	0.5032	0.5032	0.5032	0.5032	0.5032	0.5032	0.5032	0.5032	0.5032	0.5032	0.5032	0.5032	0.5032	0.5032	0.5032	0.5032	0.5032	0.5032	0.5032	0.5032	0.5032	0.5032	0.5032	0.5032	0.5032	0.5032	0.5032	0.5032	0.5032	0.5032	0.5032	0.5032	0.5032	0.5032	0.5032	0.5032	0.5032	0.5032	0.5032	0.5032	0.5032
8138	PE(P-16:0_20:1)	Phosphatidylethanolamine	PE Plasmalogen	53520	DMS-MS	100009668	0.9759	0.9759	0.9759	0.9759	0.9759	0.9759	0.9759	0.9759	0.9759	0.9759	0.9759	0.9759	0.9759	0.9759	0.9759	0.9759	0.9759	0.9759	0.9759	0.9759	0.9759	0.9759	0.9759	0.9759	0.9759	0.9759	0.9759	0.9759	0.9759	0.9759	0.9759	0.9759	0.9759	0.9759	0.9759	0.9759	0.9759	0.9759	0.9759	0.9759	0.9759	0.9759	0.9759
8139	PE(P-16:0_20:2)	Phosphatidylethanolamine	PE Plasmalogen	54376	DMS-MS	100010524	0.9685	0.9685	0.9685	0.9685	0.9685	0.9685	0.9685	0.9685	0.9685	0.9685	0.9685	0.9685	0.9685	0.9685	0.9685	0.9685	0.9685	0.9685	0.9685	0.9685	0.9685	0.9685	0.9685	0.9685	0.9685	0.9685	0.9685	0.9685	0.9685	0.9685	0.9685	0.9685	0.9685	0.9685	0.9685	0.9685	0.9685	0.9685	0.9685	0.9685	0.9685	0.9685	0.9685
8140	PE(P-16:0_20:3)	Phosphatidylethanolamine	PE Plasmalogen	53855	DMS-MS	100010003	1.7874	1.8795	1.5575	0.9448	0.3929	0.9952	1.8603	0.5202	0.3238	1.0469	0.877	0.9132	0.9636	0.4914	0.4891	0.8555	0.5674	0.4287	1.0121	1.1843	1.4843	1.0327	0.7685	2.0906	2.7492	0.7982	2.0865	0.7488	0.3458	0.4145	1.4018	0.4932	0.3183	0.3082	1.7764	2.3037	1.14	0.9616	1.3085	2.3295	1.4564	2.2537	0.5332
8141	PE(P-16:0_20:4)	Phosphatidylethanolamine	PE Plasmalogen	54020	DMS-MS	100010168	1.6185	2.3238	1.4205	0.9473	0.6103	1.0727	2.9938	0.708	0.303	0.8983	0.8393	0.981	0.8778	0.4811	0.7924	0.8355	0.6179	0.596	0.7811	2.0496	2.3472	1.3103	1.1419	1.6715	3.6793	1.0288	1.4136	0.9086	0.6031	0.6071	1.0331	0.8474	0.3164	0.4592	1.4673	2.1907	0.9837	0.9448	1.0717	2.1184	1.3123	2.0585	0.264
8142	PE(P-16:0_20:5)	Phosphatidylethanolamine	PE Plasmalogen	54562	DMS-MS	100010710	1.3888	1.5655	0.4185	0.4185	0.4185	0.4185	0.9445	0.4185	0.4185	1.7538	0.4185	0.4185	0.4185	0.8107	0.4185	0.4185	0.4185	0.4185	0.4185	0.4185	1.0567	0.4185	0.4185	1.1218	0.9918	0.4185	0.4185	0.4185	0.4185	0.4185	0.4185	0.4185	0.4185	0.4185	0.4185	0.4185	0.4185	0.4185	0.4185	1.5163	0.565	1.5447	0.4185
8145	PE(P-16:0_22:4)	Phosphatidylethanolamine	PE Plasmalogen	54206	DMS-MS	100010354	1.0582	1.2491	0.9175	0.9953	1.0993	1.2157	1.1218	1.561	0.646	0.7337	0.8344	0.8782	0.6562	0.4562	1.4282	1.0078	0.7908	1.5468	0.6987	0.8792	0.942	1.021	0.5876	1.6033	3.1437	1.0501	2.0561	0.6745	0.9084	0.7325	1.044	0.8488	0.5981	0.7707	1.3776	1.2596	1.2311	0.7228	0.7144	1.8652	1.0777	0.939	0.7398
8146	PE(P-16:0_22:5)	Phosphatidylethanolamine	PE Plasmalogen	53521	DMS-MS	100009669	1.6974	1.6467	1.6751	1.1274	1.0026	1.3525	1.3204	1.3945	0.6568	0.9989	0.7938	0.8209	0.8119	0.7198	1.6228	0.7309	0.918	1.2288	0.6993	0.834	1.0026	0.8579	0.4995	2.3824	1.8478	0.7802	1.5401	0.538	0.7457	0.6073	1.3662	0.7965	0.7468	0.5096	1.3176	1.6493	1.2388	0.8338	0.6002	1.6007	1.0219	1.3901	0.5219
8147	PE(P-16:0_22:6)	Phosphatidylethanolamine	PE Plasmalogen	53679	DMS-MS	100009827	2.7834	1.4099	0.799	1.0287	0.8666	0.9675	1.8744	1.4031	0.7547	1.3587	0.5535	0.9241	0.8936	0.9597	1.1893	0.8971	1.09	0.8125	0.7392	1.3898	1.5745	0.6901	0.921	1.0765	1.3843	0.7402	1.0067	0.6741	0.7935	0.7413	0.9437	1.3687	0.5866	0.7614	0.8759	1.342	0.714	0.667	0.9534	1.3541	0.9066	1.6889	0.4807
8148	PE(P-16:1_18:1)	Phosphatidylethanolamine	PE Plasmalogen	54207	DMS-MS	100010355	0.6888	0.6888	0.6888	0.6888	0.6888	1.0984	0.6888	0.6888	0.6888	0.6888	0.6888	0.6888	0.6888	0.6888	0.6888	0.6888	0.6888	0.6888	0.6888	0.6888	0.6888	0.6888	0.6888	0.6888	0.6888	0.6888	0.6888	0.6888	0.6888	0.6888	0.6888	0.6888	0.6888	0.6888	0.6888	0.6888	0.6888	0.6888	0.9578	0.6888	0.6888	0.6888	0.6888
8150	PE(P-18:0_16:0)	Phosphatidylethanolamine	PE Plasmalogen	53337	DMS-MS	100009485	1.6031	1.5162	1.8571	1.0973	0.4464	0.762	1.1798	0.5937	0.4464	1.0258	0.9247	0.8851	1.1644	0.4464	0.7026	0.4464	0.4464	0.4464	0.6487	1.4876	0.7015	1.1248	0.9159	1.2996	1.326	0.9851	1.326	0.6608	0.4464	0.4464	0.7114	0.6894	0.4464	0.6476	0.4464	1.446	1.0546	0.9549	0.6168	1.465	1.1162	1.344	0.5125
8151	PE(P-18:0_16:1)	Phosphatidylethanolamine	PE Plasmalogen	53857	DMS-MS	100010005	0.4791	0.4791	0.4791	0.4791	0.4791	0.4791	0.4791	0.4791	0.4791	0.8666	0.4791	0.4791	0.4791	0.4791	0.4791	0.4791	0.4791	0.4791	0.4791	0.4791	0.4791	0.4791	0.4791	1.9534	1.3087	0.4791	1.6801	0.4791	0.4791	0.4791	0.4791	0.4791	0.4791	0.4791	0.4791	0.4791	0.4791	0.4791	0.4791	0.4791	0.4791	1.0402	0.4791
8152	PE(P-18:0_18:0)	Phosphatidylethanolamine	PE Plasmalogen	53522	DMS-MS	100009670	0.752	0.752	1.0354	0.752	0.752	0.752	0.752	1.753	0.752	0.752	0.752	0.752	0.752	0.752	1.0263	0.752	0.752	0.752	0.752	0.752	0.752	0.752	0.752	0.752	0.752	0.752	0.752	0.752	0.752	0.752	0.752	0.752	0.752	0.752	0.752	0.752	0.752	0.752	0.8665	0.752	0.752	0.9973	0.752
8153	PE(P-18:0_18:1)	Phosphatidylethanolamine	PE Plasmalogen	53338	DMS-MS	100009486	1.6319	1.3627	2.8478	1.1453	0.9368	0.8095	1.4732	2.7902	0.6345	0.8052	0.6801	1.1648	0.7132	0.5173	1.9944	0.7912	0.669	0.4754	0.8926	0.9869	0.9619	0.8924	1.0687	1.5097	1.9154	0.8153	2.4553	0.5254	1.0984	0.7894	0.9244	0.9193	0.4701	0.6846	1.2525	1.0644	1.1134	0.5515	0.9435	1.387	0.8244	2.2512	0.4768
8154	PE(P-18:0_18:2)	Phosphatidylethanolamine	PE Plasmalogen	54377	DMS-MS	100010525	1.7864	1.3371	2.7532	1.0469	0.4664	0.8034	2.1124	1.2934	0.3474	1.3301	0.7635	1.078	0.939	0.5185	0.9645	0.7283	0.4704	0.3514	0.849	0.758	0.906	1.0211	1.4117	1.8958	1.7122	0.8376	3.2927	0.5282	0.6493	0.6418	1.0279	0.6811	0.2864	0.5739	1.4482	1.3279	1.2899	0.8388	0.9216	1.6011	1.4176	2.0862	0.3612
8155	PE(P-18:0_18:3)	Phosphatidylethanolamine	PE Plasmalogen	53523	DMS-MS	100009671	0.5862	0.5862	0.5862	0.5862	0.5862	0.5862	0.5862	0.5862	0.5862	0.5862	0.5862	0.5862	0.5862	0.5862	0.5862	0.5862	0.5862	0.5862	0.5862	0.5862	0.5862	0.5862	0.5862	0.5862	0.5862	0.5862	0.5862	0.5862	0.5862	0.5862	0.5862	0.5862	0.5862	0.5862	0.5862	0.5862	0.9464	0.5862	0.5862	0.7614	1.151	1.9473	0.5862
8157	PE(P-18:0_20:1)	Phosphatidylethanolamine	PE Plasmalogen	53339	DMS-MS	100009487	0.8158	0.8158	0.8158	0.8158	0.8158	0.8158	0.8158	0.8158	0.8158	0.8158	0.8158	0.8158	0.8158	0.8158	0.8158	0.8158	0.8158	0.8158	0.8158	0.8158	0.8158	0.8158	0.8158	0.8158	0.8158	0.8158	0.8158	0.8158	0.8158	0.8158	0.8158	0.8158	0.8158	0.8158	0.8158	0.8158	0.8158	0.8158	0.8158	0.8158	0.8158	0.8158	0.8158
8158	PE(P-18:0_20:2)	Phosphatidylethanolamine	PE Plasmalogen	53340	DMS-MS	100009488	0.5959	1.1562	0.5959	0.5959	0.5959	0.5959	0.5959	0.5959	0.5959	0.5959	0.5959	0.5959	0.5959	0.5959	0.5959	0.5959	0.5959	0.5959	0.5959	0.5959	0.5959	0.5959	0.5959	0.5959	1	0.5959	0.5959	0.5959	0.5959	0.5959	0.5959	0.5959	0.5959	0.5959	0.5959	1.2562	0.5959	0.5959	0.5959	1.063	0.5959	0.9219	0.5959
8159	PE(P-18:0_20:3)	Phosphatidylethanolamine	PE Plasmalogen	54564	DMS-MS	100010712	1.7007	1.9091	1.516	0.8669	0.3896	0.9024	1.7123	0.2775	0.2415	0.8841	0.646	0.9235	0.975	0.326	0.3935	0.5733	0.4376	0.3394	0.9662	1.0269	0.8674	0.8628	1.0498	2.2879	1.7161	0.6775	2.9715	0.5165	0.3697	0.2995	1.3212	0.3207	0.1981	0.3845	1.8871	1.9297	1.3406	0.8377	1.35	2.1132	1.1435	2.0325	0.4966
8160	PE(P-18:0_20:4)	Phosphatidylethanolamine	PE Plasmalogen	53524	DMS-MS	100009672	1.6531	2.0828	1.551	0.886	0.4947	0.8995	2.7097	0.4568	0.2263	0.8053	0.8154	1.1049	0.9734	0.4052	0.6443	0.7348	0.4699	0.5181	0.8717	1.3813	1.4749	1.1764	1.3853	1.7322	2.8424	1.0954	1.9086	0.7151	0.3844	0.6262	0.9067	0.6136	0.2556	0.4877	1.5186	2.0534	1.4118	0.9367	0.9785	1.8356	1.3419	2.0929	0.3073
8161	PE(P-18:0_20:5)	Phosphatidylethanolamine	PE Plasmalogen	54208	DMS-MS	100010356	3.2408	3.3068	1.5877	0.5734	0.3151	0.4763	2.0991	0.3151	0.3151	3.5308	0.7712	1.1884	0.8708	1.6991	0.7432	0.5488	0.7892	0.3151	0.6231	0.9354	1.1777	0.9254	1.8116	2.1402	1.4316	0.8834	2.2211	0.5373	0.6153	0.5704	1.4415	0.3999	0.3151	0.8027	1.1355	1.1781	0.7232	0.588	0.8752	2.2164	1.566	3.284	0.3151
8164	PE(P-18:0_22:4)	Phosphatidylethanolamine	PE Plasmalogen	53680	DMS-MS	100009828	1.309	1.1384	1.0603	0.7558	0.8124	1.1068	1.0584	2.5154	0.8222	0.7051	0.7106	0.7013	0.5765	0.4165	2.26	0.8461	0.5673	1.5799	0.5895	0.9565	1.0397	0.9591	0.8025	1.1675	3.6476	0.936	1.8434	0.5882	1.2351	0.9822	0.7093	0.977	0.5888	0.9113	1.2199	1.3636	1.0371	0.6031	0.8579	1.5528	0.8252	1.2304	0.6643
8165	PE(P-18:0_22:5)	Phosphatidylethanolamine	PE Plasmalogen	53681	DMS-MS	100009829	1.8849	1.7409	1.443	1.2287	0.888	1.1201	1.5781	1.8927	0.6428	0.785	0.7674	0.9348	0.6981	0.4839	2.0208	0.707	0.8465	1.1365	0.7674	0.874	0.9185	1.0324	0.9808	1.9402	2.0551	0.9504	1.6604	0.4741	0.771	0.8064	1.2953	0.9018	0.5209	0.6748	1.2704	1.4197	1.1356	0.6583	0.6818	1.1704	0.9533	1.5863	0.5239
8166	PE(P-18:0_22:6)	Phosphatidylethanolamine	PE Plasmalogen	54209	DMS-MS	100010357	3.066	1.461	1.009	0.8541	0.667	0.7757	2.0282	1.5169	0.7321	1.3309	0.6987	1.0713	0.8139	0.728	1.2178	0.8446	0.9601	0.6906	0.8617	1.1277	1.2207	0.7461	1.5688	0.9675	1.361	0.9194	1.2763	0.774	0.9187	0.7406	0.6495	1.4543	0.5963	0.7764	0.6429	1.1884	0.8595	0.521	1.0271	1.1742	0.9269	2.1579	0.344
8168	PE(P-18:1_16:0)	Phosphatidylethanolamine	PE Plasmalogen	54565	DMS-MS	100010713	1.0588	1.2697	2.0996	0.9692	0.7135	0.9322	1.2876	0.4458	0.4458	0.4458	0.8567	1.0613	1.2186	0.6982	0.4458	0.8465	0.8452	0.6496	0.7787	0.4458	0.9424	1.0229	1.1355	1.0907	1.0971	1.0127	1.5421	0.6803	0.5255	0.7301	0.9475	0.6828	0.4458	0.8976	0.4458	1.2973	0.9589	0.4458	0.6066	1.1269	1.0989	1.3614	0.595
8169	PE(P-18:1_16:1)	Phosphatidylethanolamine	PE Plasmalogen	53341	DMS-MS	100009489	0.6538	0.6538	0.6538	0.6538	0.6538	0.6538	0.6538	0.6538	0.6538	0.6538	0.6538	0.6538	0.6538	0.6538	0.6538	0.6538	0.6538	0.6538	0.6538	0.6538	0.6538	0.6538	0.6538	0.6538	0.6538	0.6538	0.6538	0.6538	0.6538	0.6538	0.6538	0.6538	0.6538	0.6538	0.6538	0.6538	0.6538	0.6538	0.6538	0.6538	0.6538	0.6538	0.6538
8170	PE(P-18:1_18:0)	Phosphatidylethanolamine	PE Plasmalogen	54566	DMS-MS	100010714	1	1	1	1	1	1	1	1	1	1	1	1	1	1	1	1	1	1	1	1	1	1	1	1	1	1	1	1	1	1	1	1	1	1	1	1	1	1	1	1	1	1	1
8171	PE(P-18:1_18:1)	Phosphatidylethanolamine	PE Plasmalogen	54210	DMS-MS	100010358	2.4069	1.3078	3.201	1.4848	0.9433	0.8415	1.7308	1.7359	0.4442	1.0068	0.7326	1.0714	0.7628	0.8087	1.3104	0.8667	1.0815	0.549	0.9267	0.8077	0.8737	0.8092	1.2806	1.325	2.0192	1.145	3.1234	0.779	0.9726	0.6549	0.8153	0.9262	0.5057	0.7149	1.571	1.9755	1.6323	0.779	0.9362	2.2596	1.2077	2.4105	0.4652
8172	PE(P-18:1_18:2)	Phosphatidylethanolamine	PE Plasmalogen	54211	DMS-MS	100010359	1.6407	1.1267	2.7723	1.0025	0.465	0.8679	2.0366	1.1413	0.3936	1.2573	0.7667	1.314	0.8322	0.5981	0.7597	0.8528	0.5297	0.3382	0.7926	1.0262	1.0714	0.8435	1.2617	1.8794	1.7253	1.0015	2.8502	0.5239	0.6031	0.5784	0.7516	0.7487	0.4012	0.575	1.1379	1.6231	1.4954	0.6539	1.2184	1.9755	1.7549	1.7809	0.2997
8173	PE(P-18:1_18:3)	Phosphatidylethanolamine	PE Plasmalogen	54379	DMS-MS	100010527	0.6321	0.6321	0.6321	0.6321	0.6321	0.6321	0.6321	0.6321	0.6321	0.6321	0.6321	0.6321	0.6321	0.6321	0.6321	0.6321	0.6321	0.6321	0.6321	0.6321	0.6321	0.6321	0.6321	0.6321	0.6321	0.6321	0.6321	0.6321	0.6321	0.6321	0.6321	0.6321	0.6321	0.6321	0.6321	0.6321	0.6321	0.6321	0.6321	0.6321	0.6321	0.6321	0.6321
8176	PE(P-18:1_20:2)	Phosphatidylethanolamine	PE Plasmalogen	53342	DMS-MS	100009490	0.6927	0.6927	0.6927	0.6927	0.6927	0.6927	0.6927	0.6927	0.6927	0.6927	0.6927	0.6927	0.6927	0.6927	0.6927	0.6927	0.6927	0.6927	0.6927	0.6927	0.6927	0.6927	0.6927	0.6927	0.6927	0.6927	0.6927	0.6927	0.6927	0.6927	0.6927	0.6927	0.6927	0.6927	0.6927	0.6927	0.6927	0.6927	0.6927	0.6927	0.6927	0.6927	0.6927
8177	PE(P-18:1_20:3)	Phosphatidylethanolamine	PE Plasmalogen	53682	DMS-MS	100009830	1.5538	1.4388	1.5376	1.0349	0.5432	0.954	1.8947	0.4738	0.3388	0.6535	0.8332	0.9968	0.9072	0.4779	0.6732	0.8032	0.8061	0.3388	1.0823	1.2233	0.8084	0.969	0.7703	2.1536	1.607	0.9217	2.524	0.6004	0.3976	0.39	1.3493	0.6992	0.3646	0.3687	1.3487	2.0561	1.1536	0.9191	0.9191	2.0139	1.0527	1.9385	0.3388
8178	PE(P-18:1_20:4)	Phosphatidylethanolamine	PE Plasmalogen	53859	DMS-MS	100010007	1.4969	1.5277	1.5343	0.9441	0.5647	0.8585	2.5041	0.4922	0.2409	0.8301	0.7413	1.0245	0.8443	0.3667	0.7438	0.8548	0.5522	0.5176	0.8277	1.3424	1.4554	0.9827	1.1381	1.5434	2.4599	1.1352	1.7228	0.7131	0.4547	0.5512	0.8429	0.7037	0.3121	0.4795	1.2441	2.5926	1.3843	0.8284	1.0588	2.0422	1.4549	2.0822	0.3332
8179	PE(P-18:1_20:5)	Phosphatidylethanolamine	PE Plasmalogen	54380	DMS-MS	100010528	2.0794	0.4625	0.9743	0.4625	0.4625	0.4625	1.5496	0.4625	0.4625	1.5763	0.4625	0.4625	0.4625	0.9143	0.4625	0.4625	0.4625	0.4625	0.4625	0.4625	0.4625	0.4625	1.0958	1.1731	0.8204	0.4625	1.2605	0.4625	0.4625	0.4625	0.4625	0.4625	0.4625	0.736	0.4625	0.8454	0.4625	0.4625	0.4625	1.4478	1.1	2.1458	0.4625
8182	PE(P-18:1_22:4)	Phosphatidylethanolamine	PE Plasmalogen	54567	DMS-MS	100010715	1.6611	0.4316	1.1872	0.9094	0.8917	0.8373	1.192	1.4553	0.6553	0.7283	0.7472	0.9985	0.8968	0.4316	1.736	1.0162	1.13	1.4177	0.7175	1.3627	0.9334	1.0169	0.5535	1.0377	2.4105	0.8885	2.6059	1.0523	0.7627	0.818	1.0649	0.867	0.9644	0.9483	0.4316	1.1621	0.8658	0.7969	0.8954	1.4399	0.9163	0.9518	0.5261
8183	PE(P-18:1_22:5)	Phosphatidylethanolamine	PE Plasmalogen	53343	DMS-MS	100009491	1.5991	1.0092	1.5521	1.0247	0.9056	0.9529	1.465	1.3788	0.7152	0.9083	0.8992	0.949	1.0052	0.8686	1.703	0.7953	0.8347	1.3284	1.2041	0.8891	1.0293	0.8041	0.9429	2.0574	1.3034	1.2444	1.7198	0.546	0.5606	0.6694	0.9591	0.8381	0.6419	0.8928	1.2105	1.5876	0.9879	0.9165	0.8282	1.2045	1.1541	1.3904	0.5009
8184	PE(P-18:1_22:6)	Phosphatidylethanolamine	PE Plasmalogen	54022	DMS-MS	100010170	2.9691	1.3731	0.966	0.8961	0.9213	0.8603	2.2283	0.901	0.5588	1.5223	0.6481	0.8926	0.9687	0.8311	1.0278	1.0593	0.9704	0.6782	0.856	1.2084	1.3879	0.6012	1.5327	0.9273	1.5624	1.1897	1.2924	0.7195	0.6572	0.7632	0.8354	1.2932	0.7885	0.9081	0.5832	1.4055	0.7558	0.5474	1.0093	1.4362	1.0956	1.5973	0.3234
8185	PE(P-18:2_18:2)	Phosphatidylethanolamine	PE Plasmalogen	54214	DMS-MS	100010362	0.4595	0.4595	0.4595	0.4595	0.4595	0.4595	0.4595	0.4595	0.4595	0.4595	0.4595	0.4595	0.4595	0.4595	0.4595	0.4595	0.4595	0.4595	0.4595	0.4595	0.4595	0.4595	0.4595	0.4595	0.4595	0.4595	1.3046	0.4595	0.4595	0.4595	0.4595	0.4595	0.4595	0.4595	0.4595	0.4595	0.4595	0.4595	0.4595	1.1579	0.8318	0.4595	0.4595
8186	PE(P-18:2_20:4)	Phosphatidylethanolamine	PE Plasmalogen	54215	DMS-MS	100010363	1.4033	1.1467	0.7797	0.7746	0.4375	1.0068	1.2681	0.4375	0.4375	0.4375	0.7111	0.7544	0.4375	0.4375	0.4375	0.6974	0.4375	0.4375	1.0355	0.4375	0.8239	0.4375	0.4375	0.4375	1.2728	0.4375	0.9694	0.4375	0.5931	0.4375	0.4375	0.4375	0.4375	0.4375	0.4375	1.2433	0.4375	0.4375	0.4375	1.1532	0.787	0.7886	0.4375
8187	PE(P-18:2_22:6)	Phosphatidylethanolamine	PE Plasmalogen	54023	DMS-MS	100010171	0.5664	0.5664	0.5664	0.5664	0.5664	0.5664	0.5664	0.5664	0.5664	0.5664	0.5664	0.5664	0.5664	0.5664	0.5664	0.5664	0.5664	0.5664	0.5664	0.5664	0.5664	0.5664	0.5664	0.5664	0.5664	0.5664	0.5664	0.5664	0.5664	0.5664	0.5664	0.5664	0.5664	0.5664	0.5664	0.5664	0.5664	0.5664	0.5664	0.5664	0.5664	0.5664	0.5664
8465	PI(16:0_16:0)	Phosphatidylinositol	PI Ester	54568	DMS-MS	100010716	0.5625	0.5625	0.5625	0.5625	0.5625	0.5625	0.5625	0.5625	0.5625	0.5625	0.5625	0.5625	1.0989	0.5625	0.5625	0.5625	0.5625	0.5625	0.5625	0.5625	0.5962	0.8123	0.5625	0.5625	0.5625	0.5625	1.4636	0.5625	0.5625	0.5625	0.5625	0.5625	0.5625	0.5625	0.5625	0.5625	0.5625	0.5625	0.5625	0.5625	0.5625	0.7372	0.5625
8466	PI(16:0_16:1)	Phosphatidylinositol	PI Ester	54381	DMS-MS	100010529	0.5288	0.5288	0.5288	0.5288	0.5288	0.5288	0.5288	0.5288	0.5288	0.5288	0.5288	0.5288	0.872	0.5288	0.5288	0.5288	0.5288	0.5288	0.5288	0.5288	0.5288	0.5288	0.5288	1.3361	0.5288	0.5288	1.6146	0.5288	0.5288	0.5288	0.8087	0.5288	0.5288	0.5288	0.5288	0.5288	0.5288	0.5288	0.5288	0.5288	0.5288	0.5288	0.5288
8468	PI(16:0_18:1)	Phosphatidylinositol	PI Ester	53344	DMS-MS	100009492	1.305	0.3594	1.5195	1.4956	0.6488	0.9394	2.9161	0.8056	1.2253	1.5543	1.13	1.612	2.183	0.9054	0.5462	0.9265	0.8211	0.7313	1.5314	0.8156	0.8734	1.3004	0.8294	3.3826	0.9714	1.1795	4.464	0.8633	0.5746	0.6076	2.0189	0.691	0.5407	0.6947	1.437	1.0068	1.6491	0.6615	1.1545	1.8016	1.2982	1.9325	0.4865
8469	PI(16:0_18:2)	Phosphatidylinositol	PI Ester	54382	DMS-MS	100010530	0.2249	0.2249	0.9854	1.2122	0.7767	1.1896	2.3782	1.266	1.2753	1.2065	0.9193	1.3676	0.949	0.6566	0.93	0.7197	0.9213	1.2973	1.5749	0.9367	1.1773	1.2912	0.7567	1.8986	0.8413	0.9424	2.764	0.8762	0.3858	0.5089	1.7344	0.7079	0.9629	0.6094	1.026	0.862	0.9131	0.8706	0.8068	1.733	1.3258	1.4167	0.4937
8470	PI(16:0_18:3)	Phosphatidylinositol	PI Ester	54216	DMS-MS	100010364	0.9265	0.9265	0.9265	0.9265	0.9265	0.9265	0.9265	0.9265	0.9265	0.9265	0.9265	0.9265	0.9265	0.9265	0.9265	0.9265	0.9265	0.9265	0.9265	0.9265	0.9265	0.9265	0.9265	0.9265	0.9265	0.9265	0.9265	0.9265	0.9265	0.9265	0.9265	0.9265	0.9265	0.9265	0.9265	0.9265	0.9265	0.9265	0.9265	0.9265	0.9265	0.9265	0.9265
8474	PI(16:0_20:3)	Phosphatidylinositol	PI Ester	53860	DMS-MS	100010008	0.4406	0.4406	0.4406	0.4406	0.4406	0.4406	1.0715	0.4406	0.4406	1.1872	0.4406	0.4406	1.4721	0.7529	0.4406	0.4406	0.4406	0.4406	0.4406	0.4406	0.6604	0.4406	0.4406	1.5857	0.4406	0.4406	2.0158	0.4406	0.4406	0.4406	0.4406	0.4406	0.4406	0.4406	0.4406	1.0284	0.4406	0.4406	0.4406	1.3933	1.0988	0.5689	0.4406
8475	PI(16:0_20:4)	Phosphatidylinositol	PI Ester	53861	DMS-MS	100010009	0.9382	0.2969	0.7819	0.9541	0.8185	0.8366	3.1076	1.1661	1.2404	1.9701	0.8229	1.4667	1.5811	0.9687	1.002	0.6752	0.8754	1.1263	1.0812	1.0247	1.264	1.1891	0.7051	1.8625	0.8397	0.8568	1.7086	0.7209	0.2969	0.4284	0.8419	0.2969	0.8764	0.9759	1.671	0.951	0.9906	0.8682	0.8712	1.6316	1.0266	0.8957	0.4865
8479	PI(16:0_22:4)	Phosphatidylinositol	PI Ester	54383	DMS-MS	100010531	0.6176	0.6176	0.6176	0.6176	0.6176	0.6176	0.6176	0.6176	0.6176	0.6176	0.6176	0.6176	0.8482	0.6176	0.6176	0.6176	0.6176	0.6176	0.6176	0.6176	0.6176	0.6176	0.6176	0.6176	0.6176	0.6176	0.6176	0.6176	0.6176	0.6176	0.6176	0.6176	0.6176	0.6176	0.6176	0.6176	0.6176	0.6176	0.6176	0.6176	0.6176	0.6176	0.6176
8480	PI(16:0_22:5)	Phosphatidylinositol	PI Ester	53527	DMS-MS	100009675	0.5589	0.5589	0.5589	0.5589	0.5589	0.5589	0.5589	0.5589	0.5589	0.832	0.5589	0.5589	0.5589	0.5589	0.5589	0.5589	0.5589	0.5589	0.5589	0.5589	0.5589	0.5589	0.5589	0.5589	0.5589	0.5589	0.5589	0.5589	0.5589	0.5589	0.5589	0.5589	0.5589	0.5589	0.5589	0.5589	0.5589	0.5589	0.5589	0.5589	0.5589	0.5589	0.5589
8481	PI(16:0_22:6)	Phosphatidylinositol	PI Ester	54217	DMS-MS	100010365	0.74	0.74	0.74	0.74	0.74	0.74	0.74	0.74	0.74	0.74	0.74	0.74	0.74	0.74	0.74	0.74	0.74	0.74	0.74	0.74	0.74	0.74	0.74	0.74	0.74	0.74	0.74	0.74	0.74	0.74	0.74	0.74	0.74	0.74	0.74	0.74	0.74	0.74	0.74	0.74	0.74	0.74	0.74
8500	PI(18:0_16:0)	Phosphatidylinositol	PI Ester	53345	DMS-MS	100009493	0.5458	0.5458	0.5458	0.5458	0.5458	0.5458	0.5458	0.5458	0.5458	0.5458	0.5458	0.5458	1.5648	0.5458	0.5458	0.5458	0.5458	0.5458	0.5458	0.5458	0.5458	0.5458	0.5458	0.5458	1.1496	0.5458	0.5458	0.5458	0.5458	0.5458	0.5458	0.5458	0.5458	0.5458	0.5458	0.5458	0.5458	0.5458	0.5458	0.5458	0.5458	0.5458	0.5458
8501	PI(18:0_16:1)	Phosphatidylinositol	PI Ester	54569	DMS-MS	100010717	0.5564	0.5564	0.5564	0.5564	0.5564	0.5564	0.6384	0.5564	0.5564	1.55	0.5564	0.5564	1.7541	0.9907	0.5564	0.5564	0.5564	0.5564	0.5564	0.5564	0.5564	0.8311	0.5564	2.8555	0.8224	0.5564	1.9037	0.5564	0.5564	0.5564	1.8231	0.5564	0.5564	0.5564	0.5564	0.5564	0.5564	0.5564	0.5564	0.729	0.5564	1.0439	0.5564
8504	PI(18:0_18:1)	Phosphatidylinositol	PI Ester	53684	DMS-MS	100009832	1.6866	0.5365	1.566	1.1721	0.6244	0.7388	2.1832	0.7858	0.6336	1.7576	0.9667	1.4975	1.5737	0.9769	0.4987	0.6228	0.7403	0.5932	0.9304	0.6928	1.0776	1.1174	0.9049	2.5935	1.0489	1.2472	3.4432	0.7674	0.5411	0.395	1.6278	0.748	0.4716	0.726	1.193	1.533	1.5035	0.9436	1.252	1.8748	1.1717	2.0155	0.5165
8505	PI(18:0_18:2)	Phosphatidylinositol	PI Ester	54218	DMS-MS	100010366	0.8197	0.3029	0.8518	1.1995	0.6168	1.1142	2.6063	1.0449	0.9243	1.7493	0.9669	1.4678	1.2649	0.8525	0.8305	0.7545	1.3417	1.1071	1.8296	0.9063	1.3521	1.4854	0.9306	2.2588	0.8443	0.9279	2.7388	0.6753	0.6244	0.5845	1.474	0.9444	1.2882	0.8729	1.085	0.8156	0.9356	1.2773	0.8026	1.6431	1.3257	0.995	0.4536
8506	PI(18:0_18:3)	Phosphatidylinositol	PI Ester	54024	DMS-MS	100010172	0.4291	0.4291	0.4291	0.4291	0.4291	0.4291	0.4291	0.4291	0.4291	0.4291	0.4291	0.4291	0.4291	0.4291	0.4291	0.4291	0.4291	0.4291	0.4291	0.4291	0.4291	0.4291	0.4291	0.4291	0.4291	0.4291	0.4291	0.4291	0.4291	0.4291	0.4291	0.4291	0.4291	0.4291	0.4291	0.4291	0.4291	0.4291	0.4291	0.4291	0.4291	0.4291	0.4291
8509	PI(18:0_20:2)	Phosphatidylinositol	PI Ester	53528	DMS-MS	100009676	0.5828	0.5828	0.5828	0.5828	0.5828	0.7628	1.3063	0.5828	0.5828	0.9404	0.5828	0.5828	0.5828	0.7306	0.5828	0.5828	0.5828	0.5828	0.8379	0.5828	1.0763	0.5828	0.5828	1.1478	0.5828	0.5828	2.0572	0.5828	0.5828	0.5828	0.5828	0.5828	0.5828	0.5828	0.5828	0.5828	0.758	1.1979	0.5828	1.1776	0.5828	0.9058	0.5828
8510	PI(18:0_20:3)	Phosphatidylinositol	PI Ester	54025	DMS-MS	100010173	1.319	0.8704	0.7987	0.9633	0.7042	1.8676	2.1905	0.9554	0.9834	2.2204	0.7053	1.4491	1.6291	1.0974	0.6328	0.696	1.5105	0.5833	1.6636	0.796	0.9939	0.9801	0.8215	2.7578	0.8937	0.7699	2.6198	0.4209	0.2979	0.4084	1.6962	0.3894	0.8981	0.7264	1.6778	1.2749	0.9844	2.0082	1.3531	2.2904	1.3304	0.9071	0.7165
8511	PI(18:0_20:4)	Phosphatidylinositol	PI Ester	54026	DMS-MS	100010174	1.1239	0.6541	0.7184	1.1317	0.737	1.2136	2.6623	1.1253	0.8839	1.7786	0.5893	1.6131	0.9528	0.7968	0.6277	0.5014	1.4274	1.0477	1.3465	0.9618	1.1196	0.9799	1.0883	1.5548	0.9467	0.8668	1.7592	0.4963	0.3348	0.7121	0.9505	0.5624	1.2179	0.9099	1.141	1.36	0.9461	1.5384	0.9774	1.6624	1.3244	0.8409	0.5129
8512	PI(18:0_20:5)	Phosphatidylinositol	PI Ester	53529	DMS-MS	100009677	0.6844	0.6844	0.6844	0.6844	0.6844	0.6844	0.6844	0.6844	0.6844	0.6844	0.6844	0.6844	0.6844	0.6844	0.6844	0.6844	0.6844	0.6844	0.6844	0.6844	0.6844	0.6844	0.6844	0.6844	0.6844	0.6844	0.6844	0.6844	0.6844	0.6844	0.6844	0.6844	0.6844	0.6844	0.6844	0.6844	0.6844	0.6844	0.6844	0.6844	0.6844	0.6844	0.6844
8514	PI(18:0_22:4)	Phosphatidylinositol	PI Ester	53685	DMS-MS	100009833	0.5766	0.5766	0.5766	0.8961	0.5766	0.5766	0.5766	1.1356	0.5766	1.0187	0.5766	0.5766	0.5766	0.5766	0.5766	0.5766	0.8116	0.5766	0.8388	0.5766	0.5766	0.5766	0.5766	1.1725	0.5766	0.5766	1.7043	0.5766	0.5766	0.5766	1.0607	0.5766	0.5766	0.5766	0.5766	0.5766	0.7089	0.5766	0.5766	0.5766	0.5766	0.7923	0.5766
8515	PI(18:0_22:5)	Phosphatidylinositol	PI Ester	54384	DMS-MS	100010532	0.4809	0.4809	0.4809	0.6681	0.4809	0.9774	1.2735	0.4809	0.4809	1.407	0.4809	0.6752	0.4809	0.7366	0.4809	0.4809	1.1406	0.9315	0.8564	0.4809	0.4809	0.4809	0.4809	1.5596	0.4809	0.4809	0.4809	0.4809	0.4809	0.4809	1.1669	0.4809	0.7414	0.4809	0.4809	0.8856	0.8111	0.4809	0.4809	0.6722	0.8433	0.4809	0.4809
8516	PI(18:0_22:6)	Phosphatidylinositol	PI Ester	54219	DMS-MS	100010367	0.4282	0.4282	0.4282	0.4282	0.4282	0.4282	0.9311	0.4282	0.4282	1.0974	0.4282	0.4282	0.4282	0.4282	0.4282	0.4282	0.7652	0.4282	0.4282	0.4282	0.4282	0.4282	0.4282	0.4282	0.4282	0.4282	0.4282	0.4282	0.4282	0.4282	0.4282	0.4282	0.4282	0.4282	0.4282	0.4282	0.4282	0.4282	0.4282	0.4282	0.4282	0.4282	0.4282
8518	PI(18:1_16:1)	Phosphatidylinositol	PI Ester	54220	DMS-MS	100010368	0.4279	0.4279	0.4279	0.4279	0.4279	0.4279	0.4279	0.4279	0.4279	0.4279	0.4279	0.4279	0.4279	0.4279	0.4279	0.4279	0.4279	0.4279	0.4279	0.4279	0.4279	0.4279	0.4279	1.0862	0.4279	0.4279	0.4279	0.4279	0.4279	0.4279	0.4279	0.4279	0.4279	0.4279	0.4279	0.4279	0.4279	0.4279	0.4279	0.4279	0.4279	0.4279	0.4279
8519	PI(18:1_18:1)	Phosphatidylinositol	PI Ester	53346	DMS-MS	100009494	2.4617	0.477	1.6875	0.9438	0.4702	0.9438	1.9168	0.439	0.3942	1.1399	1.0592	1.7526	1.6203	0.2821	0.441	0.5516	0.4485	0.2821	0.7579	1.0388	0.99	1.1725	1.2587	1.8924	0.6378	1.1555	5.0055	0.7898	0.3637	0.5896	0.7633	0.7681	0.5374	0.9072	0.9459	1.652	2.2268	0.9892	1.7652	2.7777	1.246	0.8977	0.2821
8520	PI(18:1_18:2)	Phosphatidylinositol	PI Ester	53530	DMS-MS	100009678	1.5603	0.4116	0.9578	0.9552	0.8487	0.818	1.8338	0.9754	0.6781	1.0361	1.1161	1.2867	1.2841	0.4116	0.5673	0.4116	0.7001	0.8567	1.1249	1.5295	0.9578	0.4116	1.1451	1.4811	0.4116	1.3193	3.2868	1.0088	0.4116	0.4116	0.7995	0.9059	0.9173	0.4116	1.9543	0.8743	1.0563	0.9301	1.0372	1.8446	1.1698	0.6395	0.4116
8525	PI(18:1_20:3)	Phosphatidylinositol	PI Ester	54027	DMS-MS	100010175	0.6235	0.6235	0.6235	0.6235	0.6235	0.6235	0.6235	0.6235	0.6235	0.6235	0.6235	0.6235	0.6235	0.6235	0.6235	0.6235	0.6235	0.6235	0.6235	0.6235	0.6235	0.6235	0.6235	0.6235	0.6235	0.6235	1.5685	0.6235	0.6235	0.6235	0.6235	0.6235	0.6235	0.6235	0.6235	0.6235	0.6235	0.6235	0.6235	0.9983	0.6235	0.6235	0.6235
8526	PI(18:1_20:4)	Phosphatidylinositol	PI Ester	54221	DMS-MS	100010369	1.5628	0.4345	1.2685	1.0013	0.7235	0.6298	2.4758	0.8149	0.4345	1.1953	0.8642	1.9401	1.1056	0.4345	0.4345	0.4345	0.4345	0.6507	0.8939	0.4345	1.1518	0.83	1.1793	1.2228	0.727	0.9427	2.5921	0.8176	0.4345	0.4345	0.4345	0.4345	0.9658	0.4345	0.4345	1.2601	1.0328	1.4705	1.0093	1.6853	1.1709	0.9086	0.4345
8536	PI(18:2_18:2)	Phosphatidylinositol	PI Ester	53686	DMS-MS	100009834	0.4322	0.4322	0.4322	0.4322	0.4322	0.4322	0.4322	0.4322	0.4322	0.4322	0.4322	0.4322	0.4322	0.4322	0.4322	0.4322	0.4322	0.4322	0.4322	0.4322	0.8153	0.4322	0.4322	0.4322	0.4322	0.4322	0.4322	0.4322	0.4322	0.4322	0.4322	0.4322	0.4322	0.4322	0.4322	0.4322	0.4322	0.4322	0.4322	0.4322	0.4322	0.4322	0.4322
8975	SM(14:0)	Sphingomyelin	Sphingomyelin	54222	DMS-MS	100010370	2.6428	1.9478	1.5716	1.8162	1.8418	0.8312	1.789	0.8518	0.728	2.1958	0.5964	0.9674	0.7579	1.5889	1.204	1.2087	2.2536	1.1223	1.3785	0.9233	0.9705	0.7625	0.7569	2.2051	0.9309	0.7059	2.3247	0.5985	0.6739	0.718	1.6615	0.749	0.935	0.8871	1.9898	1.4697	0.8667	1.3673	0.7777	1.316	1.2856	1.2372	0.8078
8976	SM(16:0)	Sphingomyelin	Sphingomyelin	54385	DMS-MS	100010533	1.66	1.278	0.8716	0.9856	1.1502	0.8966	1.5447	1.0167	0.8691	1.3385	0.6594	0.8204	0.5941	0.9453	1.175	0.9903	1.6226	1.4859	1.2353	0.9522	1.0558	0.9252	0.7881	1.3078	0.9722	0.7614	1.7809	0.5638	0.694	0.6277	1.0184	0.6504	0.9695	0.8582	1.633	1.3936	0.7411	1.2117	0.6047	1.1553	0.976	0.9132	0.7035
8977	SM(18:0)	Sphingomyelin	Sphingomyelin	54386	DMS-MS	100010534	1.2609	1.5256	0.6311	0.9169	1.3042	0.8735	1.2208	1.0238	1.1123	1.2328	0.4806	0.7747	0.4439	0.9863	0.9662	1.1205	1.9084	1.5408	1.6082	0.7805	0.8184	0.8351	0.6382	1.3351	0.7262	0.6667	0.9837	0.4609	0.6499	0.5593	1.2334	0.6536	1.3408	0.7423	2.1528	1.4925	0.6738	1.2416	0.6126	1.085	1.0441	0.7147	0.7101
8978	SM(18:1)	Sphingomyelin	Sphingomyelin	53862	DMS-MS	100010010	1.1942	1.2225	0.5449	0.9541	1.2039	0.7688	1.0154	0.969	0.9781	1.0841	0.4811	0.8325	0.4364	0.9837	1.1634	1.1884	1.6952	1.5692	1.4229	0.6724	0.7456	0.7786	0.6477	1.0585	0.6437	0.7355	0.8332	0.4614	0.7853	0.6672	1.0518	0.7377	1.0141	0.7571	1.6146	1.6242	0.667	1.3236	0.6065	0.9922	1.1955	0.5198	0.917
8979	SM(20:0)	Sphingomyelin	Sphingomyelin	53687	DMS-MS	100009835	1.3882	1.3071	0.9243	1.1095	1.0431	1.0599	1.3768	1.079	0.9492	1.2438	0.6049	0.8101	0.6098	0.9828	1.3649	0.9732	1.3	1.0349	1.2098	0.8533	0.8912	0.9155	0.7841	1.6239	0.7785	0.6092	1.4471	0.5276	0.6315	0.8847	1.2049	0.6874	1.2936	0.9667	1.3052	1.3935	0.8285	1.1985	0.9555	1.2375	1.1373	1.3249	0.7904
8980	SM(20:1)	Sphingomyelin	Sphingomyelin	53531	DMS-MS	100009679	1.4503	1.3859	0.7002	1.0816	1.0499	0.814	1.3283	0.7881	0.6049	1.3158	0.5568	0.8644	0.5842	1.0137	1.0537	1.058	1.4851	1.0823	1.1479	0.9042	0.9566	0.8105	1.0433	1.2348	0.6803	0.9159	0.9755	0.5881	0.6511	0.8878	0.9961	0.6425	0.8847	0.9654	1.3326	2.1337	0.7668	1.4523	0.7769	1.1505	1.4247	0.6488	0.8325
8981	SM(22:0)	Sphingomyelin	Sphingomyelin	53347	DMS-MS	100009495	1.7864	1.6212	1.139	1.0959	0.9837	1.0127	1.6791	1.0324	0.8219	1.1954	0.6516	0.9074	0.5514	0.8234	1.0984	0.9434	1.1288	0.9373	0.9895	0.9309	0.9929	0.9447	0.9826	1.6023	1.0182	0.6995	1.9342	0.5733	0.6031	0.8475	1.1746	0.7485	1.2057	0.9819	1.3738	1.8313	0.9497	1.1947	0.9361	1.4041	1.2336	1.1841	0.6723
8982	SM(22:1)	Sphingomyelin	Sphingomyelin	54570	DMS-MS	100010718	1.7213	1.5401	0.9742	1.2656	1.1415	0.9435	1.468	0.9102	0.6449	1.526	0.6164	0.8774	0.7061	1.1713	1.0591	0.9698	1.534	0.9648	0.9618	0.93	0.9867	0.7969	0.9601	1.6559	0.8151	0.7393	1.6124	0.5811	0.5933	0.8401	1.2552	0.6238	0.8032	0.9339	1.2975	1.8752	0.8319	1.379	0.9054	1.3983	1.1981	0.9675	0.7611
8983	SM(24:0)	Sphingomyelin	Sphingomyelin	53863	DMS-MS	100010011	1.4555	1.836	0.8775	0.9953	0.951	1.0985	1.2944	0.9581	0.8835	1.0644	0.6604	0.7628	0.7734	0.7823	0.9417	0.8309	1.1478	0.9416	0.7561	1.0047	1.0917	0.9263	0.7928	1.6608	1.2133	0.724	1.8663	0.6076	0.6264	0.7157	1.2421	0.6041	0.8309	0.8152	1.4065	1.8604	0.6627	1.2162	0.8006	1.4491	1.01	1.1104	0.6046
8984	SM(24:1)	Sphingomyelin	Sphingomyelin	54028	DMS-MS	100010176	1.2816	1.4637	0.7434	0.9395	0.9556	1.1314	1.4419	1.0971	0.9251	1.3324	0.6448	0.7854	0.8252	1.0351	1.0802	0.9272	1.557	1.2082	0.9912	0.9497	1.0469	0.9892	0.6719	1.5379	0.9737	0.8578	1.4719	0.5957	0.6836	0.5905	1.1949	0.6583	0.9835	0.7643	1.4296	1.5875	0.7634	1.3578	0.7532	1.2872	1.02	0.9438	0.7185
8985	SM(26:0)	Sphingomyelin	Sphingomyelin	54387	DMS-MS	100010535	1.2373	1.5878	0.6601	0.8399	0.5838	0.9604	1.1174	0.8338	0.8516	1.2411	0.5822	0.581	0.5676	0.7559	1.0192	0.822	1.1089	0.5948	0.7559	0.9896	0.994	1.1843	0.7932	1.1632	1.1717	0.6881	1.5381	0.6001	0.6017	1.0078	0.9125	0.4358	0.5916	0.5887	1.0796	1.4001	0.7377	1.0634	0.7906	1.3922	1.0901	0.9364	0.5561
8986	SM(26:1)	Sphingomyelin	Sphingomyelin	53348	DMS-MS	100009496	0.9946	1.2246	0.6616	0.7736	0.7129	0.9327	1.1304	0.8918	0.8319	1.2613	0.5278	0.6616	0.7387	0.9847	1.0793	0.6523	1.3148	0.8555	0.7624	0.9128	1.0609	1.071	0.5983	1.2016	0.8933	0.7953	1.4273	0.4965	0.5582	0.7624	0.9217	0.4583	0.6764	0.6124	1.2157	1.3154	0.7082	1.3718	0.8074	1.3012	1.0555	0.9872	0.6644
9368	TAG36:0-FA12:0	Triacylglycerol	TAG Ester	54388	DMS-MS	100010536	2.2501	1.1641	3.968	0.1398	0.2366	0.4086	20.6142	0.1882	0.5215	0.8495	0.7742	0.4248	0.6129	0.086	0.7904	0.0376	0.3226	0.2635	0.3817	0.4463	0.2635	0.8441	0.2688	0.4194	0.0047	1.2313	1.1345	0.0108	0.8065	0.6237	0.2043	1.5807	0.4086	0.1129	1.1721	0.5279	104.237	1.0426	4.0032	7.1133	0.6291	80.3936	0.0616
9369	TAG38:0-FA12:0	Triacylglycerol	TAG Ester	53532	DMS-MS	100009680	2.1003	0.8116	4.5116	0.3032	0.1568	0.332	15.32	0.2143	0.3529	1.1397	0.8626	0.5855	0.5881	0.0889	0.494	0.1412	0.2196	0.2379	0.3659	0.745	0.4261	0.6456	0.183	0.4208	0.0366	1.2913	0.5489	0.1438	0.3032	0.3712	0.3738	0.7972	0.2875	0.2196	1.2834	0.6548	50.8968	0.7759	3.5858	5.5166	0.629	75.0486	0.0206
9377	TAG40:0-FA12:0	Triacylglycerol	TAG Ester	53688	DMS-MS	100009836	4.8148	2.0048	12.1979	0.5274	0.2496	0.306	50.2289	0.1248	0.157	5.1529	3.45	2.1256	2.2343	0.3301	0.5918	0.2134	0.4509	0.149	0.2053	1.405	1.3325	0.8454	0.0966	0.938	0.2979	2.1216	1.1111	0.153	0.3502	0.3985	0.5878	0.6481	0.1691	0.2134	2.6127	1.7379	109.475	3.3099	9.8697	16.3788	1.6042	178.456	0.1383
9379	TAG40:0-FA14:0	Triacylglycerol	TAG Ester	53349	DMS-MS	100009497	4.2628	0.7185	9.5495	0.3833	0.182	0.3431	14.2245	0.098	0.1488	6.7403	0.9416	0.7019	3.7018	0.1855	0.4096	0.133	0.3361	0.1733	0.3991	1.7083	1.612	0.8769	0.0928	0.8646	0.2748	1.9218	1.7818	0.1733	0.231	0.5461	0.4988	0.9469	0.8926	0.2415	2.5694	1.1053	21.4004	0.7815	4.4308	5.6767	0.6409	91.0199	0.1046
9380	TAG40:0-FA16:0	Triacylglycerol	TAG Ester	53689	DMS-MS	100009837	6.5948	0.6006	9.3139	0.4887	0.1712	0.245	14.0008	0.1387	0.2575	15.7556	1.9073	1.1699	9.4276	0.2412	0.4274	0.2637	0.2237	0.2075	0.235	3.3421	3.3983	1.1549	0.1025	0.8961	0.6899	2.6047	5.2056	0.3887	0.4699	0.325	0.4549	3.9795	1.976	0.2562	3.1709	1.1873	17.9661	0.6814	2.8356	5.2562	0.6492	49.5483	0.1579
9398	TAG42:0-FA12:0	Triacylglycerol	TAG Ester	53533	DMS-MS	100009681	3.3437	0.9165	8.4958	0.713	0.1188	0.1666	20.7477	0.0587	0.0601	10.4435	2.0966	0.8974	4.4541	0.4029	0.4057	0.1926	0.1598	0.0697	0.1352	2.0679	2.0734	0.672	0.0738	1.329	0.5204	1.3454	2.1608	0.2704	0.3524	0.1612	1.0818	0.5668	0.1981	0.0724	1.9764	1.7167	44.4479	1.7468	5.9373	12.0789	2.0479	104.961	0.2001
9400	TAG42:0-FA14:0	Triacylglycerol	TAG Ester	54029	DMS-MS	100010177	4.461	0.7827	11.0486	0.8314	0.0995	0.155	19.0974	0.1007	0.0588	11.4263	1.7351	0.9931	5.513	0.4445	0.4264	0.2217	0.2443	0.0486	0.0905	1.9885	2.1898	0.9999	0.0599	1.9523	0.5836	1.8211	2.1615	0.2534	0.3812	0.1527	1.5281	0.6187	0.2545	0.0102	2.6773	1.2193	15.6153	0.9795	4.7231	6.2633	1.0718	79.7622	0.118
9402	TAG42:0-FA16:0	Triacylglycerol	TAG Ester	53690	DMS-MS	100009838	5.1842	0.6227	8.7405	0.6391	0.2891	0.3614	10.2444	0.2418	0.4078	12.1797	1.6545	0.9033	5.7828	0.3342	0.4451	0.2882	0.3058	0.2624	0.4718	2.995	3.1198	1.0312	0.0872	1.2139	0.5725	2.2428	3.2477	0.3706	0.5528	0.4683	0.8761	3.3406	1.1162	0.3842	2.5718	1.1018	9.9754	0.537	2.3919	5.0552	0.7724	39.1628	0.2253
9404	TAG42:1-FA12:0	Triacylglycerol	TAG Ester	54030	DMS-MS	100010178	2.5808	2.0453	6.473	0.692	0.0855	0.1113	25.821	0.0758	0.1081	7.844	2.1356	1.3872	3.8535	0.4129	0.4581	0.2387	0.2307	0.1	0.1323	1.384	1.534	1.0565	0.0936	0.9936	0.3452	1.1194	1.713	0.1952	0.3807	0.2742	1.0049	0.5984	0.1742	0.121	1.3694	2.1497	141.696	2.6788	6.3413	14.8939	2.6557	109.581	0.1952
9406	TAG42:1-FA14:0	Triacylglycerol	TAG Ester	53350	DMS-MS	100009498	3.3836	0.6284	10.3399	0.7076	0.113	0.1145	9.5256	0.0502	0.1899	9.5836	0.9147	0.5554	6.2055	0.2918	0.3985	0.1538	0.3672	0.0533	0.2448	2.0821	2.0413	1.3729	0.1334	1.3039	0.3075	1.8389	2.4759	0.1475	0.3075	0.3373	1.0324	1.2474	0.9681	0.2542	1.9723	1.277	6.6642	0.5785	3.0624	4.0252	0.8158	58.8885	0.1456
9408	TAG42:1-FA16:0	Triacylglycerol	TAG Ester	53351	DMS-MS	100009499	2.6925	0.4058	4.9834	0.6066	0.2294	0.3164	4.3481	0.2604	0.2221	15.2902	1.4457	0.6985	9.2755	0.376	0.5409	0.3803	0.3316	0.1953	0.2744	3.3734	3.4482	1.8643	0.0907	1.1823	0.7143	1.5619	5.3296	0.4734	0.7478	0.376	0.746	6.0969	1.7688	0.4448	1.4962	1.0512	3.6246	0.2538	1.5466	2.7244	0.7648	21.3236	0.2148
9409	TAG42:1-FA16:1	Triacylglycerol	TAG Ester	53691	DMS-MS	100009839	2.1939	0.5882	5.8475	0.5546	0.4875	0.3429	6.0309	0.1744	0.2579	14.0224	1.1987	0.5278	7.9095	0.5024	0.6605	0.3235	0.4905	0.2922	0.3951	2.5108	2.4019	1.7295	0.1879	1.3568	0.577	0.9974	3.6871	0.328	0.5681	0.3817	1.1212	1.3091	1.2464	0.407	1.2882	0.6558	2.9634	0.3392	1.1526	2.3373	0.7364	30.29	0.1731
9410	TAG42:1-FA18:1	Triacylglycerol	TAG Ester	54223	DMS-MS	100010371	5.4376	0.8933	10.4585	0.5864	0.2225	0.2499	12.898	0.2006	0.2088	9.3422	2.134	1.1536	5.4426	0.2435	0.4742	0.3703	0.2754	0.2262	0.3566	2.4249	2.4413	1.2375	0.166	0.8481	0.5563	2.5854	3.8768	0.3812	0.5435	0.4396	0.4232	8.3774	2.258	0.6548	2.4395	1.8719	28.5177	0.6909	2.7399	4.516	0.8267	41.672	0.2086
9411	TAG42:2-FA12:0	Triacylglycerol	TAG Ester	53692	DMS-MS	100009840	1.7407	4.2072	6.5869	0.6765	0.1081	0.3759	21.2453	0.1315	0.2913	5.2103	4.7922	1.6444	1.9122	0.4604	0.592	0.2631	0.4181	0.2208	0.1315	2.2082	2.2927	0.996	0.1973	0.7987	0.3524	2.3538	0.8457	0.3571	0.3336	0.2913	0.4275	0.7047	0.1926	0.1879	1.5833	1.6272	80.8619	3.7707	8.4335	22.4445	2.8112	133.859	0.2806
9415	TAG42:2-FA18:2	Triacylglycerol	TAG Ester	53352	DMS-MS	100009500	1.9575	0.9909	5.2331	0.44	0.1467	0.2533	5.4779	0.268	0.1921	6.1174	1.9216	0.7197	3.9235	0.2206	0.4432	0.305	0.362	0.21	0.2037	3.8992	4.2179	1.1671	0.2659	0.5129	0.6321	4.0258	2.082	0.5899	0.4865	0.4548	0.2712	10.4197	3.2228	0.6247	2.0071	0.8652	14.2549	0.5155	2.0224	4.062	0.6926	36.1114	0.1681
9438	TAG44:0-FA12:0	Triacylglycerol	TAG Ester	53693	DMS-MS	100009841	2.3771	0.7393	4.9905	0.6857	0.2374	0.2848	8.6681	0.1399	0.1044	8.7628	1.7954	0.8279	3.1791	0.4189	0.5187	0.3165	0.2137	0.1449	0.1732	1.9701	1.962	0.6766	0.0749	1.331	0.4958	0.9009	1.9273	0.3475	0.6028	0.2083	1.0374	0.9361	0.2966	0.1166	1.3726	0.9961	9.1311	0.8752	1.938	5.1745	1.2837	25.9609	0.3362
9440	TAG44:0-FA14:0	Triacylglycerol	TAG Ester	54389	DMS-MS	100010537	2.945	0.6173	7.1761	1.2861	0.2913	0.2375	7.8266	0.1256	0.0785	13.3055	1.2677	0.7063	6.858	0.6474	0.4675	0.3432	0.2234	0.0915	0.188	2.2067	2.3193	1.0519	0.0664	3.2393	0.9185	1.2526	3.2701	0.3405	0.6462	0.1422	2.6691	0.7981	0.3368	0.1078	2.3785	1.2673	5.703	0.6777	3.3497	5.2687	1.2279	40.9841	0.198
9442	TAG44:0-FA16:0	Triacylglycerol	TAG Ester	54031	DMS-MS	100010179	2.5582	0.602	4.9767	0.7142	0.2364	0.2591	7.5406	0.1235	0.1112	8.7218	1.5373	0.774	3.5475	0.4275	0.4274	0.2767	0.1972	0.1183	0.1951	1.712	1.7903	0.6678	0.0533	1.5527	0.6108	1.0407	2.0647	0.2914	0.537	0.1839	1.3108	1.021	0.341	0.1242	1.573	0.8898	6.0179	0.6233	1.8961	4.1728	1.0355	25.0006	0.2331
9444	TAG44:0-FA18:0	Triacylglycerol	TAG Ester	53534	DMS-MS	100009682	1.7974	0.7965	1.5114	0.3934	0.1736	0.3926	1.8553	0.3318	0.3286	1.0756	0.4868	0.1895	0.5162	0.206	0.4222	0.3282	0.4076	0.6481	0.3752	0.6174	0.4959	0.8161	0.2007	0.5323	0.4286	0.5412	0.6647	0.1573	0.1997	0.3625	0.681	0.5878	0.4461	0.3879	0.8224	0.9951	2.8372	0.6335	0.5087	1.2033	0.4864	5.2012	0.1959
9446	TAG44:1-FA12:0	Triacylglycerol	TAG Ester	54390	DMS-MS	100010538	1.8032	1.1196	4.536	0.9467	0.2762	0.2025	9.8647	0.1019	0.0816	9.8607	1.5042	0.7835	4.5082	0.6279	0.6813	0.304	0.2491	0.1329	0.1655	1.7481	1.6948	1.1838	0.0661	1.6932	0.503	0.7772	2.3912	0.3251	0.6371	0.1663	1.2674	0.7035	0.2949	0.1058	1.1767	1.4989	17.6146	1.1612	2.3668	4.6413	1.8965	34.6891	0.2938
9448	TAG44:1-FA14:0	Triacylglycerol	TAG Ester	53694	DMS-MS	100009842	2.0473	0.8955	5.5252	1.1514	0.231	0.2229	9.9344	0.0937	0.076	10.2529	1.2547	0.7561	6.4822	0.7211	0.5252	0.3197	0.273	0.0914	0.1889	1.739	1.864	1.535	0.0798	2.6193	0.6486	1.0149	2.6756	0.2853	0.5637	0.1689	2.1636	0.6062	0.3324	0.128	1.6777	1.555	17.1518	0.9935	2.6737	4.4477	1.6955	40.5878	0.216
9449	TAG44:1-FA14:1	Triacylglycerol	TAG Ester	54032	DMS-MS	100010180	1.645	0.476	3.9829	1.1112	0.2845	0.3408	5.2743	0.1944	0.1324	11.2712	0.9563	0.4563	6.5095	0.676	0.4535	0.2958	0.3296	0.1704	0.2211	1.921	2.1351	1.8013	0.0859	3.3533	0.7225	0.9225	3.2181	0.3774	0.707	0.2084	2.4872	0.876	0.4127	0.1028	1.9154	0.9264	1.9663	0.5397	2.0074	3.2809	1.2183	21.9975	0.3109
9451	TAG44:1-FA16:0	Triacylglycerol	TAG Ester	53864	DMS-MS	100010012	2.0366	0.5549	4.2914	0.7765	0.3575	0.391	4.0566	0.2698	0.3953	9.2566	1.129	0.6602	4.3885	0.5049	0.7008	0.3747	0.4254	0.3805	0.6466	2.0118	2.0642	1.2089	0.1196	1.4117	0.5134	1.1395	2.6823	0.3512	0.7355	0.5381	1.1665	3.5945	0.8927	0.5992	1.3483	0.9602	3.0437	0.3606	1.0274	2.1034	0.7789	14.5971	0.2767
9452	TAG44:1-FA16:1	Triacylglycerol	TAG Ester	54571	DMS-MS	100010719	1.2064	0.7113	3.5087	0.9817	0.2849	0.2454	5.477	0.1354	0.0843	11.7281	1.1971	0.5678	5.9536	0.8079	0.6289	0.335	0.3308	0.1259	0.1843	1.7754	1.9013	1.7507	0.0579	2.3548	0.6241	0.6373	2.784	0.3102	0.7753	0.1875	1.8903	0.8058	0.4519	0.1585	1.1824	0.7565	3.2146	0.6788	1.3316	2.6737	1.4187	24.322	0.2801
9454	TAG44:1-FA18:1	Triacylglycerol	TAG Ester	53695	DMS-MS	100009843	2.8613	0.6897	6.1748	0.6532	0.3195	0.3073	6.9392	0.2313	0.3337	5.1213	1.1856	0.7654	2.3388	0.2788	0.5238	0.3504	0.3616	0.3566	0.55	1.4956	1.544	0.8036	0.1669	0.6845	0.3919	1.4386	1.7983	0.2524	0.4189	0.4532	0.526	4.3282	0.9062	0.6622	1.3472	1.4597	9.6511	0.5626	1.518	2.6843	0.8296	22.8488	0.2527
9456	TAG44:2-FA12:0	Triacylglycerol	TAG Ester	53535	DMS-MS	100009683	1.3347	1.5818	4.6158	0.6861	0.185	0.228	8.6915	0.101	0.098	7.1532	1.8143	0.7751	3.3036	0.5381	0.6101	0.272	0.24	0.137	0.177	2.6294	2.6754	1.4662	0.062	0.9492	0.3291	1.7023	1.2752	0.3601	0.4681	0.233	0.7071	0.7981	0.237	0.124	1.1342	1.4376	16.8799	1.5546	3.6856	6.0897	1.9487	51.524	0.2171
9458	TAG44:2-FA14:0	Triacylglycerol	TAG Ester	54224	DMS-MS	100010372	1.3239	1.2412	3.6463	0.7166	0.1956	0.2979	6.2105	0.1263	0.1716	5.7864	1.3612	0.7149	3.2471	0.4712	0.5335	0.273	0.3521	0.1565	0.2321	2.2762	2.2584	1.0758	0.1378	1.0216	0.345	1.4164	1.2732	0.3663	0.4455	0.2507	0.8527	0.7629	0.2934	0.1449	1.1141	1.3963	17.5194	1.5795	3.4274	6.1566	1.8998	52.0699	0.2961
9460	TAG44:2-FA16:0	Triacylglycerol	TAG Ester	53353	DMS-MS	100009501	1.0891	0.6007	3.2539	0.5327	0.3182	0.5303	2.0037	0.3695	0.4551	6.8868	1.1704	0.6183	3.9365	0.3373	0.8027	0.321	0.4614	0.3483	0.5518	3.6219	3.8843	1.2244	0.1559	0.6987	0.4053	2.3663	1.9388	0.5057	0.8652	0.769	0.5931	6.2533	1.3442	0.6616	1.0308	0.8105	4.7798	0.339	1.0902	2.0582	0.6955	13.6198	0.264
9461	TAG44:2-FA16:1	Triacylglycerol	TAG Ester	54033	DMS-MS	100010181	1.24	0.656	4.2959	0.8111	0.2882	0.3273	3.542	0.209	0.2252	11.7626	0.9132	0.5	7.1127	0.7815	0.751	0.3044	0.5802	0.2414	0.4141	1.9991	2.1031	2.689	0.1374	1.9475	0.52	0.7405	3.0544	0.2958	0.9189	0.3531	1.5306	1.9122	1.2185	0.6241	1.0449	0.8511	2.5319	0.5907	0.9885	1.5835	1.2454	18.1405	0.3133
9462	TAG44:2-FA18:1	Triacylglycerol	TAG Ester	54225	DMS-MS	100010373	2.8769	0.5032	6.5733	0.6385	0.2688	0.3104	5.3171	0.2593	0.2101	7.0036	1.5805	0.7098	5.0003	0.3969	0.7016	0.3306	0.3193	0.224	0.3426	2.5554	2.8122	1.6853	0.2398	0.8335	0.3811	1.9553	2.8456	0.388	0.636	0.4227	0.4884	18.1482	2.1427	0.9344	1.544	2	4.8165	0.3632	1.6095	2.0979	1.0122	23.2744	0.2589
9463	TAG44:2-FA18:2	Triacylglycerol	TAG Ester	54226	DMS-MS	100010374	1.445	0.9649	4.5144	0.5124	0.2282	0.3777	4.1876	0.2907	0.3594	5.0326	1.7378	0.7313	2.4519	0.2966	0.679	0.3361	0.4082	0.277	0.4505	3.3742	3.6378	0.9931	0.2048	0.4643	0.2904	3.1316	1.3357	0.4196	0.5213	0.5433	0.3344	7.4546	1.6838	0.6921	1.2983	0.9179	9.7909	0.6796	1.6399	3.2814	0.8763	25.464	0.2514
9469	TAG44:3-FA18:2	Triacylglycerol	TAG Ester	54391	DMS-MS	100010539	1.4112	0.7305	4.5964	0.5189	0.2353	0.3792	2.8853	0.4454	0.2321	6.0238	1.9011	0.5588	4.1458	0.3697	0.7731	0.313	0.3204	0.2174	0.2741	5.2455	5.8956	1.793	0.2269	0.4527	0.4033	3.8359	1.6144	0.7226	0.8613	0.6187	0.2983	28.4741	3.7645	1.0472	1.3445	0.9611	6.3161	0.3844	1.3119	2.0255	0.9611	20.5106	0.2446
9480	TAG45:0-FA14:0	Triacylglycerol	TAG Ester	54392	DMS-MS	100010540	2.8331	0.6333	7.8426	1.4999	0.4933	0.32	7.4376	0.105	0.155	4.8345	0.8549	0.9132	2.0015	0.42	0.3533	0.4483	0.2983	0.1183	0.2933	1.2515	1.2532	0.7133	0.085	1.8632	0.7266	1.0949	1.6615	0.325	0.4116	0.23	1.3632	1.0116	0.2383	0.135	2.2464	1.1305	3.0738	0.592	2.8798	3.5337	1.0185	28.4219	0.2793
9481	TAG45:0-FA15:0	Triacylglycerol	TAG Ester	53865	DMS-MS	100010013	3.216	0.6184	8.2845	2.0189	0.5158	0.4696	7.7077	0.1904	0.1276	5.0213	0.9115	0.7173	2.8749	0.4807	0.3494	0.3716	0.2884	0.2071	0.379	1.1296	1.2997	0.7247	0.1498	1.7212	0.7894	1.2276	2.4386	0.3198	0.4197	0.2108	1.235	1.1888	0.3568	0.2385	2.115	1.1802	3.2314	0.7359	3.0298	3.7756	0.9688	29.6818	0.2368
9482	TAG45:0-FA16:0	Triacylglycerol	TAG Ester	54572	DMS-MS	100010720	2.3512	0.734	5.3142	1.2929	0.5703	0.5491	5.7753	0.4473	0.6558	3.6237	0.8065	0.7568	1.4819	0.4269	0.5744	0.6143	0.6143	0.5548	1.0078	1.266	1.1544	0.7047	0.2631	1.3247	0.5906	0.9687	1.6131	0.3878	0.7699	0.7625	1.1463	1.429	0.686	0.5263	1.7793	0.9763	2.9956	0.4979	2.2127	3.1307	0.8606	21.3411	0.3045
9489	TAG45:1-FA15:0	Triacylglycerol	TAG Ester	53536	DMS-MS	100009684	2.3339	0.8912	6.6856	1.8542	0.533	0.409	9.3033	0.1934	0.2132	4.6008	0.9073	0.7015	2.7268	0.6123	0.6321	0.4363	0.3743	0.2231	0.2876	1.056	1.0163	0.9048	0.1215	1.4526	0.6321	1.1081	2.2013	0.2876	0.3793	0.3892	1.1279	1.0362	0.3322	0.1934	1.7551	1.1961	4.1307	0.8976	1.8388	3.0654	1.5207	24.1569	0.2963
9490	TAG45:1-FA16:0	Triacylglycerol	TAG Ester	54573	DMS-MS	100010721	0.9269	0.8572	1.8412	0.859	0.5576	0.6769	2.4151	0.4302	0.9815	2.4673	0.4691	0.6091	1.195	0.3447	0.9426	0.3561	0.751	0.7272	1.2063	0.9752	0.9564	0.8044	0.3127	0.8484	0.3077	0.547	1.4361	0.3711	0.6028	1.2628	0.8603	1.3828	0.5137	0.432	0.9162	0.7876	2.4173	0.4958	1.0824	1.7565	0.7638	10.2052	0.4268
9493	TAG45:1-FA18:1	Triacylglycerol	TAG Ester	53537	DMS-MS	100009685	1.9573	0.9254	4.7821	1.077	0.6262	0.6189	5.7032	0.1949	0.8053	2.2698	0.5836	0.7213	1.1355	0.2181	0.8882	0.3728	0.8845	0.7749	1.4304	0.9455	0.7773	0.9223	0.2717	0.7188	0.2766	1.0588	1.2793	0.2754	0.3217	1.205	0.5946	1.7874	0.4605	0.4069	1.2683	1.3116	3.9275	0.5187	1.3849	2.1083	0.855	18.5243	0.17
9507	TAG46:0-FA12:0	Triacylglycerol	TAG Ester	53538	DMS-MS	100009686	3.4951	1.0418	5.0507	0.9572	0.3857	0.306	10.3449	0.1832	0.142	6.0304	2.069	0.9014	2.0126	0.4474	0.7182	0.4235	0.308	0.2317	0.2841	1.3853	1.5552	0.7082	0.1182	1.0209	0.5576	1.0209	1.7975	0.3511	0.5967	0.298	0.8569	0.991	0.4361	0.2038	1.4172	1.2799	9.4438	1.1608	1.4025	4.1245	1.7142	16.3509	0.3434
9509	TAG46:0-FA14:0	Triacylglycerol	TAG Ester	54393	DMS-MS	100010541	1.8575	0.4913	3.8356	1.0971	0.4348	0.346	3.5221	0.232	0.1897	9.5015	1.017	0.5944	4.2849	0.6079	0.5436	0.4502	0.2779	0.195	0.3167	1.6926	1.8657	0.8272	0.044	2.5441	0.8529	0.7339	2.6647	0.3816	0.8224	0.2408	2.0732	1.094	0.5865	0.1782	1.8839	0.7964	2.3566	0.4814	1.532	2.9898	0.849	14.2626	0.3122
9511	TAG46:0-FA16:0	Triacylglycerol	TAG Ester	53354	DMS-MS	100009502	1.7352	0.4933	3.3151	0.9579	0.4016	0.3452	3.3975	0.2307	0.1797	8.4127	1.0112	0.5692	3.8971	0.5379	0.5266	0.415	0.2683	0.1904	0.3198	1.5229	1.6244	0.7636	0.0452	2.3625	0.8306	0.7297	2.6026	0.3407	0.7255	0.2309	1.8972	0.9775	0.521	0.1571	1.7337	0.7703	2.7537	0.4824	1.4521	3.0888	0.8852	14.0637	0.3144
9513	TAG46:0-FA18:0	Triacylglycerol	TAG Ester	53539	DMS-MS	100009687	5.6072	0.7363	5.7689	0.9303	0.2934	0.2278	10.5908	0.1395	0.1223	5.4171	1.7989	0.7269	2.1262	0.3068	0.5035	0.2645	0.2245	0.1434	0.2234	1.2709	1.3315	0.6952	0.1061	1.0197	0.5968	1.1614	1.5727	0.2701	0.4173	0.2401	0.698	0.9225	0.3645	0.1589	1.6794	1.2	9.1224	0.9359	1.3863	4.6609	1.3442	18.9194	0.1676
9515	TAG46:1-FA12:0	Triacylglycerol	TAG Ester	53866	DMS-MS	100010014	1.6263	1.2215	3.238	0.9808	0.3989	0.2941	6.2811	0.19	0.1595	5.2996	1.4795	0.8544	1.858	0.4977	0.8408	0.4052	0.2918	0.2191	0.3148	1.2354	1.3503	0.6859	0.1137	0.9172	0.4547	0.7695	1.5745	0.3619	0.5557	0.3512	0.7779	1.0121	0.398	0.2437	0.9063	1.3797	8.5418	1.0977	1.4326	2.9919	1.6645	14.4354	0.4191
9517	TAG46:1-FA14:0	Triacylglycerol	TAG Ester	53696	DMS-MS	100009844	1.2743	0.6975	3.3288	1.3273	0.4159	0.2935	4.106	0.1673	0.1251	8.3248	0.8753	0.6248	4.6677	0.8788	0.6803	0.5044	0.4584	0.1716	0.2912	1.3793	1.4456	1.4092	0.0734	2.7638	0.7129	0.6795	2.6116	0.3349	0.808	0.2341	2.2165	0.7652	0.5301	0.2221	1.4577	1.2789	2.7578	0.7512	1.5921	2.0247	1.226	13.7778	0.2693
9518	TAG46:1-FA14:1	Triacylglycerol	TAG Ester	54227	DMS-MS	100010375	1.3567	0.3711	2.977	1.0513	0.43	0.5303	3.0874	0.3336	0.2763	9.7174	0.826	0.4515	4.9423	0.7683	0.6941	0.3934	0.4145	0.2595	0.3104	1.7732	1.8844	1.6431	0.0577	3.0427	0.8428	0.6145	3.2891	0.4882	1.1398	0.4254	2.5979	1.7256	0.7523	0.1811	1.9084	0.5973	1.1506	0.4095	1.0975	2.1709	0.9844	9.0214	0.4782
9520	TAG46:1-FA16:0	Triacylglycerol	TAG Ester	53355	DMS-MS	100009503	1.1577	0.8422	2.4704	1.0441	0.411	0.3275	4.4501	0.2053	0.1666	7.4547	1.0884	0.6306	3.7407	0.7256	0.7824	0.4094	0.3849	0.22	0.2862	1.292	1.3134	1.1419	0.0725	2.2624	0.6575	0.6391	2.3846	0.324	0.7822	0.2651	1.8696	0.915	0.5029	0.1936	1.3108	1.034	4.6561	0.7576	1.1918	2.4921	1.3777	12.6198	0.3582
9521	TAG46:1-FA16:1	Triacylglycerol	TAG Ester	53540	DMS-MS	100009688	0.793	0.5235	2.2264	1.2536	0.3871	0.3261	2.8028	0.1849	0.1524	9.9556	0.8855	0.4802	5.4387	1.0691	0.7416	0.4491	0.5248	0.1883	0.2687	1.352	1.4632	1.6099	0.0402	3.5699	0.8085	0.565	3.1167	0.3197	0.9541	0.2155	2.8678	0.8341	0.6236	0.1979	1.5092	0.907	1.5567	0.7778	1.3053	2.3215	1.4048	13.1231	0.3747
9523	TAG46:1-FA18:0	Triacylglycerol	TAG Ester	54034	DMS-MS	100010182	5.5437	0.6843	6.3533	0.7859	0.2971	0.3607	6.639	0.1927	0.2544	5.4336	1.3439	0.6369	2.7543	0.3616	0.691	0.2297	0.3929	0.3227	0.4413	1.7483	1.7521	1.1475	0.2297	0.9823	0.4442	1.6277	1.9533	0.3018	0.5552	0.4632	0.6758	5.3008	1.0905	0.5979	1.6372	1.4069	4.9089	0.4182	1.2282	2.5153	1.0201	18.4036	0.2042
9524	TAG46:1-FA18:1	Triacylglycerol	TAG Ester	54394	DMS-MS	100010542	2.2309	1.3227	4.4194	1.1335	0.4292	0.3005	7.469	0.1791	0.1574	4.6733	1.4876	0.9174	1.876	0.5191	0.7776	0.4456	0.3497	0.2401	0.3711	1.1627	1.2371	0.7454	0.1351	1.0705	0.4928	1.0077	1.549	0.3011	0.5039	0.3622	0.8848	1.3453	0.4578	0.3325	1.1763	1.8087	8.0379	1.1465	1.6984	2.988	1.6121	16.4491	0.3438
9528	TAG46:2-FA12:0	Triacylglycerol	TAG Ester	54035	DMS-MS	100010183	1.0752	1.7133	2.6266	0.9228	0.3467	0.4464	4.8616	0.2562	0.1859	5.7045	1.9591	0.9062	2.1697	0.6238	1.1118	0.4949	0.4056	0.2206	0.3217	2.4096	2.6198	1.078	0.1559	0.7938	0.4239	1.3146	1.2233	0.5842	0.7373	0.4443	0.6956	1.4861	0.4251	0.2634	0.8089	1.0064	7.7309	1.2103	1.3496	2.5291	1.5671	12.6737	0.4037
9530	TAG46:2-FA14:0	Triacylglycerol	TAG Ester	54036	DMS-MS	100010184	0.9259	0.9371	2.7867	1.0571	0.3114	0.29	3.5621	0.1772	0.119	5.7394	0.8329	0.6571	3.3305	0.771	0.7019	0.4633	0.478	0.1362	0.2485	1.8416	1.9619	1.517	0.1109	1.5052	0.5071	0.9945	1.4558	0.3694	0.5892	0.262	1.223	0.8246	0.3863	0.225	0.9489	1.5272	3.9437	0.9952	2.1421	2.1485	1.4645	17.5439	0.2661
9531	TAG46:2-FA14:1	Triacylglycerol	TAG Ester	54574	DMS-MS	100010722	0.9507	0.4685	2.5498	1.1928	0.4171	0.4667	3.3494	0.2138	0.1533	8.9625	0.6923	0.4899	5.7935	1.0672	0.8444	0.3366	0.5988	0.2403	0.2541	1.3164	1.4465	2.4892	0.0793	3.1303	0.7704	0.6167	2.9982	0.3671	1.0785	0.3427	2.5002	1.0025	0.5663	0.1992	1.4631	0.8669	1.4019	0.6171	1.1002	1.4497	1.4239	8.5849	0.3308
9533	TAG46:2-FA16:0	Triacylglycerol	TAG Ester	53356	DMS-MS	100009504	0.7958	1.2626	1.8095	0.7819	0.3555	0.466	3.068	0.2857	0.2569	5.1802	1.4411	0.6538	2.4762	0.6012	0.9757	0.4037	0.375	0.2876	0.3047	1.9691	2.1281	1.0878	0.1271	1.1988	0.4486	1.0879	1.419	0.5096	0.8164	0.4704	1.0039	1.3672	0.494	0.2458	0.8434	0.7904	5.6238	0.9692	1.1638	2.2309	1.2997	10.6742	0.4613
9534	TAG46:2-FA16:1	Triacylglycerol	TAG Ester	53867	DMS-MS	100010015	0.7526	0.797	2.038	1.1612	0.3911	0.2839	3.7109	0.158	0.1414	9.5009	0.9373	0.5618	5.8963	1.3164	0.8043	0.4054	0.6577	0.2049	0.2486	1.2446	1.3462	2.6182	0.0768	2.9674	0.6474	0.6123	2.7594	0.283	1.0162	0.2305	2.404	0.7653	0.6114	0.2241	1.1995	0.9203	3.0364	0.8955	0.995	1.4242	1.7057	9.536	0.3085
9536	TAG46:2-FA18:1	Triacylglycerol	TAG Ester	54037	DMS-MS	100010185	1.9731	0.7331	4.6735	0.7553	0.376	0.3173	4.4964	0.2204	0.2694	3.941	1.0797	0.5971	2.1236	0.4718	0.6849	0.3036	0.3828	0.343	0.4322	1.2934	1.4177	1.1098	0.1938	0.8387	0.3895	1.2146	1.5426	0.2487	0.5714	0.409	0.6739	8.1366	0.928	0.8128	1.0121	1.7838	4.8402	0.6595	1.2039	1.7936	1.2898	16.0125	0.3068
9537	TAG46:2-FA18:2	Triacylglycerol	TAG Ester	53868	DMS-MS	100010016	1.4561	2.169	3.5992	1.0623	0.4163	0.4702	5.6217	0.3068	0.2317	5.2849	2.315	1.1118	1.9845	0.6568	1.1991	0.5924	0.4948	0.2746	0.406	2.8886	3.1996	1.0694	0.213	0.8169	0.5024	2.1153	1.1132	0.5995	0.7059	0.5467	0.7248	2.4528	0.5993	0.3945	1.1441	1.1452	7.1732	1.1662	1.5443	2.6741	1.3371	14.6642	0.3526
9540	TAG46:3-FA12:0	Triacylglycerol	TAG Ester	54038	DMS-MS	100010186	1.0572	1.911	2.4288	0.9093	0.3193	0.3603	4.8514	0.211	0.161	6.3577	1.6403	0.9281	2.1768	0.7934	1.0641	0.4588	0.5484	0.243	0.3172	2.6968	2.9154	1.6771	0.2485	0.7469	0.3846	1.5132	1.0572	0.5123	0.7407	0.4109	0.742	1.3189	0.4269	0.2693	0.7525	1.2556	9.0527	1.4052	1.6471	2.6375	2.0647	18.6963	0.391
9542	TAG46:3-FA14:0	Triacylglycerol	TAG Ester	54395	DMS-MS	100010543	1.2271	1.0098	2.9367	0.9552	0.3246	0.3928	3.9523	0.2076	0.1842	6.1482	0.8411	0.6774	2.8031	0.7193	0.7729	0.4308	0.4708	0.1764	0.2866	2.7661	2.7291	1.7427	0.2018	1.2281	0.5419	1.4708	1.2788	0.4444	0.6053	0.3324	0.9464	1.2027	0.423	0.2778	1.1521	1.6294	4.8658	0.9452	2.8581	2.6599	1.6983	28.2495	0.2697
9543	TAG46:3-FA14:1	Triacylglycerol	TAG Ester	53357	DMS-MS	100009505	0.8653	0.5835	2.43	0.9713	0.3315	0.4056	3.0787	0.2343	0.2354	6.3154	0.6387	0.4608	3.9495	0.894	0.7481	0.3459	0.5448	0.1768	0.2796	1.925	2.1151	2.724	0.1426	1.7813	0.4785	0.7459	1.5725	0.4188	0.7956	0.3967	1.2598	1.2973	0.4232	0.2133	1.0951	1.058	2.3499	0.794	1.6788	1.5356	1.6265	12.8557	0.3473
9545	TAG46:3-FA16:0	Triacylglycerol	TAG Ester	54396	DMS-MS	100010544	0.7103	1.0927	1.4769	0.6649	0.4444	0.938	1.9384	0.6019	0.5754	4.1902	0.9894	0.5616	2.1739	0.603	1.2823	0.3709	0.4654	0.4621	0.3836	2.8266	2.8399	1.1845	0.2476	0.7959	0.4029	1.0961	1.0607	0.8982	1.3409	0.8263	0.7528	2.4652	0.7252	0.4201	0.6412	0.7392	4.6821	0.8881	1.3444	1.8292	1.238	11.2099	0.6382
9546	TAG46:3-FA16:1	Triacylglycerol	TAG Ester	54397	DMS-MS	100010545	0.6215	1.2218	1.7456	0.8006	0.3244	0.3983	3.0783	0.2009	0.1495	6.2079	1.1324	0.5603	3.5466	0.9874	0.9084	0.3769	0.6567	0.2138	0.2607	1.929	1.8906	2.2574	0.1529	1.4156	0.4096	0.7707	1.591	0.4011	0.8773	0.3165	1.129	1.05	0.5021	0.2804	0.69	1.0932	4.8969	1.2368	1.1726	1.7336	2.0654	12.1725	0.3984
9547	TAG46:3-FA18:1	Triacylglycerol	TAG Ester	54575	DMS-MS	100010723	1.711	0.8866	5.9172	0.5124	0.3266	0.4202	2.8213	0.4003	0.3756	3.4055	1.6896	0.6289	2.5971	0.3814	0.8084	0.3013	0.4129	0.3974	0.5367	3.5365	3.8825	1.316	0.3751	0.609	0.3431	3.8281	1.6091	0.3673	0.7284	0.6284	0.429	25.2292	2.3792	1.5611	1.2539	1.3239	6.6181	0.4538	1.3495	2.2223	1.006	18.822	0.2797
9548	TAG46:3-FA18:2	Triacylglycerol	TAG Ester	54576	DMS-MS	100010724	1.0583	1.1139	3.8246	0.6361	0.3487	0.4548	3.3392	0.3763	0.3173	3.7791	1.5042	0.6723	2.1345	0.5502	1.0018	0.3566	0.5154	0.3106	0.3814	2.9294	3.211	1.3909	0.2694	0.5976	0.3401	2.5401	1.1218	0.4955	0.7909	0.5641	0.5452	14.5521	1.535	0.8859	0.9641	0.9827	5.8477	0.719	1.1294	1.8333	1.1875	14.0724	0.3505
9549	TAG46:3-FA18:3	Triacylglycerol	TAG Ester	54039	DMS-MS	100010187	1.6968	2.1968	3.3534	0.8444	0.3346	0.3237	5.0994	0.1849	0.146	6.2626	1.7789	0.9381	1.8093	0.4916	0.7337	0.3516	0.3723	0.2044	0.2494	2.8265	3.2292	1.0695	0.2701	0.8469	0.4794	2.8557	1.1255	0.4161	0.5086	0.3577	0.5743	1.9334	0.4429	0.4064	0.9162	1.4463	9.9628	0.9774	2.5778	3.5308	1.5651	27.4065	0.2576
9556	TAG46:4-FA18:2	Triacylglycerol	TAG Ester	53869	DMS-MS	100010017	0.7487	1.2494	3.7071	0.3594	0.4273	0.4887	1.6723	0.5862	0.3075	2.534	2.0979	0.5263	1.8128	0.3761	0.8361	0.2292	0.4512	0.3035	0.3434	6.2363	7.324	1.2826	0.3753	0.3202	0.2907	7.6825	0.8569	0.5638	1.0845	0.579	0.2707	34.4173	4.3404	1.5948	1.0805	0.877	12.7628	0.5556	1.2585	2.6858	1.1337	17.284	0.3625
9574	TAG47:0-FA14:0	Triacylglycerol	TAG Ester	54228	DMS-MS	100010376	3.7058	0.7366	8.0373	2.3895	0.721	0.4303	8.3066	0.2874	0.2496	6.5444	0.9722	0.923	2.6769	0.5764	0.5699	0.5896	0.4648	0.3104	0.583	1.1463	1.3713	0.7127	0.1692	2.332	1.1939	1.079	2.4026	0.3761	0.7423	0.3547	1.6965	1.079	0.5452	0.3498	2.8066	1.0974	2.4615	0.4513	1.6526	2.8026	1.0333	14.4653	0.2538
9575	TAG47:0-FA15:0	Triacylglycerol	TAG Ester	54229	DMS-MS	100010377	2.5874	0.5082	5.4884	1.8799	0.99	0.6089	3.845	0.3749	0.3729	4.1812	0.8568	0.7824	2.0007	0.5087	0.5175	0.6704	0.4287	0.3517	0.7747	1.1806	1.1785	0.5123	0.0883	1.4843	0.8883	0.8263	2.5714	0.3858	0.5567	0.4095	1.2348	1.6723	0.6073	0.3321	1.7673	0.8099	1.9439	0.4748	1.497	2.0565	0.7997	10.4681	0.3529
9576	TAG47:0-FA16:0	Triacylglycerol	TAG Ester	53697	DMS-MS	100009845	2.7171	0.6252	5.944	1.7024	0.8083	0.5808	4.8282	0.3892	0.447	4.1526	0.9566	0.945	1.6723	0.5452	0.5909	0.6426	0.4072	0.2847	0.727	1.1691	1.273	0.5573	0.0921	1.7016	1.0289	1.0223	2.1236	0.3745	0.5998	0.4378	1.3422	1.3836	0.5953	0.3441	2.1127	0.8596	2.5251	0.4924	1.6452	2.3488	0.8997	11.6145	0.3489
9577	TAG47:0-FA17:0	Triacylglycerol	TAG Ester	53870	DMS-MS	100010018	2.5867	0.7037	5.6483	1.7439	0.6098	0.4131	7.3902	0.333	0.2584	5.3498	0.8499	0.8201	2.429	0.6559	0.7102	0.5284	0.5013	0.3507	0.4579	1.1674	1.2922	0.7672	0.2611	2.0288	0.9476	1.0086	2.2201	0.3602	0.5284	0.386	1.4631	0.9571	0.5881	0.2896	2.2391	1.0616	2.2141	0.59	1.3249	2.6929	1.1286	10.927	0.3004
9582	TAG47:1-FA14:0	Triacylglycerol	TAG Ester	53871	DMS-MS	100010019	1.924	0.8287	4.8641	1.9339	0.6762	0.3654	5.5651	0.2621	0.1952	3.5333	0.7773	0.816	1.548	0.6098	0.5899	0.6844	0.45	0.2234	0.5324	0.8868	0.8431	0.6961	0.1139	1.5231	0.7889	0.8072	1.5066	0.2394	0.4522	0.3721	1.213	0.8332	0.4263	0.392	1.3838	1.5719	2.7352	0.7741	2.0263	2.188	1.3698	12.7898	0.31
9584	TAG47:1-FA15:0	Triacylglycerol	TAG Ester	53358	DMS-MS	100009506	2.0525	0.8365	5.6134	2.5509	1.1146	0.5166	4.9393	0.3436	0.2952	4.2774	0.7638	0.8944	2.8532	0.8343	0.7159	0.8354	0.6922	0.2858	0.6867	1.026	1.1482	0.7974	0.1746	1.9589	0.8178	0.9021	2.7117	0.3701	0.7093	0.4565	1.5112	1.2523	0.57	0.4417	1.5943	1.3648	2.0487	0.742	1.8226	1.8257	1.2508	11.452	0.3338
9585	TAG47:1-FA16:0	Triacylglycerol	TAG Ester	54398	DMS-MS	100010546	1.5629	0.8185	3.7997	1.6501	0.872	0.5476	4.0807	0.3195	0.3466	5.0835	0.8273	0.7469	2.1833	0.8384	0.7346	0.623	0.6161	0.3031	0.6546	1.116	1.1718	0.8724	0.1112	2.114	0.8974	0.7973	2.2932	0.3884	0.7752	0.4651	1.7957	1.2104	0.7034	0.3597	1.6903	0.9389	1.914	0.5807	1.3323	1.6937	1.1091	9.3919	0.3316
9586	TAG47:1-FA16:1	Triacylglycerol	TAG Ester	54577	DMS-MS	100010725	1.0664	0.5617	2.5315	1.7606	0.9881	0.6815	2.4565	0.7086	0.5191	3.377	0.6682	0.8673	1.8155	0.8976	1.0456	0.821	1.0659	0.5979	1.4353	0.7917	0.8172	1.0941	0.2838	2.144	0.8556	0.6027	2.0274	0.4424	0.8864	0.6729	1.8442	1.1612	0.879	0.6676	1.4061	0.7102	0.8717	0.5704	1.1388	1.2782	0.9011	6.2039	0.5347
9587	TAG47:1-FA17:0	Triacylglycerol	TAG Ester	53872	DMS-MS	100010020	2.1131	0.9465	4.4925	1.6811	0.5108	0.4221	9.0648	0.2953	0.2355	4.1991	0.759	0.6793	2.2879	0.6123	0.6612	0.4166	0.5235	0.2228	0.4964	1.0217	1.0018	0.7228	0.2446	1.7898	0.7989	0.7826	2.0234	0.2844	0.413	0.3605	1.3061	0.7445	0.4329	0.3007	1.7481	1.1834	4.8611	0.7237	1.1098	2.2231	1.4995	11.0816	0.2406
9589	TAG47:1-FA18:1	Triacylglycerol	TAG Ester	54578	DMS-MS	100010726	2.4845	1.056	5.7468	1.8195	0.7805	0.4061	6.5801	0.3119	0.314	2.3172	0.9028	0.9189	0.9426	0.5279	0.6442	0.6523	0.5909	0.3781	0.8591	0.8564	0.8715	0.5699	0.2855	1.0137	0.5963	1.0741	1.3035	0.3614	0.4519	0.6685	0.7859	1.2971	0.5753	0.655	1.4753	1.8353	3.6259	0.8286	1.8704	2.1451	1.2519	13.3611	0.2862
9593	TAG47:2-FA14:0	Triacylglycerol	TAG Ester	53541	DMS-MS	100009689	1.4412	1.2196	4.0835	1.5391	0.6453	0.4873	4.5745	0.2988	0.2755	3.4615	0.7396	0.8302	1.4522	0.7849	0.7702	0.7457	0.7188	0.2559	0.6232	1.44	1.4155	0.889	0.2057	1.2	0.5865	1.3102	1.2257	0.3918	0.5216	0.4873	1.0016	1.2196	0.4261	0.4677	1.1853	1.495	3.2794	0.8813	2.1787	1.9177	1.444	13.4308	0.2894
9595	TAG47:2-FA15:0	Triacylglycerol	TAG Ester	54230	DMS-MS	100010378	1.6103	1.1085	4.5271	2.0093	0.6913	0.4586	4.1855	0.3916	0.3349	3.3658	0.7946	0.8639	1.8617	0.932	0.7697	0.7265	0.6607	0.2827	0.588	1.4826	1.3838	0.8276	0.235	1.1397	0.6107	1.293	1.7073	0.5199	0.4711	0.6153	1.0024	1.495	0.4654	0.4268	1.1965	1.3533	2.9461	0.8646	2.1616	1.9459	1.4351	13.2247	0.3897
9597	TAG47:2-FA16:1	Triacylglycerol	TAG Ester	54579	DMS-MS	100010727	0.8637	0.7622	2.5454	1.7433	0.6527	0.5192	3.2459	0.2248	0.219	5.4301	0.6469	0.6773	2.8369	1.3981	0.7179	0.5787	1.0965	0.3205	0.5047	0.9688	0.8615	1.5345	0.2103	2.3989	0.7643	0.5859	2.3844	0.2625	0.7832	0.4032	1.8651	0.8949	0.673	0.4511	1.2255	0.8512	1.381	0.7011	1.1242	1.0869	1.5783	6.4695	0.366
9599	TAG47:2-FA18:1	Triacylglycerol	TAG Ester	53698	DMS-MS	100009846	1.4601	1.1245	3.3326	1.2404	0.7036	0.5664	4.4692	0.3671	0.6777	2.0441	0.6943	0.7741	1.0855	0.5182	0.8936	0.5154	0.825	0.6313	1.2302	1.0855	1.0216	0.9001	0.3866	0.8315	0.3671	0.8575	1.3618	0.2883	0.7602	0.9938	0.6554	2.464	0.7305	0.6461	1.2153	1.3193	4.1577	0.6121	1.2828	1.4294	1.2793	9.4312	0.3154
9600	TAG47:2-FA18:2	Triacylglycerol	TAG Ester	54580	DMS-MS	100010728	1.4605	1.3968	4.2088	1.5246	0.6813	0.569	4.5139	0.5138	0.4184	2.4072	1.023	0.9509	0.8648	0.5728	0.9481	0.7628	0.7094	0.3978	0.8395	1.7754	1.8278	0.6439	0.4006	0.7965	0.4455	1.5854	0.8545	0.5232	0.5737	0.8171	0.7104	1.9046	0.511	0.6505	1.256	1.408	4.2571	0.9727	1.9947	2.1948	1.215	14.1117	0.3508
9624	TAG48:0-FA14:0	Triacylglycerol	TAG Ester	54399	DMS-MS	100010547	2.2894	0.6843	3.4532	1.4582	0.5969	0.3679	3.7368	0.2931	0.2602	6.8814	0.97	0.7037	2.4865	0.6307	0.7432	0.6061	0.4216	0.3028	0.5888	1.2588	1.3864	0.8456	0.0951	1.8188	0.8049	0.713	2.1818	0.3608	0.7943	0.4154	1.4728	1.0296	0.7833	0.3758	1.5938	1.049	2.1683	0.6512	1.2056	2.3022	1.0056	7.9019	0.3264
9626	TAG48:0-FA16:0	Triacylglycerol	TAG Ester	54581	DMS-MS	100010729	1.32	0.4424	2.4065	0.9538	0.7394	0.6721	1.9149	0.6533	0.7445	6.3617	1.0422	0.6871	2.4901	0.5203	0.7236	0.637	0.4497	0.5887	0.8328	1.417	1.5084	0.6953	0.0586	1.8968	0.889	0.5433	2.2158	0.3806	1.0623	0.4683	1.7421	1.536	1.2972	0.3864	1.8836	0.5597	1.7397	0.4539	0.8675	1.7372	0.8158	7.301	0.5552
9628	TAG48:0-FA18:0	Triacylglycerol	TAG Ester	54400	DMS-MS	100010548	3.5932	0.5295	4.2621	1.4496	0.4827	0.306	5.0364	0.2274	0.2008	8.3094	1.1476	0.6948	2.8487	0.5054	0.5852	0.4728	0.3574	0.2069	0.4006	1.4305	1.5484	0.8271	0.0892	1.753	0.9735	0.8822	2.4317	0.3319	0.7422	0.3268	1.3157	0.855	0.6325	0.2648	1.6807	1.0272	2.9579	0.6291	1.1734	3.0343	0.9889	9.3819	0.2676
9631	TAG48:1-FA12:0	Triacylglycerol	TAG Ester	53542	DMS-MS	100009690	4.2364	2.0301	5.5154	1.5137	0.531	0.3414	13.3396	0.239	0.1896	3.9901	2.4745	1.2217	1.6155	0.4548	1.112	0.4713	0.4133	0.3932	0.559	1.3327	1.5119	0.748	0.3012	0.7621	0.6224	1.4064	1.4144	0.3652	0.6718	0.5255	0.5981	1.3668	0.6517	0.5151	1.3705	1.759	13.4791	1.1816	1.4037	3.2614	1.8864	14.7215	0.2649
9633	TAG48:1-FA14:0	Triacylglycerol	TAG Ester	54040	DMS-MS	100010188	1.2889	0.8788	2.5002	1.4959	0.7445	0.4582	3.2037	0.3711	0.361	4.7307	0.8498	0.7795	2.0414	0.7393	0.9622	0.8048	0.5698	0.401	0.7512	1.0534	1.1371	0.8747	0.125	1.7887	0.6624	0.6581	1.9033	0.3554	0.7728	0.5692	1.5035	1.198	0.8452	0.5328	1.4148	1.2851	1.9152	0.8073	1.3622	1.5265	1.0972	7.1745	0.4262
9634	TAG48:1-FA14:1	Triacylglycerol	TAG Ester	54231	DMS-MS	100010379	1.8581	0.486	2.9815	1.3877	0.6942	0.4658	3.4455	0.3426	0.3631	6.2391	0.8253	0.5806	3.1271	0.7558	0.9111	0.49	0.502	0.3969	0.4767	1.2554	1.2113	1.4548	0.1045	2.1562	0.9062	0.6174	2.5465	0.4416	0.9606	0.5733	1.7333	1.421	0.8222	0.2543	1.804	0.8691	1.1746	0.5031	0.9301	1.6823	1.2971	4.8114	0.3675
9636	TAG48:1-FA16:0	Triacylglycerol	TAG Ester	53359	DMS-MS	100009507	0.8864	0.6931	1.8147	1.2436	0.7033	0.5377	2.4041	0.4333	0.4663	5.5939	0.7513	0.6319	2.6951	0.8411	1.0055	0.6983	0.657	0.493	0.6991	0.9494	1.0561	1.0352	0.0844	2.4051	0.7354	0.5122	2.2054	0.3378	1.0362	0.4551	2.0581	1.0814	1.104	0.4143	1.6803	0.9354	1.3298	0.6846	1.0583	1.3401	0.9755	6.6645	0.4689
9637	TAG48:1-FA16:1	Triacylglycerol	TAG Ester	53543	DMS-MS	100009691	0.5857	0.5194	1.5282	1.1494	0.77	0.6292	1.6763	0.5364	0.5645	7.0967	0.7318	0.517	3.4988	1.0502	1.0416	0.6687	0.8357	0.5919	0.7028	1.0539	1.1276	1.3669	0.054	3.0211	0.814	0.3943	2.745	0.3683	1.4156	0.4275	2.7585	1.245	1.5137	0.3882	1.8819	0.4809	0.5793	0.6103	0.7774	1.075	0.8243	5.6075	0.5292
9639	TAG48:1-FA18:0	Triacylglycerol	TAG Ester	53699	DMS-MS	100009847	2.563	0.8093	3.4714	1.224	0.4253	0.2589	6.2241	0.1735	0.1776	6.1597	1.2611	0.6453	2.8993	0.5288	0.6633	0.3808	0.4059	0.2033	0.3082	1.1166	1.2217	1.1299	0.1138	1.4641	0.6737	0.8227	1.8811	0.2666	0.7197	0.2879	1.1067	0.8016	0.5816	0.2836	1.3447	1.167	6.7166	0.7499	1.1071	2.4573	1.4002	9.8116	0.2704
9640	TAG48:1-FA18:1	Triacylglycerol	TAG Ester	54401	DMS-MS	100010549	1.3379	0.9772	2.7111	1.4814	0.7418	0.4666	3.6712	0.3672	0.3805	4.0982	0.8993	0.851	1.7131	0.6976	0.901	0.801	0.5794	0.4109	0.7946	0.9076	1.0072	0.8268	0.1399	1.7046	0.6538	0.7135	1.8207	0.3252	0.6861	0.582	1.3897	1.0713	0.798	0.553	1.3673	1.3862	2.185	0.8605	1.3015	1.5703	1.1034	6.7455	0.3952
9645	TAG48:2-FA12:0	Triacylglycerol	TAG Ester	54582	DMS-MS	100010730	2.1746	2.6249	3.7179	1.4624	0.5656	0.3953	8.1118	0.2806	0.2728	2.9154	1.9818	1.3657	1.2226	0.4727	1.2886	0.674	0.4585	0.4675	0.7376	1.2412	1.3836	0.8686	0.4221	0.6323	0.4635	1.2465	1.1227	0.3922	0.5434	0.6903	0.5557	1.3836	0.6673	0.8198	0.9155	2.4452	13.5809	1.4914	1.5619	2.6276	2.143	11.9866	0.3623
9647	TAG48:2-FA14:0	Triacylglycerol	TAG Ester	54583	DMS-MS	100010731	0.7575	1.1288	1.7489	1.2126	0.6216	0.5606	2.5416	0.4807	0.4124	4.3127	0.8994	0.7519	1.9901	0.8882	1.2124	0.814	0.7373	0.3935	0.7118	1.6559	1.8135	1.1251	0.1732	1.3824	0.5556	0.8604	1.3027	0.4739	0.8758	0.626	1.1828	1.4712	0.8343	0.5188	0.9787	1.0714	2.0645	0.9233	1.2624	1.1417	1.1358	5.6605	0.4298
9648	TAG48:2-FA14:1	Triacylglycerol	TAG Ester	53700	DMS-MS	100009848	0.9981	0.5508	1.9545	1.2085	0.6438	0.5914	2.6736	0.3828	0.388	4.4174	0.6334	0.5791	2.2281	0.8319	1.0163	0.5222	0.6199	0.4704	0.5171	0.8642	0.9607	1.3033	0.1359	1.868	0.6396	0.5786	1.8501	0.3897	0.872	0.6083	1.565	1.4777	0.8314	0.3857	1.3271	0.8831	1.016	0.5705	0.8834	1.0168	1.1964	3.7164	0.401
9650	TAG48:2-FA16:0	Triacylglycerol	TAG Ester	53360	DMS-MS	100009508	0.7085	0.9331	1.546	1.1136	0.5834	0.5695	2.3669	0.4647	0.4311	4.5658	0.8062	0.6652	2.1968	0.9435	1.194	0.7166	0.7577	0.4346	0.6041	1.4079	1.5585	1.2094	0.1373	1.7878	0.6109	0.8264	1.55	0.4402	0.941	0.5544	1.5794	1.2578	0.8557	0.4065	1.1499	0.9623	1.8637	0.8243	1.1453	1.1964	1.1269	5.5415	0.4286
9651	TAG48:2-FA16:1	Triacylglycerol	TAG Ester	54402	DMS-MS	100010550	0.5045	0.6713	1.2813	1.3264	0.6864	0.493	2.1023	0.342	0.3517	6.6011	0.6972	0.5894	3.8802	1.6421	1.2184	0.6607	1.2087	0.4813	0.5804	0.8192	0.8863	2.1219	0.0945	3.2967	0.7739	0.5363	2.5405	0.3023	1.3165	0.343	2.765	0.8632	1.2959	0.4428	1.527	0.8352	0.9962	0.8032	0.924	0.7964	1.3273	4.6832	0.3875
9653	TAG48:2-FA18:0	Triacylglycerol	TAG Ester	53701	DMS-MS	100009849	1.7124	1.5538	3.113	0.9053	0.3777	0.3504	5.0675	0.2591	0.2172	3.9856	2.5627	0.8027	1.9672	0.413	0.9213	0.3717	0.3604	0.2878	0.3258	2.0111	2.4128	1.1032	0.2325	0.7061	0.5023	1.7853	1.1871	0.5476	0.7388	0.4983	0.6122	1.6781	0.6408	0.3704	1.0465	0.9712	7.6866	1.0895	1.4107	2.8044	1.583	11.7781	0.2989
9654	TAG48:2-FA18:1	Triacylglycerol	TAG Ester	54584	DMS-MS	100010732	1.3226	1.2626	2.454	1.4	0.6489	0.3988	4.6376	0.2874	0.3086	3.7923	0.9873	0.9135	1.9664	0.8259	1.0811	0.6347	0.7252	0.4121	0.6335	0.8256	0.8862	1.2908	0.2292	1.4618	0.582	0.7705	1.5951	0.2641	0.6832	0.4938	1.2737	0.9759	0.7791	0.5602	1.1552	1.5489	5.0766	1.0107	1.1485	1.4128	1.6072	6.5685	0.3425
9655	TAG48:2-FA18:2	Triacylglycerol	TAG Ester	54041	DMS-MS	100010189	0.8359	1.3363	1.8336	1.0812	0.5752	0.5782	2.6302	0.544	0.469	3.5637	1.0195	0.8265	1.4178	0.7078	1.2396	0.8296	0.6747	0.4104	0.7241	1.7528	1.8679	0.8506	0.2051	0.9925	0.5047	1.0323	1.0233	0.482	0.743	0.7023	0.9909	1.4783	0.7216	0.5318	0.9474	1.0859	2.4352	0.9601	1.2229	1.3211	1.0161	5.7593	0.4446
9660	TAG48:3-FA12:0	Triacylglycerol	TAG Ester	53370	DMS-MS	100009518	1.6456	4.094	3.0557	1.2468	0.5221	0.5304	6.3938	0.4374	0.373	2.8014	2.6742	1.6131	1.115	0.6186	1.6697	0.8251	0.6003	0.4468	0.7392	2.2946	2.644	0.9845	0.6459	0.4324	0.4089	2.1146	0.7521	0.5573	0.6054	0.9864	0.4327	2.0055	0.6303	0.8704	0.8185	2.0724	11.8967	1.9017	1.744	2.8196	2.3278	11.6498	0.4348
9662	TAG48:3-FA14:0	Triacylglycerol	TAG Ester	53551	DMS-MS	100009699	0.6601	1.2967	1.4974	1.1451	0.5242	0.5	2.424	0.429	0.344	4.3808	0.8277	0.7509	2.0552	1.1389	1.3138	0.7338	1.0289	0.3439	0.5442	1.8378	1.9429	1.6002	0.2328	1.1477	0.4845	0.8894	1.0027	0.454	0.8622	0.5259	1.1221	1.3264	0.8018	0.5488	0.7841	1.0931	2.0373	1.0241	1.2627	0.9599	1.3981	5.6865	0.3807
9663	TAG48:3-FA14:1	Triacylglycerol	TAG Ester	53883	DMS-MS	100010031	0.7532	0.7461	1.6756	1.1058	0.5915	0.813	2.3938	0.583	0.5651	4.5524	0.7575	0.6371	2.41	1.0472	1.4534	0.6353	0.8611	0.5097	0.5375	1.7138	1.8619	1.8659	0.2269	1.4481	0.5505	0.7415	1.4188	0.6688	1.1593	0.8458	1.3154	2.2968	0.9014	0.4322	1.0302	0.86	1.3808	0.7936	1.0373	0.9553	1.4566	4.0334	0.5726
9665	TAG48:3-FA16:0	Triacylglycerol	TAG Ester	53884	DMS-MS	100010032	0.8143	0.9783	1.6217	1.0478	0.5562	0.6148	2.5898	0.4951	0.4685	4.5011	0.8053	0.7062	1.7829	0.8146	1.3098	0.5861	0.7466	0.4453	0.4377	1.8522	1.9959	1.3792	0.1866	1.2489	0.5639	0.9874	1.1436	0.5656	0.8989	0.623	1.0989	1.5189	0.7243	0.3947	0.9652	0.9239	1.9752	0.7702	1.0836	1.1891	1.2384	5.4608	0.4015
9666	TAG48:3-FA16:1	Triacylglycerol	TAG Ester	54408	DMS-MS	100010556	0.4387	0.8917	1.0769	0.9976	0.4435	0.4166	1.8515	0.3125	0.2596	4.5236	0.6281	0.5625	2.6388	1.3123	1.0882	0.5837	1.0261	0.3012	0.428	1.1294	1.1831	2.0872	0.1498	1.5762	0.4754	0.5878	1.3128	0.3146	0.936	0.4045	1.4265	0.9804	0.8301	0.4044	0.7563	0.9702	1.3656	1.0559	1.1045	0.744	1.6132	4.395	0.3725
9668	TAG48:3-FA18:1	Triacylglycerol	TAG Ester	54585	DMS-MS	100010733	1.403	2.8053	2.8536	1.217	0.5618	0.52	5.035	0.4283	0.3658	3.1133	2.0537	1.2243	1.5774	0.7265	1.4419	0.6886	0.6439	0.4958	0.6698	1.8364	2.1342	1.3437	0.5068	0.7689	0.4503	1.6147	1.0288	0.4782	0.7379	0.8355	0.6816	1.9592	0.812	0.7861	0.8829	1.6728	8.6426	1.5412	1.5227	2.2656	2.0689	9.7819	0.4387
9669	TAG48:3-FA18:2	Triacylglycerol	TAG Ester	54232	DMS-MS	100010380	0.8341	1.6921	1.7488	1.0584	0.499	0.4901	3.2825	0.4168	0.3739	3.0512	1.1641	0.875	1.4812	0.8283	1.3097	0.6137	0.7994	0.3869	0.5178	1.5275	1.6686	1.2856	0.3024	0.8401	0.4099	1.0683	0.832	0.4063	0.6981	0.5601	0.8434	1.3033	0.689	0.5124	0.7835	1.3144	4.5672	1.2369	1.1631	1.4024	1.67	5.9298	0.4122
9670	TAG48:3-FA18:3	Triacylglycerol	TAG Ester	53544	DMS-MS	100009692	0.9728	1.4935	2.1426	1.0743	0.4096	0.3983	2.8332	0.2705	0.2268	4.8346	1.0118	0.7783	1.518	0.6271	0.8881	0.5205	0.5062	0.2485	0.3404	2.196	2.3132	1.0118	0.2582	1.0185	0.6831	1.4839	1.0574	0.3953	0.5417	0.4126	0.8315	0.9757	0.4212	0.5469	0.8111	1.8877	4.6953	1.0964	1.9007	2.384	1.5853	11.4122	0.3709
9674	TAG48:4-FA12:0	Triacylglycerol	TAG Ester	53702	DMS-MS	100009850	1.4627	5.6889	2.5494	1.1349	0.4495	0.6614	5.3756	0.5462	0.4102	2.7919	3.3608	1.65	1.0179	0.6722	1.9012	0.7767	0.668	0.3702	0.5842	4.313	4.9971	1.1534	0.7548	0.3792	0.4292	3.9486	0.5453	0.7717	0.6792	1.0787	0.3611	2.7762	0.5846	0.7763	0.7453	1.2794	11.4275	1.5716	1.4164	2.5065	1.8441	9.7915	0.3638
9675	TAG48:4-FA14:0	Triacylglycerol	TAG Ester	53361	DMS-MS	100009509	0.7577	1.6888	1.626	1.1982	0.3751	0.4153	2.4122	0.288	0.2637	5.9314	0.8055	0.71	2.0823	1.0131	1.1002	0.5836	0.8138	0.2554	0.4002	2.2364	2.4725	1.8412	0.3408	1.1873	0.592	0.9629	0.9152	0.5468	0.6749	0.5719	0.9888	1.1471	0.5903	0.6188	0.6606	1.1835	1.8874	0.8707	1.2707	1.2109	1.6535	7.3452	0.3089
9676	TAG48:4-FA14:1	Triacylglycerol	TAG Ester	54403	DMS-MS	100010551	0.6489	0.8363	1.3925	0.8863	0.4622	0.6338	1.9967	0.428	0.3373	4.8508	0.6292	0.5556	2.2183	1.1295	1.1762	0.5418	0.9277	0.4195	0.3465	1.8672	1.9783	2.3603	0.3103	1.2354	0.4602	0.8652	1.048	0.5332	0.9612	0.6239	1.0546	1.8613	0.764	0.4385	0.7535	0.872	1.4692	0.8552	1.0486	1.0057	2.0034	4.8049	0.5243
9677	TAG48:4-FA16:0	Triacylglycerol	TAG Ester	53362	DMS-MS	100009510	0.7009	0.9191	1.2266	0.8331	0.4121	0.6682	1.9002	0.4604	0.3817	4.5328	0.8352	0.5363	1.6158	0.6799	1.141	0.3955	0.595	0.3789	0.2982	2.2019	2.4586	1.3453	0.2575	0.9042	0.5501	0.8241	0.9698	0.8324	0.9891	0.7441	0.8083	2.2709	0.5432	0.4638	0.7109	0.8851	1.7533	0.6088	0.9096	1.2895	1.3391	4.3825	0.4371
9678	TAG48:4-FA16:1	Triacylglycerol	TAG Ester	53873	DMS-MS	100010021	0.548	1.1109	1.5061	0.9945	0.4054	0.5272	2.0589	0.3648	0.2403	5.71	0.6772	0.5939	2.5054	1.3021	1.2701	0.5533	0.9694	0.2986	0.361	1.7903	1.9868	2.663	0.2697	1.2856	0.5282	0.8289	1.1622	0.4171	0.9977	0.5352	1.1435	1.3817	0.7814	0.4652	0.7435	1.1181	1.5836	1.0567	1.1815	0.9206	1.9367	6.3095	0.3716
9679	TAG48:4-FA18:1	Triacylglycerol	TAG Ester	54404	DMS-MS	100010552	1.2376	2.3622	2.2066	0.8195	0.5479	0.7125	3.0808	0.6283	0.5304	2.9761	1.4622	0.8271	1.3879	0.7231	1.3363	0.4591	0.6511	0.67	0.5145	2.4047	2.841	1.2885	0.6412	0.6374	0.3931	1.9061	0.8453	0.5775	0.8878	0.8476	0.5456	3.121	1.0449	0.7983	0.7907	1.1521	7.1626	0.9858	1.3951	1.7873	1.4695	9.9617	0.4003
9680	TAG48:4-FA18:2	Triacylglycerol	TAG Ester	54042	DMS-MS	100010190	0.9713	4.3352	2.1426	0.9893	0.5162	0.725	3.9805	0.6581	0.4955	2.6703	2.7893	1.3964	1.266	0.7564	1.8227	0.7321	0.7936	0.4909	0.6018	3.9248	4.602	1.4737	0.6901	0.5123	0.4026	3.3562	0.5889	0.7717	0.8613	1.0784	0.4869	3.0322	0.828	0.7479	0.7377	1.215	9.1619	1.5339	1.2464	2.3129	1.844	7.7839	0.4447
9681	TAG48:4-FA18:3	Triacylglycerol	TAG Ester	53703	DMS-MS	100009851	1.0745	1.8869	1.8156	1.0759	0.3633	0.3516	3.2803	0.2462	0.2093	4.7066	1.106	0.8037	1.77	0.8541	0.9742	0.4348	0.646	0.291	0.3207	1.9955	2.2534	1.7279	0.3806	0.9275	0.5455	1.5411	0.9347	0.3651	0.597	0.3761	0.8033	0.9656	0.4532	0.5071	0.6866	2.1054	8.0302	1.3125	1.6945	2.471	2.6201	12.6518	0.3482
9684	TAG48:4-FA20:4	Triacylglycerol	TAG Ester	53874	DMS-MS	100010022	1.4201	1.1549	3.7299	1.3698	0.4502	0.3578	3.9407	0.1782	0.1129	4.7079	1.2242	0.8026	2.9735	0.4108	0.6883	0.3333	0.5346	0.2585	0.2557	2.5995	2.8416	1.0896	0.2013	0.6937	0.7481	0.925	0.9481	0.8951	0.5006	0.3673	0.4339	1.4677	0.6829	0.4054	0.774	1.0493	3.7152	0.4949	1.0866	1.922	1.1281	4.921	0.2054
9691	TAG48:5-FA18:2	Triacylglycerol	TAG Ester	54043	DMS-MS	100010191	0.7729	3.1897	1.4978	0.7058	0.4937	0.7956	1.8884	0.8184	0.6494	2.1029	1.4882	0.798	1.0353	0.6482	1.4546	0.4589	0.7453	0.5919	0.4409	4.3004	4.7857	1.1527	0.665	0.4529	0.3379	3.5312	0.568	0.7177	1.0928	0.8951	0.4026	3.8499	0.8364	0.5931	0.5859	0.7932	8.1557	0.9886	1.3057	1.8011	1.5637	8.7707	0.4114
9692	TAG48:5-FA18:3	Triacylglycerol	TAG Ester	53875	DMS-MS	100010023	1.0656	3.8513	1.7977	0.8283	0.3738	0.5723	3.1796	0.3629	0.2451	4.0917	2.1125	1.0252	1.3323	0.7895	1.1897	0.4203	0.577	0.3738	0.3986	4.0746	4.5678	1.9093	0.7073	0.5863	0.4684	4.0529	0.7833	0.667	0.6809	0.6251	0.5398	2.2413	0.4669	0.5941	0.7724	1.502	12.6303	1.3692	1.8277	2.9988	2.3453	13.4768	0.3094
9714	TAG49:0-FA15:0	Triacylglycerol	TAG Ester	53704	DMS-MS	100009852	3.0207	0.6746	4.7752	2.3701	1.2077	0.5949	3.9543	0.4575	0.4843	2.7095	0.7811	0.8958	1.0284	0.529	0.6066	0.8525	0.5262	0.3923	0.9755	0.8237	0.9391	0.4294	0.1676	1.0078	0.8395	0.8312	1.9064	0.3277	0.5674	0.6128	0.8787	1.4832	0.6925	0.6492	1.4935	0.9288	1.6893	0.5681	1.1744	1.5392	0.8581	5.7785	0.3643
9715	TAG49:0-FA16:0	Triacylglycerol	TAG Ester	54044	DMS-MS	100010192	1.9273	0.5464	3.939	1.5978	0.9141	0.5081	3.3382	0.4892	0.5422	3.7469	0.7903	0.8212	1.4913	0.4805	0.5645	0.6907	0.4427	0.4127	0.9268	0.8488	0.8844	0.4259	0.0989	1.2921	0.9181	0.6504	1.8295	0.2939	0.6828	0.4862	1.1451	1.0844	0.7982	0.4284	1.767	0.6731	1.5827	0.4187	0.9466	1.6715	0.8036	6.2089	0.3715
9716	TAG49:0-FA17:0	Triacylglycerol	TAG Ester	54405	DMS-MS	100010553	1.7786	0.53	3.8315	1.5604	0.8643	0.5017	3.5469	0.4876	0.547	3.9936	0.7888	0.7661	1.5253	0.4732	0.5312	0.6452	0.4962	0.3808	0.8987	0.9045	0.9958	0.4522	0.0728	1.4491	0.9608	0.627	2.0895	0.2891	0.7572	0.4509	1.2575	1.2266	0.8626	0.4097	1.9951	0.5866	1.343	0.4003	0.8051	1.5606	0.8108	5.8133	0.3905
9717	TAG49:0-FA18:0	Triacylglycerol	TAG Ester	53363	DMS-MS	100009511	4.2461	0.5844	6.0194	2.0633	0.8298	0.4926	5.4511	0.3574	0.3745	3.3129	0.9368	1.043	1.0404	0.419	0.496	0.6895	0.4438	0.2529	0.8512	0.9257	0.9308	0.5568	0.1331	0.9231	1.0704	0.9908	1.7971	0.3514	0.4601	0.585	0.7545	0.9985	0.52	0.431	1.8313	0.9595	2.4983	0.564	1.2935	2.1519	0.9536	7.7703	0.3127
9722	TAG49:1-FA14:0	Triacylglycerol	TAG Ester	54233	DMS-MS	100010381	1.7747	0.8394	4.3984	2.0788	0.7848	0.3422	5.1177	0.2502	0.2832	3.3593	0.6863	0.8143	1.6121	0.5098	0.6432	0.7087	0.4673	0.2821	0.786	0.7346	0.7795	0.5263	0.1275	1.2038	0.7925	0.8037	1.4699	0.262	0.4585	0.4396	0.9034	0.7559	0.5954	0.5004	1.4244	1.3844	2.4954	0.6396	1.5195	1.7682	1.2896	7.9735	0.2812
9724	TAG49:1-FA15:0	Triacylglycerol	TAG Ester	53364	DMS-MS	100009512	1.9619	0.9137	4.1216	2.5619	1.5941	0.7566	3.5185	0.6917	0.748	2.1564	0.7625	1.0449	1.1083	0.6745	0.9011	1.2076	0.8074	0.5542	1.6646	0.8072	0.8792	0.4994	0.2315	1.0734	0.7366	0.7639	1.8686	0.3827	0.6187	1.0257	0.9743	1.9	0.9003	0.9513	1.3745	1.118	1.4729	0.6585	1.3334	1.1145	0.9298	4.929	0.4398
9725	TAG49:1-FA16:0	Triacylglycerol	TAG Ester	53876	DMS-MS	100010024	1.569	0.8468	3.1668	1.8812	1.2332	0.7454	3.409	0.6448	0.7418	2.6943	0.772	0.9734	1.0872	0.713	0.88	1.0581	0.7848	0.5725	1.4489	0.6956	0.8265	0.5464	0.1753	1.4433	0.8632	0.6758	1.6065	0.3358	0.7435	0.8035	1.3351	1.2408	0.9929	0.7565	1.6043	0.9497	1.3821	0.6238	1.1882	1.1691	0.9204	4.8811	0.4515
9726	TAG49:1-FA16:1	Triacylglycerol	TAG Ester	53545	DMS-MS	100009693	0.9939	0.5268	2.6306	1.9546	0.9508	0.5263	2.6207	0.4271	0.3772	4.2839	0.598	0.6656	1.9562	0.9643	0.8162	0.7097	0.7846	0.4344	0.8344	0.6172	0.7144	0.9191	0.1626	1.9354	0.876	0.5258	1.9775	0.3003	0.9077	0.4229	1.7354	0.9981	1.0267	0.4468	1.6424	0.6568	0.791	0.5659	0.9384	1.1486	1.013	4.7494	0.4145
9727	TAG49:1-FA17:0	Triacylglycerol	TAG Ester	54045	DMS-MS	100010193	1.445	0.8702	3.9467	2.4131	1.0163	0.5289	4.4667	0.4069	0.4151	4.4756	0.7419	0.8725	2.061	0.8643	0.8465	0.7582	0.7839	0.4306	0.8356	0.8465	0.8931	0.8294	0.143	2.1313	1.0109	0.6634	2.2534	0.3556	0.8255	0.4823	1.7905	1.11	0.9215	0.5087	2.068	1.0323	1.4653	0.5949	1.0954	1.3771	1.1559	5.9364	0.3144
9729	TAG49:1-FA18:1	Triacylglycerol	TAG Ester	53365	DMS-MS	100009513	2.1975	1.1827	4.5644	2.3967	1.4688	0.74	4.4527	0.6424	0.8309	2.0702	0.8663	1.2085	0.7263	0.7151	0.8809	1.2806	0.9049	0.5692	1.7338	0.7015	0.7913	0.5088	0.2654	1.0651	0.7602	0.9075	1.4538	0.362	0.5819	1.1212	1.0534	1.3778	0.8603	1.0602	1.5358	1.291	1.7307	0.745	1.4065	1.25	1.0025	5.3019	0.4575
9736	TAG49:2-FA14:0	Triacylglycerol	TAG Ester	54046	DMS-MS	100010194	1.2032	1.2037	3.2878	1.8841	0.8023	0.4573	4.3407	0.377	0.3429	2.6801	0.7194	1.0115	1.2097	0.688	0.8941	0.9281	0.7152	0.3461	1.033	0.849	1.0535	0.7682	0.2213	1.1242	0.7441	0.818	1.1851	0.3136	0.5957	0.5752	0.9743	1.0356	0.6812	0.7367	1.2034	1.4506	2.7762	0.8006	1.4823	1.3072	1.4327	5.4974	0.3136
9738	TAG49:2-FA15:0	Triacylglycerol	TAG Ester	53877	DMS-MS	100010025	1.0887	1.07	2.5139	1.9248	1.275	0.8314	2.4459	0.7843	0.7882	1.8921	0.7198	0.9806	0.9349	0.8009	1.1154	1.1335	1.0062	0.5372	1.3537	1.1131	1.24	0.547	0.2772	0.7963	0.5525	0.9316	1.1598	0.4778	0.6694	1.0361	0.8474	2.1206	0.7892	0.8594	0.9529	1.0335	1.7113	0.7911	1.3003	1.0014	1.0309	4.0859	0.4899
9739	TAG49:2-FA16:0	Triacylglycerol	TAG Ester	54234	DMS-MS	100010382	0.9406	1.0806	2.0096	1.4563	0.9266	0.7999	2.4313	0.7635	0.7494	2.1737	0.718	0.8823	0.8599	0.7784	1.0554	0.9901	0.8909	0.5034	1.1792	1.0584	1.2049	0.6111	0.2317	1.1072	0.6211	0.9056	1.1618	0.4228	0.744	0.9014	1.038	1.4508	0.8349	0.7144	1.0925	0.943	1.7183	0.7681	1.2466	1.0808	1.0441	4.2532	0.4934
9740	TAG49:2-FA16:1	Triacylglycerol	TAG Ester	53546	DMS-MS	100009694	0.7894	0.7313	2.0417	1.8304	1.0508	0.579	2.5547	0.4562	0.5172	2.8683	0.569	0.7862	1.2843	1.172	1.025	0.8777	1.157	0.4868	1.0964	0.51	0.5412	1.006	0.1905	1.7428	0.787	0.6166	1.4631	0.2681	0.8054	0.5323	1.5625	0.9	1.0475	0.7285	1.2691	1.0336	1.1744	0.8316	1.2126	0.8541	1.4348	3.8209	0.4082
9741	TAG49:2-FA17:0	Triacylglycerol	TAG Ester	53366	DMS-MS	100009514	0.9967	1.0551	3.457	1.9418	0.7407	0.5341	3.7846	0.353	0.3818	3.3191	0.8135	0.8998	1.4991	0.7881	0.7864	0.7517	0.7204	0.3462	0.7661	1.1851	1.3984	1.0209	0.2243	1.3239	0.7762	0.9235	1.3942	0.469	0.689	0.5307	1.0954	1.2071	0.6391	0.4038	1.4695	1.1236	1.7912	0.6935	1.2512	1.3109	1.37	5.2447	0.2824
9743	TAG49:2-FA18:1	Triacylglycerol	TAG Ester	54406	DMS-MS	100010554	1.2625	0.9738	2.8096	1.9189	1.0577	0.538	3.5658	0.4341	0.4556	2.1269	0.5922	1.0183	0.8701	0.9193	0.9093	0.966	1.0131	0.4383	1.1328	0.58	0.6697	0.7687	0.2721	1.0755	0.6508	0.768	1.1902	0.2521	0.5666	0.6935	1.0125	0.9524	0.8289	0.9607	1.1153	1.5266	2.1099	0.9001	1.49	1.0849	1.4991	4.6136	0.3921
9744	TAG49:2-FA18:2	Triacylglycerol	TAG Ester	54047	DMS-MS	100010195	1.1408	1.3116	2.6485	1.5862	1.0498	0.878	2.7551	0.9124	0.9246	1.5671	0.8113	1.0787	0.4985	0.6633	1.1176	1.1843	0.9096	0.5326	1.4576	1.2503	1.3974	0.4718	0.341	0.641	0.5676	1.1232	0.7642	0.5039	0.6107	1.2478	0.6787	1.7415	0.7017	0.882	1.0253	0.9856	1.9045	0.822	1.2511	1.0649	0.9526	4.1575	0.505
9751	TAG49:3-FA15:0	Triacylglycerol	TAG Ester	53547	DMS-MS	100009695	0.9403	1.2248	2.0229	1.7216	1.0134	0.7171	2.3429	0.6425	0.6292	1.9212	0.6198	0.8672	0.8307	1.0416	1.1873	0.9715	1.2673	0.4633	1.0411	1.0801	1.1952	0.6608	0.3442	0.7823	0.4558	0.9645	0.93	0.4554	0.6559	0.9285	0.7319	1.6619	0.7981	0.8628	0.7601	1.079	1.6742	0.9928	1.3276	0.8632	1.3012	4.3619	0.5016
9752	TAG49:3-FA16:0	Triacylglycerol	TAG Ester	53367	DMS-MS	100009515	1.0032	1.2924	1.806	1.3172	0.6358	0.6468	2.0465	0.6287	0.5847	2.823	0.7458	0.7945	0.9447	0.8103	1.0673	0.7482	0.9022	0.4016	0.6609	1.5356	1.8532	0.8731	0.2939	0.9651	0.5674	1.0987	1.4044	0.5163	0.9148	0.734	0.8613	1.8021	0.6146	0.6696	0.9596	1.0244	2.3213	0.7413	1.3193	1.1748	1.3511	5.2954	0.4099
9753	TAG49:3-FA16:1	Triacylglycerol	TAG Ester	53368	DMS-MS	100009516	0.8194	1.012	1.5928	1.465	0.8557	0.7139	2.162	0.6311	0.5948	2.493	0.5871	0.8659	1.0764	1.2734	1.1988	0.9607	1.4268	0.4966	1.028	0.7415	0.9186	1.2259	0.3398	1.223	0.619	0.7729	1.2284	0.3882	0.7473	0.771	1.1408	1.1979	0.9152	0.7395	0.8896	1.0252	1.2847	0.9965	1.2335	0.7778	1.563	3.3096	0.4587
9756	TAG49:3-FA18:2	Triacylglycerol	TAG Ester	53705	DMS-MS	100009853	0.9549	1.4109	2.0926	1.5848	0.8965	0.7261	2.8362	0.6884	0.6507	1.82	0.7142	0.9758	0.6948	1.0264	1.2693	1.0509	1.3357	0.4674	1.1111	1.115	1.3583	0.7438	0.3807	0.7428	0.4957	1.0157	0.7486	0.4435	0.6952	0.8972	0.7844	1.539	0.7744	0.8775	0.8073	1.1166	1.9286	0.8934	1.2173	0.9313	1.3719	3.6574	0.4048
9757	TAG49:3-FA18:3	Triacylglycerol	TAG Ester	54407	DMS-MS	100010555	1.6194	1.6372	3.3195	1.8492	0.7878	0.6196	3.3071	0.4801	0.4568	2.4633	0.8986	0.9396	0.7755	0.7509	0.8617	0.796	0.7591	0.4349	0.7714	1.5647	1.7274	0.7249	0.4978	0.8398	0.7919	1.5811	0.8931	0.4418	0.4746	0.8494	0.7249	1.2405	0.5088	1.1024	1.0668	1.5314	3.5216	0.9748	2.0067	2.0111	1.4567	8.4384	0.3996
9788	TAG50:0-FA14:0	Triacylglycerol	TAG Ester	53706	DMS-MS	100009854	4.0755	0.5641	3.8966	1.5289	0.5663	0.2769	3.9737	0.2302	0.1991	4.7926	0.9502	0.6714	1.5874	0.3659	0.6863	0.4449	0.3354	0.2918	0.4891	0.9589	1.0168	0.8351	0.1201	1.097	0.7623	0.8127	1.7877	0.3286	0.7044	0.3578	0.8139	0.8562	0.7816	0.4269	1.509	1.0041	2.8098	0.544	1.1083	2.0882	1.1077	7.6135	0.2215
9790	TAG50:0-FA16:0	Triacylglycerol	TAG Ester	54235	DMS-MS	100010383	1.4598	0.52	1.8204	1.0373	0.8407	0.591	1.6572	0.7004	0.8323	4.0456	0.8603	0.6551	1.2119	0.497	0.8852	0.7538	0.5399	0.73	1.1611	0.8975	1.0509	0.6194	0.1105	1.2659	0.7152	0.4641	1.7233	0.3206	0.9984	0.6732	1.1022	1.2966	1.3858	0.6375	1.4311	0.6823	1.5239	0.6058	0.8726	1.3854	0.8481	4.7141	0.6335
9792	TAG50:0-FA18:0	Triacylglycerol	TAG Ester	53878	DMS-MS	100010026	2.3087	0.4471	2.5435	1.1547	0.7362	0.5171	2.0665	0.5491	0.6295	5.5686	1.0689	0.6756	1.5217	0.4551	0.7277	0.6346	0.4725	0.5192	0.9124	1.1792	1.2659	0.6791	0.0985	1.3073	0.8584	0.5578	2.0006	0.3458	1.0556	0.5481	1.06	1.2245	1.275	0.483	1.4355	0.6718	2.0446	0.5609	0.866	1.9026	0.8715	5.6328	0.5447
9798	TAG50:1-FA14:0	Triacylglycerol	TAG Ester	54048	DMS-MS	100010196	2.0139	0.8271	2.785	1.6104	0.8183	0.3637	3.1805	0.3383	0.3359	3.2832	0.7988	0.7996	1.2684	0.5248	0.9147	0.7265	0.5402	0.4446	0.9841	0.8477	0.9129	0.7509	0.2171	1.0485	0.601	0.6886	1.387	0.3055	0.6874	0.5974	0.8288	1.0066	1.0074	0.7818	1.1782	1.481	2.2799	0.7303	1.3571	1.3327	1.1767	5.3064	0.3405
9801	TAG50:1-FA16:0	Triacylglycerol	TAG Ester	53879	DMS-MS	100010027	0.8695	0.6721	1.1949	0.9768	1.0297	0.7155	1.4622	0.8515	1.0688	2.358	0.6651	0.6662	0.9051	0.5886	1.0718	0.9258	0.7068	0.9674	1.4796	0.708	0.8442	0.5659	0.1473	1.176	0.5532	0.397	1.2856	0.3136	0.9555	0.8814	1.1541	1.3943	1.5245	0.8504	1.3527	0.7933	1.065	0.6971	0.9233	0.8868	0.833	3.4888	0.7438
9802	TAG50:1-FA16:1	Triacylglycerol	TAG Ester	54236	DMS-MS	100010384	0.6434	0.529	1.1471	1.1678	0.8201	0.5385	1.4901	0.507	0.5733	4.2697	0.5872	0.5503	1.7005	0.9447	1.1812	0.6969	0.9811	0.683	0.8768	0.6168	0.6973	1.0725	0.1069	1.799	0.6755	0.3933	1.8277	0.2787	1.1497	0.4877	1.6177	0.9053	1.4591	0.5701	1.4304	0.69	0.637	0.6675	0.826	0.7994	0.9627	3.088	0.4672
9804	TAG50:1-FA18:0	Triacylglycerol	TAG Ester	54237	DMS-MS	100010385	1.6541	0.5656	2.2465	1.4234	0.7988	0.46	2.531	0.4029	0.4287	5.4857	0.7673	0.6358	2.1085	0.7617	1.0213	0.6582	0.733	0.5051	0.7743	0.9174	0.9793	1.1125	0.1262	1.7244	0.8383	0.581	2.1092	0.3256	1.1612	0.4576	1.4434	0.9714	1.2772	0.5409	1.4941	0.8392	1.3461	0.6173	0.9537	1.1676	0.9543	4.7516	0.37
9805	TAG50:1-FA18:1	Triacylglycerol	TAG Ester	53880	DMS-MS	100010028	0.9148	0.7084	1.3786	1.0847	1.096	0.7175	1.64	0.8465	1.0738	2.3221	0.6867	0.7201	0.8498	0.6044	1.0886	0.9829	0.7602	0.9746	1.5469	0.6607	0.763	0.5825	0.167	1.1634	0.5185	0.4114	1.291	0.3026	0.9055	0.969	1.1387	1.3762	1.6028	0.9277	1.3715	0.8584	1.0372	0.7475	0.9644	0.914	0.8456	3.6989	0.7647
9808	TAG50:1-FA20:1	Triacylglycerol	TAG Ester	53548	DMS-MS	100009696	1.174	0.7519	3.7288	1.2415	0.6112	0.4251	3.4694	0.2125	0.2433	3.292	0.9469	0.7299	2.3246	0.5526	0.8281	0.7065	0.4163	0.2917	0.8018	1.0187	1.048	0.9293	0.1202	1.5082	0.5189	0.6684	2.3188	0.3063	0.5965	0.4588	1.0744	1.0304	0.7812	0.3606	0.9307	1.2375	2.4849	0.7862	1.4872	2.0975	1.0345	7.5824	0.3548
9812	TAG50:2-FA14:0	Triacylglycerol	TAG Ester	53549	DMS-MS	100009697	1.2293	1.3228	2.0654	1.7714	1.1174	0.5474	2.9256	0.5586	0.5404	2.1921	0.7693	1.081	0.9515	0.7263	1.3038	1.1457	0.7977	0.6965	1.5627	0.8077	0.8908	0.8395	0.4034	0.9209	0.5158	0.745	1.0344	0.3256	0.6771	1.0109	0.8387	1.2959	1.1915	1.3833	1.0683	1.8987	2.2088	0.9602	1.5625	1.0413	1.3281	3.7844	0.4377
9813	TAG50:2-FA14:1	Triacylglycerol	TAG Ester	53369	DMS-MS	100009517	2.5613	0.5855	3.4077	1.4215	0.8028	0.4769	3.5124	0.404	0.3324	3.1312	0.7807	0.7026	1.9641	0.648	0.97	0.4853	0.6844	0.5452	0.7267	1.0858	1.1261	1.3987	0.3389	1.4469	0.6688	0.8321	1.6557	0.417	0.8659	0.7488	1.0539	2.182	1.197	0.6916	1.7546	0.8352	1.3127	0.4821	1.0749	1.0401	1.2619	4.6507	0.3371
9815	TAG50:2-FA16:0	Triacylglycerol	TAG Ester	54586	DMS-MS	100010734	0.4556	0.8006	0.7903	0.869	0.908	0.8173	1.2652	1.0182	1.1055	2.0817	0.653	0.6407	0.8372	0.7393	1.4097	0.8895	0.9125	0.9344	1.2468	1.0223	1.2461	0.6892	0.1769	1.0274	0.4545	0.5378	0.9184	0.3958	1.1686	0.8752	1.0889	1.64	1.4333	0.7755	1.0599	0.7357	1.1341	0.8392	0.9383	0.7039	0.8777	2.8513	0.7546
9816	TAG50:2-FA16:1	Triacylglycerol	TAG Ester	53881	DMS-MS	100010029	0.4662	0.6727	0.8468	1.1371	0.95	0.6379	1.4929	0.5904	0.7071	2.7096	0.5169	0.6269	1.2115	1.0765	1.3435	0.836	1.1794	0.8731	1.0976	0.4524	0.5146	1.0433	0.1523	1.6625	0.5556	0.4155	1.4068	0.2606	1.0133	0.6118	1.5501	0.9083	1.5574	0.7472	1.3751	0.7874	0.6522	0.7742	0.8851	0.5684	1.0318	2.5712	0.524
9818	TAG50:2-FA18:0	Triacylglycerol	TAG Ester	54049	DMS-MS	100010197	1.0613	0.732	2.0332	1.0751	0.5191	0.4019	1.9807	0.358	0.2875	3.5527	0.8703	0.5936	1.5094	0.5955	0.9532	0.56	0.5764	0.3321	0.5823	1.4335	1.5842	1.0597	0.1883	0.9185	0.5367	0.883	1.1249	0.4292	0.8641	0.5199	0.741	1.2727	0.8615	0.5145	0.9625	0.8907	2.1743	0.7415	1.2177	1.1842	1.0989	4.7433	0.358
9819	TAG50:2-FA18:1	Triacylglycerol	TAG Ester	53550	DMS-MS	100009698	0.7186	0.8182	1.2041	1.2976	0.9747	0.5895	1.9602	0.5562	0.6667	2.2373	0.5556	0.757	1.0519	0.9152	1.2852	0.8957	1.0698	0.8417	1.2556	0.4626	0.5347	0.9108	0.2227	1.3506	0.5198	0.4948	1.2206	0.2429	0.8151	0.6989	1.294	0.905	1.3881	0.9305	1.2778	1.198	1.1376	0.8157	1.0453	0.6936	1.1178	2.8477	0.4764
9820	TAG50:2-FA18:2	Triacylglycerol	TAG Ester	53882	DMS-MS	100010030	0.534	1.0015	0.9351	0.7655	0.8696	0.9136	1.2258	1.2798	1.351	1.8481	0.7636	0.6988	0.6337	0.5964	1.519	0.9969	0.8486	0.9561	1.3552	1.3046	1.5639	0.5356	0.2377	0.7084	0.3907	0.5738	0.6712	0.471	1.1458	1.1271	0.8366	1.9824	1.4627	0.8776	0.9224	0.7224	1.3013	0.9228	0.9361	0.7753	0.7864	2.9711	0.9044
9824	TAG50:2-FA20:2	Triacylglycerol	TAG Ester	54238	DMS-MS	100010386	0.7771	0.8475	2.5299	1.4981	0.6176	0.5081	2.5729	0.2615	0.2615	3.8487	0.9098	0.7807	3.036	0.6542	1.035	0.7429	0.4663	0.3281	0.7076	1.3651	1.4551	1.3925	0.0985	1.7642	0.5733	0.6359	1.9951	0.5042	0.9163	0.3176	1.0898	1.3077	0.7233	0.3111	0.6646	1.152	1.7054	0.7959	1.3429	1.8578	0.9042	4.151	0.3057
9827	TAG50:3-FA14:0	Triacylglycerol	TAG Ester	53707	DMS-MS	100009855	0.9265	1.9826	1.4694	1.4035	0.9105	0.685	2.387	0.8018	0.692	1.7099	0.8457	1.1515	0.7719	0.7953	1.7464	1.254	0.9541	0.674	1.5085	1.2638	1.3773	0.8896	0.5277	0.6047	0.4018	0.9306	0.6165	0.4587	0.7322	1.3639	0.6291	1.8245	1.1065	1.3621	0.6896	1.5125	1.9879	1.084	1.4488	0.9131	1.2839	2.8905	0.4923
9828	TAG50:3-FA14:1	Triacylglycerol	TAG Ester	54587	DMS-MS	100010735	1.1342	0.774	2.325	1.2572	0.8793	0.5759	2.2985	0.5184	0.4894	1.9764	0.6896	0.7152	1.3342	0.7837	1.0127	0.6572	0.8094	0.715	1.0215	0.9307	1.009	1.226	0.529	0.9588	0.4992	0.7494	1.0894	0.384	0.733	0.9367	0.8582	2.4261	1.1933	1.1657	1.2339	1.0624	1.2492	0.6792	1.1864	0.8335	1.4242	3.8504	0.4508
9830	TAG50:3-FA16:0	Triacylglycerol	TAG Ester	54050	DMS-MS	100010198	0.4009	0.9584	0.6767	0.8525	0.7662	0.8114	1.3318	0.9211	0.9052	2.2369	0.5811	0.615	0.8285	1.0253	1.8094	0.8276	1.3017	0.8975	0.9645	0.9556	1.0736	0.9302	0.2231	1.043	0.4318	0.5322	0.7238	0.4049	1.1221	0.7721	1.1377	1.3591	1.4282	0.7327	0.9175	0.7443	0.9407	0.9675	0.9068	0.5999	1.1154	2.6702	0.6461
9831	TAG50:3-FA16:1	Triacylglycerol	TAG Ester	53885	DMS-MS	100010033	0.3799	0.9589	0.7365	1.0124	0.8324	0.8186	1.405	0.8488	0.8709	2.7029	0.5929	0.6792	1.1943	1.3654	1.8465	0.9039	1.5173	0.9026	1.065	0.7948	0.8828	1.344	0.2385	1.3149	0.4847	0.5307	0.9858	0.382	1.2344	0.7738	1.3424	1.2686	1.6461	0.7755	1.0224	0.748	0.682	0.9602	0.9254	0.5016	1.2066	2.204	0.5752
9833	TAG50:3-FA18:0	Triacylglycerol	TAG Ester	53708	DMS-MS	100009856	1.1298	1.0149	2.1413	1.101	0.5413	0.4443	2.1675	0.4287	0.3016	3.2597	0.8786	0.664	1.3787	0.6015	1.0392	0.533	0.616	0.3718	0.5709	1.8832	2.1118	1.1401	0.3261	0.7816	0.49	1.3603	1.0158	0.5937	0.8178	0.7147	0.621	1.9022	0.8279	0.6004	0.9054	0.8419	2.6117	0.7201	1.3299	1.2262	1.2646	5.2892	0.3323
9834	TAG50:3-FA18:1	Triacylglycerol	TAG Ester	54409	DMS-MS	100010557	0.7606	1.4773	1.3801	1.2225	0.8171	0.6021	2.0736	0.6468	0.5602	1.9337	0.7193	0.9311	0.9447	0.8767	1.4632	1.006	0.9881	0.6409	1.1912	0.9857	1.1058	1.1262	0.4335	0.7842	0.402	0.7829	0.7807	0.3658	0.7573	1.0487	0.789	1.4809	1.1529	1.1284	0.7936	1.4338	1.8458	1.0951	1.4357	0.8904	1.3868	3.1768	0.4934
9835	TAG50:3-FA18:2	Triacylglycerol	TAG Ester	53886	DMS-MS	100010034	0.5651	1.3326	0.9407	1.0412	0.8384	0.7959	1.7328	0.9375	0.9156	1.956	0.6512	0.8028	0.8058	1.029	1.9023	0.9753	1.3552	0.8944	1.197	0.918	1.0398	0.9603	0.3382	0.8902	0.4283	0.6334	0.6711	0.3933	0.9752	0.9126	1.0209	1.3961	1.3959	0.9696	0.9243	0.9999	1.1799	1.0138	1.0405	0.6356	1.1472	2.4279	0.575
9836	TAG50:3-FA18:3	Triacylglycerol	TAG Ester	54051	DMS-MS	100010199	0.7448	1.3096	1.2682	0.9644	0.7529	0.6826	1.5654	0.8519	0.7095	3.19	0.8545	0.6375	0.8279	0.6672	1.2487	0.722	0.7444	0.7296	0.8493	1.936	2.2243	0.7864	0.3603	0.8574	0.5685	0.9728	0.837	0.4709	1.0886	0.812	0.815	1.7592	0.9903	1.0974	0.8408	0.8856	1.8199	0.7799	0.9083	0.9783	0.912	3.5444	0.6275
9840	TAG50:3-FA20:3	Triacylglycerol	TAG Ester	54588	DMS-MS	100010736	0.9931	1.525	2.688	2.5058	0.7402	0.4951	2.8571	0.2132	0.2018	5.4765	0.9853	0.6961	4.0361	0.7811	0.6871	0.5752	0.6128	0.2745	0.634	1.9821	2.0932	1.3628	0.1708	1.9854	1.2231	0.6544	1.7043	0.7116	0.6471	0.3146	1.4216	0.929	0.5539	0.4796	0.9665	1.3987	1.439	0.6476	1.1771	1.8235	1.0243	3.7114	0.2166
9843	TAG50:4-FA14:0	Triacylglycerol	TAG Ester	54589	DMS-MS	100010737	0.6786	2.7252	1.0677	1.0651	0.6333	0.6936	1.9789	1.0002	0.6945	1.5456	0.8689	0.9689	0.6266	0.7536	1.9015	1.0664	0.9096	0.5248	1.0532	1.9779	2.2679	0.838	0.5972	0.415	0.3258	1.2867	0.3573	0.5673	0.7944	1.3465	0.4614	2.1435	0.8252	1.1041	0.4757	1.1739	2.268	1.0556	1.2392	0.8927	1.192	2.6618	0.4804
9844	TAG50:4-FA14:1	Triacylglycerol	TAG Ester	53887	DMS-MS	100010035	0.9194	1.4362	1.9589	1.2018	0.9231	0.922	1.8976	0.9524	0.775	1.8127	0.8866	0.8821	1.1696	0.9672	1.638	0.8833	1.1802	0.979	1.1538	1.6327	1.9027	1.4627	0.8966	0.7259	0.4437	1.1648	0.7573	0.5966	0.9336	1.4596	0.7461	4.1463	1.3867	1.4421	0.9607	0.9793	1.5129	0.8989	1.384	0.8856	1.6712	3.7234	0.6044
9846	TAG50:4-FA16:0	Triacylglycerol	TAG Ester	53371	DMS-MS	100009519	0.4722	1.3929	0.88	0.9578	0.5829	0.7072	1.468	0.6764	0.5463	3.3292	0.6703	0.6164	1.0526	1.0057	1.5758	0.6903	1.0921	0.652	0.6558	1.4156	1.5506	1.1821	0.3679	1.0653	0.5561	0.6409	0.8367	0.5227	0.989	0.8856	1.0271	1.429	0.9577	0.8823	0.7092	0.9279	0.8432	0.8612	0.8959	0.7596	1.3065	2.8783	0.5078
9847	TAG50:4-FA16:1	Triacylglycerol	TAG Ester	54052	DMS-MS	100010200	0.3537	1.2724	0.7565	0.982	0.6617	0.7499	1.4668	0.6858	0.5795	3.3985	0.6628	0.7067	1.384	1.8146	1.8774	0.8589	1.8232	0.6876	0.8274	1.0435	1.096	2.0644	0.3761	1.2598	0.5007	0.7304	0.8872	0.4109	1.3202	0.7559	1.3006	1.3052	1.5603	0.8542	0.7901	0.8555	0.838	1.1156	0.9675	0.4999	1.693	2.2215	0.5007
9849	TAG50:4-FA18:1	Triacylglycerol	TAG Ester	53888	DMS-MS	100010036	0.9399	1.8022	1.7888	1.1702	0.7047	0.6657	2.1642	0.6823	0.5241	2.4743	0.8679	0.9037	1.02	0.8883	1.515	0.8226	0.8828	0.6021	0.8788	1.5629	1.7752	1.3423	0.6547	0.7284	0.4538	1.2475	0.7394	0.5048	0.8272	1.0839	0.6877	2.3277	1.0575	1.127	0.7896	1.2997	2.3445	0.9952	1.4112	1.0076	1.6247	4.7111	0.4568
9850	TAG50:4-FA18:2	Triacylglycerol	TAG Ester	54053	DMS-MS	100010201	0.4866	2.132	0.9626	0.9019	0.6137	0.6589	1.602	0.9088	0.6546	1.4088	0.7611	0.8402	0.6236	0.8433	1.7821	0.9143	1.0225	0.5409	0.9132	1.5596	1.8604	0.9909	0.5338	0.455	0.3006	1.1166	0.4056	0.4864	0.8125	1.1973	0.5298	2.0262	0.9502	0.9918	0.5045	1.1382	2.1002	1.1505	1.2427	0.8532	1.3496	2.5548	0.5291
9851	TAG50:4-FA18:3	Triacylglycerol	TAG Ester	53552	DMS-MS	100009700	0.6587	1.4993	1.101	1.0969	0.6222	0.5549	1.8652	0.5301	0.4597	3.1407	0.7108	0.7228	1.0046	0.9897	1.4406	0.6473	1.0499	0.5991	0.6163	1.293	1.446	1.2702	0.4439	0.9969	0.6178	0.9517	0.7659	0.3572	0.8124	0.603	0.9168	1.0433	0.8652	0.9942	0.7274	1.4529	1.7965	0.9952	1.0693	0.9526	1.5519	3.6791	0.4302
9854	TAG50:4-FA20:3	Triacylglycerol	TAG Ester	54239	DMS-MS	100010387	0.7569	1.3813	1.9466	1.9824	0.4923	0.3757	2.5987	0.2014	0.2141	3.7506	0.8362	0.6989	3.6975	0.8651	0.7774	0.4253	0.6758	0.2857	0.4715	1.3199	1.3937	1.9524	0.2106	1.6188	0.8235	0.8189	1.3545	0.4565	0.5846	0.3064	1.1675	0.752	0.438	0.5061	0.8016	1.4639	2.6282	0.8358	1.2482	1.4349	1.4399	2.9487	0.2337
9855	TAG50:4-FA20:4	Triacylglycerol	TAG Ester	54054	DMS-MS	100010202	0.977	1.0752	2.6591	1.8938	0.6794	0.3763	2.9738	0.2001	0.219	6.1198	0.8853	0.6213	3.0864	0.7143	0.8489	0.4936	0.6603	0.381	0.3939	2.7648	3.0084	1.3677	0.1955	1.2682	1.2106	0.6344	1.1326	1.0008	0.6096	0.4208	0.7704	0.7427	0.39	0.3673	0.8745	1.2826	1.4765	0.5956	1.2494	1.8149	1.2047	3.7114	0.2451
9858	TAG50:5-FA14:0	Triacylglycerol	TAG Ester	54240	DMS-MS	100010388	0.7732	3.1177	1.1689	0.9511	0.5264	0.5173	2.0302	0.6871	0.392	2.7314	0.9773	0.9267	0.8388	0.8354	1.7152	0.7097	0.8593	0.3762	0.578	2.9292	3.2707	1.2135	0.6936	0.4693	0.4242	2.1801	0.4932	0.6454	0.8437	0.9174	0.4908	2.0546	0.5624	0.9568	0.4693	1.3226	3.7512	1.0444	1.4306	1.2758	1.4384	4.6508	0.4112
9859	TAG50:5-FA14:1	Triacylglycerol	TAG Ester	53889	DMS-MS	100010037	0.6265	1.4965	1.3341	0.8863	0.5933	0.7644	1.3624	0.9402	0.5685	1.8226	0.7291	0.6383	0.9507	0.7955	1.4206	0.6341	0.9119	0.6841	0.6996	2.1641	2.4854	1.2825	0.9146	0.5235	0.3729	1.4284	0.48	0.6515	0.8087	1.2596	0.4556	4.1074	0.8708	0.9728	0.5797	0.7077	1.6994	0.7946	1.1057	0.9101	1.5461	3.1851	0.5394
9861	TAG50:5-FA16:0	Triacylglycerol	TAG Ester	54410	DMS-MS	100010558	0.5351	1.848	1.1756	1.0269	0.5432	0.5276	1.4083	0.5062	0.4448	4.5774	0.7747	0.473	1.1022	0.8738	1.1059	0.4905	0.7659	0.5652	0.4128	1.9898	2.0977	1.291	0.5771	0.8538	0.6317	0.6718	0.8011	0.8205	0.8199	1.0206	0.5589	1.8788	0.638	1.2477	0.5859	0.9386	0.7415	0.564	0.7723	1.0059	1.3295	2.518	0.3017
9862	TAG50:5-FA16:1	Triacylglycerol	TAG Ester	53890	DMS-MS	100010038	0.352	1.4687	0.8221	0.9632	0.4251	0.5089	1.2244	0.3821	0.2596	4.3003	0.6052	0.5526	1.4833	1.4959	1.2409	0.5559	1.2972	0.4483	0.4023	1.2065	1.3257	2.2644	0.4864	1.0708	0.5735	0.7327	0.9185	0.4106	0.9297	0.692	0.9228	1.1406	0.9009	0.8271	0.549	0.8907	0.79	0.9369	0.8642	0.5459	1.8712	2.1801	0.3137
9864	TAG50:5-FA18:1	Triacylglycerol	TAG Ester	53553	DMS-MS	100009701	1.0259	1.5256	1.5088	0.9498	0.5339	0.6436	1.7092	0.5522	0.4075	2.6186	0.8652	0.6276	0.9574	0.802	1.1135	0.4418	0.8203	0.6558	0.5735	1.8074	2.2317	1.3062	0.8386	0.5796	0.4341	1.0061	0.7129	0.5766	0.668	0.9612	0.5118	3.5242	0.8378	1.0176	0.6543	1.0051	1.8581	0.6544	1.1161	1.0281	1.5773	3.4007	0.3448
9865	TAG50:5-FA18:2	Triacylglycerol	TAG Ester	53372	DMS-MS	100009520	0.5865	2.5428	1.2266	0.8444	0.5683	0.7248	1.5822	0.8699	0.5327	1.8949	0.9517	0.827	0.6826	0.8034	1.6922	0.7063	0.9001	0.5275	0.6255	2.6524	3.1558	1.1717	0.7747	0.3913	0.329	2.0459	0.437	0.6755	0.915	1.2039	0.4357	3.09	0.8553	1.0218	0.5616	0.94	2.9353	0.9244	1.2283	1.0019	1.4385	3.9195	0.4312
9866	TAG50:5-FA18:3	Triacylglycerol	TAG Ester	54411	DMS-MS	100010559	0.7281	2.8817	1.2342	1.0184	0.5462	0.56	1.9667	0.5924	0.3432	3.0059	0.9808	0.8498	0.9332	1.023	1.5886	0.6951	0.9549	0.4612	0.573	2.4964	2.9262	1.7059	0.8085	0.6042	0.484	2.0411	0.6168	0.5644	0.9171	0.8394	0.6057	1.7963	0.6804	1.1778	0.5346	1.5617	3.4029	1.1543	1.3984	1.2552	1.9051	4.5499	0.3883
9869	TAG50:5-FA20:4	Triacylglycerol	TAG Ester	54590	DMS-MS	100010738	0.8847	1.1907	2.4625	1.588	0.5921	0.3734	3.2438	0.1901	0.1957	4.8473	0.8235	0.5683	3.4257	0.8468	0.8169	0.3636	0.7335	0.386	0.2591	2.1355	2.2825	2.2876	0.2918	1.2493	1.0497	0.635	1.0739	0.8916	0.6052	0.3687	0.7092	0.7279	0.3962	0.3571	0.8379	1.4527	3.1802	0.707	1.2359	1.6873	2.0859	3.2418	0.2331
9870	TAG50:5-FA20:5	Triacylglycerol	TAG Ester	54241	DMS-MS	100010389	1.3555	1.722	1.7942	1.4116	0.4171	0.3233	1.8583	0.1555	0.1135	10.1912	0.7552	0.5405	1.403	1.3771	0.4899	0.2776	0.9946	0.2061	0.2887	1.6251	1.7855	1.1636	0.3196	0.9958	0.7959	0.6725	1.0316	0.4874	0.369	0.3134	0.6417	0.7786	0.4023	0.8193	0.6848	1.245	1.138	0.5192	0.751	2.1355	1.1978	3.5305	0.2423
9882	TAG50:6-FA20:4	Triacylglycerol	TAG Ester	54055	DMS-MS	100010203	0.8078	1.9307	2.0865	1.2193	0.5779	0.4658	2.408	0.3417	0.243	2.8386	1.0728	0.6721	2.3661	0.7932	0.7558	0.3073	0.7797	0.5196	0.2953	2.6039	2.9881	1.7935	0.4807	0.8889	0.6482	0.9173	0.8485	1.1834	0.4747	0.5271	0.3895	1.2133	0.4658	0.4897	0.6183	1.0162	3.4469	0.7685	0.9444	1.5722	2.0085	2.7826	0.2111
9906	TAG51:0-FA16:0	Triacylglycerol	TAG Ester	54242	DMS-MS	100010390	2.2328	0.8109	3.6203	1.6778	0.9737	0.4654	3.2073	0.507	0.5456	5.2861	0.8657	0.8519	1.9998	0.5212	0.6469	0.611	0.5471	0.5121	0.9914	1.0439	1.1898	0.5685	0.1733	1.1271	0.9869	0.7129	2.2065	0.3283	0.7666	0.4847	0.8588	1.1111	0.8859	0.6192	1.7053	0.8485	1.8911	0.4402	0.9201	1.6861	0.9723	5.4642	0.3351
9907	TAG51:0-FA17:0	Triacylglycerol	TAG Ester	53709	DMS-MS	100009857	2.5119	0.6336	4.2255	2.1542	1.2825	0.5533	3.794	0.649	0.6942	3.1604	0.868	0.9759	0.877	0.5294	0.8137	0.7946	0.6516	0.6681	1.2002	0.7845	0.8456	0.4879	0.1504	1.1927	1.1321	0.7144	2.0463	0.3221	0.7999	0.6346	0.9955	1.282	1.0838	0.7744	2.0974	0.7299	1.2842	0.4323	0.8496	1.2195	0.8417	3.8845	0.3612
9908	TAG51:0-FA18:0	Triacylglycerol	TAG Ester	53554	DMS-MS	100009702	3.9159	0.5727	5.045	2.1137	1.0053	0.4378	4.7709	0.4051	0.457	3.4488	1.0263	0.9892	0.9676	0.3853	0.6731	0.6632	0.4786	0.4045	1.0621	0.7472	0.8738	0.4452	0.1501	1.0448	1.2325	0.7916	1.792	0.2921	0.7243	0.5224	0.8429	1.051	0.9855	0.5669	1.9729	0.8117	1.9386	0.427	0.8958	1.8589	0.988	5.7031	0.2973
9917	TAG51:1-FA15:0	Triacylglycerol	TAG Ester	53373	DMS-MS	100009521	3.2994	0.9185	4.6637	3.0138	1.8881	0.6784	3.8631	0.6473	0.6418	1.6963	0.8103	1.2306	0.606	0.5568	0.9691	1.1698	0.8489	0.6603	1.9596	0.6659	0.7514	0.41	0.4481	0.7811	0.801	0.9404	1.5686	0.3487	0.5902	1.3197	0.5972	1.818	0.9654	1.4377	1.3457	1.2537	1.4678	0.5839	1.2322	0.9579	0.9319	4.0746	0.3411
9918	TAG51:1-FA16:0	Triacylglycerol	TAG Ester	53710	DMS-MS	100009858	1.2014	0.783	2.5729	1.7882	1.3155	0.6221	2.7428	0.7074	0.801	2.5569	0.6416	0.8914	0.9076	0.5523	0.8798	0.9484	0.6534	0.7168	1.5134	0.6236	0.7243	0.4575	0.1674	1.0775	0.7734	0.5733	1.3673	0.2912	0.8493	0.7205	0.9506	1.2386	1.1508	0.8842	1.5222	0.8365	1.1211	0.4854	0.9222	0.9421	0.8777	3.4179	0.4161
9920	TAG51:1-FA17:0	Triacylglycerol	TAG Ester	54412	DMS-MS	100010560	1.3971	0.883	2.9629	2.0599	1.479	0.6989	2.8887	0.7896	0.9041	2.2	0.6921	0.972	0.7473	0.6616	0.9916	1.102	0.8044	0.805	1.7181	0.6577	0.7389	0.5001	0.2058	1.1208	0.8156	0.5758	1.5778	0.3342	0.8173	0.8817	1.03	1.4174	1.2852	1.0244	1.6763	0.8837	1.0525	0.5268	0.9771	0.9345	0.9245	3.3261	0.4751
9921	TAG51:1-FA18:0	Triacylglycerol	TAG Ester	54591	DMS-MS	100010739	3.0308	0.7488	4.3057	2.418	1.2808	0.5802	4.2169	0.5254	0.6552	2.6803	0.8651	1.1087	0.7835	0.5979	0.8686	1.014	0.7502	0.6118	1.3731	0.7353	0.8602	0.6611	0.2415	1.117	1.1028	0.8477	1.6566	0.3456	0.8325	0.794	0.8994	1.2003	1.1653	1.0018	1.6573	0.9057	1.3896	0.5089	1.1125	1.0884	0.9275	4.2646	0.3221
9922	TAG51:1-FA18:1	Triacylglycerol	TAG Ester	53891	DMS-MS	100010039	1.682	0.9225	3.4501	2.3115	1.6185	0.7198	3.56	0.7591	0.9121	1.9824	0.7628	1.079	0.678	0.65	1.0136	1.1894	0.8654	0.8362	1.9594	0.5778	0.6577	0.4678	0.2623	1.0443	0.842	0.6965	1.363	0.297	0.7308	1.0067	0.9219	1.294	1.3265	1.2379	1.6576	1.012	1.1347	0.56	1.0354	0.9441	0.9343	3.4088	0.429
9931	TAG51:2-FA15:0	Triacylglycerol	TAG Ester	54243	DMS-MS	100010391	1.8982	1.3151	3.0654	2.5893	2.0429	0.8428	2.9743	0.8638	1.0173	1.0111	0.6558	1.4116	0.4099	0.762	1.2662	1.5889	1.1759	0.9176	2.8919	0.5629	0.6925	0.4129	0.6526	0.5896	0.5801	0.8621	0.9786	0.3399	0.5712	1.7577	0.5957	1.8184	1.1044	2.213	1.0444	1.8276	1.5815	0.8591	1.7102	0.8827	1.1978	3.1143	0.536
9932	TAG51:2-FA16:0	Triacylglycerol	TAG Ester	53374	DMS-MS	100009522	0.7204	0.8981	1.5055	1.5079	1.176	0.7341	2.3422	0.8288	0.9116	1.535	0.5937	0.8819	0.572	0.691	1.1371	1.088	0.862	0.8447	1.6387	0.5837	0.6859	0.5086	0.2134	0.9605	0.6686	0.5601	0.9299	0.2836	0.8276	0.8132	0.9273	1.0897	1.2787	0.989	1.2873	0.8849	1.1329	0.6376	1.0328	0.7541	1.0281	2.4098	0.4917
9933	TAG51:2-FA16:1	Triacylglycerol	TAG Ester	53375	DMS-MS	100009523	0.6848	0.7409	1.9799	1.9804	1.0788	0.5901	2.4291	0.523	0.522	2.5743	0.4905	0.7868	1.1979	0.985	1.0415	0.9464	1.1033	0.5741	1.2525	0.4775	0.5318	0.9567	0.1887	1.3666	0.757	0.6001	1.4367	0.261	0.802	0.543	1.1802	0.9086	1.276	0.7935	1.3739	1.0394	0.9637	0.6929	1.1477	0.7582	1.3625	2.6525	0.3926
9934	TAG51:2-FA17:0	Triacylglycerol	TAG Ester	54056	DMS-MS	100010204	0.7535	1.0213	1.8662	1.6491	1.172	0.7938	2.0355	0.9295	0.9366	1.8018	0.6626	0.9189	0.6879	0.763	1.1816	1.1099	0.9702	0.7437	1.4783	0.9208	1.1151	0.6022	0.2643	0.8637	0.6556	0.7153	1.0697	0.4427	0.9837	0.947	0.8667	1.6959	1.1695	0.9298	1.264	0.9322	1.2247	0.6896	1.1345	0.8516	1.143	2.8082	0.5453
9935	TAG51:2-FA18:0	Triacylglycerol	TAG Ester	54592	DMS-MS	100010740	0.9614	0.6275	1.9784	1.1969	0.6079	0.4495	1.78	0.4558	0.3188	1.3441	0.5416	0.6118	0.4276	0.3617	0.7103	0.6557	0.4539	0.255	0.8527	0.7415	0.9512	0.4963	0.1779	0.4344	0.4329	0.9053	0.8483	0.2896	0.526	0.6036	0.448	1.1769	0.6255	0.6011	0.7874	0.7031	1.4855	0.499	0.9695	0.7997	0.726	2.9164	0.2287
9936	TAG51:2-FA18:1	Triacylglycerol	TAG Ester	53555	DMS-MS	100009703	1.356	1.1091	2.4508	2.1657	1.7086	0.8419	3.078	0.8037	0.9701	1.2612	0.6247	1.215	0.4648	0.8019	1.2263	1.4513	1.1376	0.916	2.3781	0.4306	0.5113	0.527	0.4372	0.8946	0.6957	0.7147	0.9767	0.2725	0.6658	1.3271	0.8882	1.1654	1.3324	1.753	1.3189	1.571	1.4119	0.7929	1.4754	0.8344	1.2492	2.9257	0.5188
9937	TAG51:2-FA18:2	Triacylglycerol	TAG Ester	54413	DMS-MS	100010561	0.7858	1.1105	1.9702	1.4701	1.1138	0.8108	2.1096	0.9964	0.9543	1.3897	0.7249	0.9534	0.4389	0.5843	1.2028	1.1355	0.8356	0.6821	1.5316	0.9727	1.1288	0.4086	0.3219	0.5986	0.5496	0.8058	0.7107	0.4254	0.8062	1.1413	0.6128	1.62	1.0486	1.0306	1.0398	0.9362	1.379	0.7515	1.1408	0.9339	1.0504	2.9584	0.5591
9945	TAG51:3-FA15:0	Triacylglycerol	TAG Ester	54593	DMS-MS	100010741	1.2865	1.9611	2.0578	1.97	1.6176	1.0331	2.377	1.3197	1.2708	0.7571	0.679	1.3763	0.3082	0.7844	1.629	1.6893	1.3286	0.8924	2.5483	0.8723	1.0321	0.4155	0.8335	0.3821	0.414	0.9652	0.5516	0.466	0.6021	2.2204	0.4623	2.4512	1.0484	2.1263	0.7428	1.6956	1.7343	1.0981	1.8318	0.9208	1.3338	2.6146	0.6775
9946	TAG51:3-FA16:0	Triacylglycerol	TAG Ester	53711	DMS-MS	100009859	0.0002	0.1467	0.2288	0.3644	0.2302	0.2475	0.7265	0.2831	0.2465	0.2838	0.0002	0.1375	0.0281	0.0503	0.4327	0.2992	0.1802	0.1583	0.5283	0.0002	0.1183	0.1011	0.0002	0.1088	0.0046	0.0286	0.0643	0.0002	0.1442	0.1915	0.127	0.2978	0.3558	0.2639	0.3059	0.2102	0.2952	0.2108	0.2654	0.0987	0.3656	0.6397	0.1307
9947	TAG51:3-FA16:1	Triacylglycerol	TAG Ester	53376	DMS-MS	100009524	0.4735	0.9203	1.3046	1.4733	0.9112	0.6044	1.9221	0.5525	0.5161	1.7807	0.4997	0.8091	0.79	1.0414	1.1443	0.9215	1.1668	0.5704	1.2221	0.5112	0.5661	0.9451	0.2893	1.0277	0.5908	0.6389	0.9667	0.2802	0.7797	0.688	0.9722	0.9876	1.2373	0.9278	1.0456	1.0059	0.995	0.8468	1.1784	0.5925	1.5632	1.9708	0.3989
9948	TAG51:3-FA17:0	Triacylglycerol	TAG Ester	53377	DMS-MS	100009525	0.6671	1.1577	1.6413	1.6557	1.0325	0.8343	2.1168	0.8005	0.692	1.9648	0.5917	0.8735	0.7064	0.9909	1.3941	0.975	1.3731	0.6819	1.1604	1.0236	1.1464	0.8739	0.3409	0.9023	0.6403	0.823	0.8973	0.484	0.9746	0.8455	0.8487	1.5294	1.1488	0.905	1.057	0.998	1.1762	0.8315	1.106	0.7421	1.4661	2.5115	0.4642
9950	TAG51:3-FA18:1	Triacylglycerol	TAG Ester	53378	DMS-MS	100009526	0.3684	0.6729	0.8369	0.8741	0.534	0.3567	1.1225	0.4219	0.3633	0.3294	0.1872	0.4095	0.0035	0.2617	0.6399	0.657	0.4977	0.2842	1.0396	0.2002	0.2844	0.2134	0.1806	0.1015	0.0616	0.3533	0.2455	0.0424	0.204	0.7967	0.1327	0.7475	0.4659	0.8491	0.3541	0.5866	0.625	0.3661	0.6599	0.3228	0.5029	0.9853	0.2328
9951	TAG51:3-FA18:2	Triacylglycerol	TAG Ester	54244	DMS-MS	100010392	0.9577	1.6119	1.6318	1.6194	1.295	1.0216	2.2848	1.215	1.1924	0.9943	0.6577	1.1442	0.3369	0.8107	1.6463	1.4333	1.2644	0.878	2.0754	0.7655	0.9134	0.5123	0.5938	0.5555	0.4902	0.8505	0.5487	0.4105	0.7471	1.6298	0.652	1.5805	1.1603	1.6153	0.9248	1.3788	1.477	0.9939	1.4837	0.8591	1.3384	2.4591	0.6508
9952	TAG51:3-FA18:3	Triacylglycerol	TAG Ester	53712	DMS-MS	100009860	1.2586	1.5075	2.5822	1.8092	1.0384	0.6904	2.4765	0.6816	0.5109	2.3212	0.7884	0.8666	0.6365	0.7091	1.0417	0.8116	0.74	0.6133	0.925	1.5328	1.5328	0.7003	0.523	0.8556	0.8985	1.3269	0.947	0.4823	0.6981	0.8446	0.6321	1.4381	0.7389	1.2454	1.0758	1.4303	2.4046	0.7879	1.3265	1.3963	1.5469	4.7512	0.4518
9958	TAG51:4-FA15:0	Triacylglycerol	TAG Ester	53556	DMS-MS	100009704	0.7795	2.08	1.289	1.2468	1.0094	0.857	1.4963	1.2856	0.9533	0.6138	0.5741	0.9642	0.268	0.5855	1.591	1.1259	1.0442	0.5884	1.4851	1.1538	1.4199	0.3087	0.7752	0.2569	0.2798	1.103	0.3335	0.4881	0.5685	1.8318	0.2949	2.5522	0.6683	1.4124	0.4713	1.4186	2.0116	1.1107	1.5071	0.9756	1.2592	2.4456	0.67
9959	TAG51:4-FA16:0	Triacylglycerol	TAG Ester	54414	DMS-MS	100010562	0.0038	0.4658	0.3215	0.337	0.1309	0.2052	0.5814	0.2929	0.0754	0.6515	0.0105	0.0795	0.0503	0.0766	0.4887	0.152	0.2034	0.1228	0.1897	0.4495	0.6044	0.1973	0.0038	0.1178	0.0614	0.1993	0.2663	0.1079	0.3887	0.1967	0.2183	0.5846	0.3183	0.2908	0.1985	0.1894	0.3311	0.1382	0.2516	0.2135	0.327	0.6385	0.0701
9960	TAG51:4-FA16:1	Triacylglycerol	TAG Ester	54245	DMS-MS	100010393	0.4874	1.4215	1.1326	1.3173	0.7246	0.7861	1.7973	0.6307	0.5755	1.7973	0.564	0.8903	0.7591	1.258	1.3887	1.0089	1.3979	0.5508	1.1309	0.6969	0.7666	1.2586	0.3948	0.8684	0.5732	0.7424	0.8817	0.2981	0.9571	0.8022	0.8471	1.1711	1.3225	1.0606	0.8765	0.9259	1.0371	0.9962	1.1524	0.5784	1.6424	1.6786	0.3839
9962	TAG51:4-FA18:1	Triacylglycerol	TAG Ester	54415	DMS-MS	100010563	0.3541	0.8437	0.6986	0.5341	0.3309	0.2546	0.6964	0.262	0.2074	0.4229	0.1931	0.3924	0.1011	0.2684	0.4905	0.3225	0.4044	0.2076	0.5168	0.4571	0.5092	0.2625	0.1943	0.1223	0.0487	0.4674	0.2462	0.0802	0.277	0.5501	0.1314	0.8366	0.3082	0.5624	0.3328	0.5184	0.7554	0.3201	0.566	0.3337	0.5799	1.2056	0.1032
9963	TAG51:4-FA18:2	Triacylglycerol	TAG Ester	53557	DMS-MS	100009705	0.7139	2.2032	1.1151	1.1495	0.9707	0.9156	1.5617	1.3809	1.0761	0.6438	0.6132	1.0143	0.2193	0.719	1.6793	1.1939	1.1548	0.6378	1.5743	1.1792	1.4415	0.4479	0.7934	0.2928	0.3178	1.1698	0.3289	0.4995	0.7603	1.7936	0.3774	2.037	0.8443	1.4699	0.5008	1.2673	1.9389	1.115	1.4839	0.8935	1.3559	2.0102	0.6777
9964	TAG51:4-FA18:3	Triacylglycerol	TAG Ester	54057	DMS-MS	100010205	1.2062	1.8972	1.9798	1.648	0.9147	0.774	2.3687	0.7428	0.6569	1.6537	0.7063	0.9992	0.4005	0.7769	1.2878	1.0319	1.0429	0.653	1.187	1.0799	1.224	0.6732	0.8072	0.6074	0.6684	1.2393	0.6185	0.4259	0.7011	1.1433	0.5906	1.4482	0.7347	1.6484	0.7327	1.7206	2.0548	0.918	1.4682	1.1178	1.7197	3.4865	0.4498
9966	TAG51:4-FA20:4	Triacylglycerol	TAG Ester	53713	DMS-MS	100009861	1.3768	1.1698	3.8485	2.4781	1.0906	0.5553	2.7379	0.364	0.3626	2.5081	0.5953	0.6709	1.2176	0.6338	0.6566	0.6795	0.9907	0.4896	0.7266	1.506	1.8415	0.7009	0.3355	0.7808	0.9778	0.6966	0.7409	0.9536	0.4568	0.5496	0.5896	0.7651	0.3612	0.7009	1.0478	1.1105	0.7947	0.4286	1.1608	1.3438	0.9911	2.0347	0.2455
9975	TAG51:5-FA18:2	Triacylglycerol	TAG Ester	54058	DMS-MS	100010206	0.8278	3.0087	1.1473	0.9792	1.0093	0.8011	1.4065	1.2752	0.6338	0.8655	0.7568	0.8304	0.2684	0.7785	1.6448	0.8538	1.0561	0.4934	0.9441	2.0872	2.7879	0.4967	0.9784	0.332	0.2969	1.7987	0.5109	0.7041	1.899	1.4048	0.3621	3.5221	0.6941	1.399	0.5243	1.1051	2.511	0.8884	1.36	0.9488	1.44	2.6101	0.5495
9976	TAG51:5-FA18:3	Triacylglycerol	TAG Ester	54416	DMS-MS	100010564	0.7798	2.6511	1.5306	1.2748	0.7903	0.7543	1.7634	0.9022	0.5635	1.1839	0.6694	0.9002	0.2957	0.8203	1.3368	0.7983	0.9751	0.4376	0.9312	1.4577	2.0222	0.7403	1.128	0.4146	0.4556	2.0182	0.4046	0.5205	0.8422	1.3108	0.4176	1.8313	0.6224	1.5366	0.5865	1.3779	2.4971	0.8314	1.2343	1.1032	1.5124	3.047	0.428
9999	TAG52:0-FA16:0	Triacylglycerol	TAG Ester	53714	DMS-MS	100009862	2.8185	0.4893	2.2146	1.4176	0.9106	0.5134	1.9013	0.5771	0.6303	3.4262	0.9979	0.6798	0.83	0.4313	0.9447	0.6486	0.5469	0.6996	1.0173	0.8594	0.9794	0.6451	0.1409	1.0049	0.8372	0.6049	1.6995	0.3271	1.0892	0.6112	0.8114	1.2284	1.5073	0.6991	1.4085	0.702	1.6659	0.4549	0.8225	1.3094	0.8901	3.739	0.4169
10001	TAG52:0-FA18:0	Triacylglycerol	TAG Ester	53892	DMS-MS	100010040	3.2504	0.4671	2.4786	1.2804	0.8415	0.4608	1.9586	0.5573	0.5859	3.5353	1.135	0.6607	0.7668	0.409	0.8687	0.6061	0.507	0.665	1.0214	0.8318	0.9686	0.5908	0.1471	0.8963	0.8278	0.5965	1.6898	0.298	0.9704	0.5636	0.6967	1.1395	1.4687	0.6838	1.3618	0.7028	1.7549	0.4393	0.7968	1.3176	0.868	3.7806	0.3988
10003	TAG52:0-FA20:0	Triacylglycerol	TAG Ester	54059	DMS-MS	100010207	3.1274	0.6435	3.8947	0.953	0.6709	0.6382	2.0923	0.6325	0.5643	3.2805	1.0663	0.7179	1.5327	0.4444	0.5845	0.5346	0.4492	0.549	0.7889	1.2007	1.5846	0.7496	0.1968	1.1872	0.8225	0.8465	2.1307	0.3465	0.9223	0.5557	1.0404	1.4848	1.0001	0.4108	1.6345	0.89	2.8511	0.5489	0.8298	1.7576	1.0283	5.2624	0.4261
10010	TAG52:1-FA16:0	Triacylglycerol	TAG Ester	54417	DMS-MS	100010565	1.4262	0.7139	1.4221	1.3443	1.1933	0.6901	1.6281	0.8312	1.0261	2.2484	0.7175	0.7787	0.6269	0.5691	1.3242	0.9834	0.8053	1.1362	1.6682	0.6254	0.7706	0.6021	0.2498	0.9232	0.602	0.4968	1.2337	0.315	1.0701	0.9348	0.8239	1.3434	1.7344	1.1914	1.3437	1.0346	1.1074	0.6335	1.0353	0.8466	0.9198	2.8038	0.592
10011	TAG52:1-FA16:1	Triacylglycerol	TAG Ester	53379	DMS-MS	100009527	1.3511	0.4888	1.7341	1.3867	0.8835	0.3664	1.6597	0.407	0.3655	3.9465	0.7181	0.5432	1.518	0.715	1.0015	0.5389	0.8463	0.6059	0.8986	0.7332	0.7959	1.1439	0.1614	1.4187	0.7295	0.4464	2.0006	0.3237	1.1891	0.4777	1.0962	1.0636	1.8518	0.6843	1.4709	0.648	0.6393	0.5155	0.8862	0.7959	0.9888	2.8139	0.3883
10013	TAG52:1-FA18:0	Triacylglycerol	TAG Ester	53715	DMS-MS	100009863	1.9095	0.6597	1.8974	1.4254	1.1533	0.6532	1.7686	0.7912	0.8863	2.8234	0.9169	0.7447	0.7651	0.5627	1.2692	0.9136	0.7551	1.0009	1.4666	0.7939	0.9982	0.6836	0.2188	0.9961	0.7065	0.567	1.5164	0.3523	1.2054	0.8756	0.8587	1.5087	1.8492	1.0725	1.4103	0.9167	1.2528	0.5769	1.0399	0.9522	0.9143	3.313	0.5603
10014	TAG52:1-FA18:1	Triacylglycerol	TAG Ester	53558	DMS-MS	100009706	1.2519	0.7798	1.4837	1.3221	1.272	0.7363	1.6694	0.8933	1.1035	1.827	0.7467	0.8004	0.5479	0.6203	1.4208	1.0581	0.8829	1.2884	1.896	0.5647	0.699	0.5737	0.3086	0.8633	0.5563	0.493	1.1415	0.2971	0.9699	1.0619	0.8028	1.3348	1.853	1.4002	1.3413	1.1209	1.0027	0.6612	1.0668	0.7764	0.9372	2.5951	0.6149
10016	TAG52:1-FA20:0	Triacylglycerol	TAG Ester	53893	DMS-MS	100010041	2.19	0.7777	3.1536	1.3381	0.7086	0.5465	2.2427	0.5151	0.4033	3.616	0.74	0.7212	2.3332	0.7903	0.9989	0.5868	0.7149	0.5365	0.8858	0.8406	1.029	1.2087	0.2463	1.6547	0.7614	0.6973	2.3809	0.3694	1.0278	0.5327	1.2816	1.024	1.0416	0.5189	1.5165	1.0448	1.9846	0.6489	0.9314	1.3115	1.0427	5.0496	0.3014
10017	TAG52:1-FA20:1	Triacylglycerol	TAG Ester	53559	DMS-MS	100009707	0.8494	0.5326	2.1869	1.0142	0.9295	0.6395	1.6732	0.6341	0.7428	2.1316	0.8752	0.6873	1.2252	0.592	0.9197	0.8678	0.5979	0.6116	1.4616	0.7838	0.8791	0.6175	0.1321	1.203	0.4801	0.4314	2.1402	0.3542	1.1026	0.79	0.9768	1.5031	1.5821	0.6321	1.1187	0.5827	1.0759	0.6794	1.0105	1.1108	0.6652	4.4365	0.6536
10024	TAG52:2-FA14:0	Triacylglycerol	TAG Ester	53716	DMS-MS	100009864	1.1887	0.9645	2.7422	1.6394	0.8032	0.4632	2.5171	0.3979	0.3354	1.9161	0.8271	0.9704	1.4547	0.5982	1.0936	0.8537	0.5606	0.5247	1.2443	0.9484	0.987	0.896	0.2656	1.0256	0.4733	0.7582	1.5788	0.3272	0.805	0.6203	0.7582	1.4189	1.236	0.7729	0.8602	1.081	2.0994	0.7	1.4432	1.1241	0.8971	3.7822	0.2971
10027	TAG52:2-FA16:0	Triacylglycerol	TAG Ester	53717	DMS-MS	100009865	0.8526	1.035	0.9446	1.2763	1.4115	0.9139	1.5836	1.0985	1.3713	1.2707	0.6086	0.9248	0.4607	0.7291	1.6971	1.309	1.0839	1.5412	2.2316	0.5665	0.6848	0.5599	0.4076	0.8023	0.4865	0.5058	0.8225	0.3344	0.9778	1.3776	0.8569	1.4231	1.7853	1.6513	1.2694	1.2917	0.9599	0.8217	1.158	0.7069	0.9958	1.9865	0.731
10028	TAG52:2-FA16:1	Triacylglycerol	TAG Ester	53560	DMS-MS	100009708	0.7891	0.709	1.2211	1.2436	0.9628	0.53	1.4267	0.522	0.4916	2.4183	0.6003	0.6348	1.0166	0.8548	1.2461	0.8024	1.0612	0.8142	1.2489	0.5505	0.6261	1.0753	0.3142	1.0874	0.5024	0.4958	1.3737	0.2787	1.0289	0.7561	0.957	1.1483	1.8949	1.1201	1.2807	1.0112	0.7318	0.7604	1.1482	0.6537	1.2037	2.1396	0.4788
10030	TAG52:2-FA18:0	Triacylglycerol	TAG Ester	53380	DMS-MS	100009528	0.7322	0.7672	1.2029	1.0647	0.9839	0.7565	1.2861	0.9708	0.9346	2.3488	0.9057	0.7276	0.699	0.5631	1.4837	0.9197	0.8102	0.8705	1.259	1.3001	1.6233	0.7402	0.2699	0.6934	0.5233	0.6892	0.9928	0.5354	1.5262	0.9931	0.6581	1.9957	1.6368	0.9985	0.9458	0.825	1.389	0.7251	1.1475	0.8706	0.9583	2.5476	0.6694
10031	TAG52:2-FA18:1	Triacylglycerol	TAG Ester	53894	DMS-MS	100010042	0.8445	1.0002	0.9768	1.1882	1.2693	0.8465	1.527	0.9782	1.2336	1.1482	0.5862	0.8492	0.4337	0.701	1.5157	1.1518	1.0327	1.4324	1.9933	0.4657	0.5747	0.5612	0.3958	0.7995	0.4535	0.4747	0.8338	0.2845	0.8298	1.2366	0.8209	1.2827	1.5943	1.4666	1.2063	1.2902	0.9308	0.8214	1.1363	0.7379	1.0013	1.9305	0.7244
10032	TAG52:2-FA18:2	Triacylglycerol	TAG Ester	53895	DMS-MS	100010043	0.6349	1.0987	0.9331	0.9862	1.0146	0.9011	1.2562	1.3123	1.3713	1.5035	0.8221	0.8074	0.4286	0.6099	1.8539	1.0954	0.9734	1.2076	1.654	1.134	1.4467	0.549	0.3918	0.5469	0.4162	0.6377	0.6467	0.4652	1.2602	1.3171	0.5828	1.9395	1.6196	1.3003	0.8861	0.9955	1.2549	0.8582	1.1372	0.7829	0.9769	2.1432	0.7943
10034	TAG52:2-FA20:0	Triacylglycerol	TAG Ester	54060	DMS-MS	100010208	0.8264	0.9237	1.153	0.8655	0.8835	0.6647	1.2978	0.7683	0.8391	1.2069	0.577	0.6965	0.725	0.5633	1.3475	0.8951	0.7609	0.9839	1.4701	0.8899	1.0864	0.6584	0.3456	0.6795	0.3625	0.7334	0.8423	0.3361	0.8391	0.985	0.6669	1.358	1.1667	1.135	0.9628	0.9988	1.5536	0.6526	0.9648	0.8661	0.8942	2.6545	0.5428
10035	TAG52:2-FA20:1	Triacylglycerol	TAG Ester	53718	DMS-MS	100009866	0.6773	0.6211	1.689	1.2712	0.9102	0.5822	2.0837	0.4913	0.4689	2.1061	0.5985	0.7516	1.8652	0.8727	1.2501	0.8282	0.9476	0.6247	1.2841	0.5947	0.658	1.0912	0.1667	1.5379	0.5393	0.5236	1.8819	0.2991	1.0786	0.6254	1.1994	1.1259	1.4042	0.64	1.0411	0.9036	1.4302	0.7769	1.3195	0.8709	0.9484	3.8614	0.4543
10036	TAG52:2-FA20:2	Triacylglycerol	TAG Ester	54418	DMS-MS	100010566	0.5131	0.7138	1.4283	1.2028	0.8021	0.71	1.2737	0.6753	0.6976	2.3562	0.7414	0.5923	1.5825	0.6338	1.2613	0.9565	0.6414	0.5999	1.4944	0.9507	1.0929	0.8841	0.1263	1.3784	0.5209	0.3533	1.5528	0.5004	1.3055	0.6133	1.0537	1.9236	1.7007	0.5839	0.8608	0.7568	0.7956	0.8311	1.2192	0.9997	0.7321	3.6551	0.7295
10039	TAG52:3-FA14:0	Triacylglycerol	TAG Ester	54061	DMS-MS	100010209	0.9071	1.2699	1.8448	1.5518	0.7513	0.5614	2.1319	0.477	0.4729	1.9168	0.7642	0.9681	1.5986	0.5983	1.4709	0.8931	0.6516	0.5174	1.4129	1.1984	1.2511	1.1292	0.2959	0.8327	0.5257	0.6716	1.039	0.4753	0.886	0.7765	0.6405	1.8811	1.2207	0.8468	0.6065	1.296	1.8179	0.8322	1.7048	1.0468	1.0232	2.7301	0.3775
10042	TAG52:3-FA16:0	Triacylglycerol	TAG Ester	53381	DMS-MS	100009529	0.6237	1.4586	0.7006	0.9988	1.1794	1.0883	1.364	1.4654	1.5982	0.9738	0.6186	0.9123	0.3284	0.7419	2.0815	1.2958	1.1934	1.4828	2.0114	0.8891	1.0888	0.5231	0.5466	0.5276	0.3395	0.5815	0.4454	0.4586	1.0937	1.6245	0.6327	1.7976	1.6122	1.5296	0.9019	1.1362	0.9892	0.9553	1.1222	0.6591	1.0185	1.642	0.831
10043	TAG52:3-FA16:1	Triacylglycerol	TAG Ester	53896	DMS-MS	100010044	0.6026	1.089	0.9596	1.216	1.0929	0.6793	1.4068	0.697	0.7364	1.65	0.6096	0.9212	0.7489	1.082	1.4986	1.1187	1.344	1.0647	1.7896	0.5071	0.5895	1.0535	0.5895	0.8735	0.4379	0.6499	0.9867	0.2846	0.9498	1.1851	0.8546	1.2606	2.0336	1.7089	1.0883	1.2864	0.779	0.9009	1.2648	0.5405	1.3408	1.5491	0.5181
10045	TAG52:3-FA18:0	Triacylglycerol	TAG Ester	54246	DMS-MS	100010394	0.6565	1.0075	1.1886	1.1031	0.9037	0.7165	1.2874	0.831	0.6829	2.738	0.8784	0.6947	0.9064	0.8238	1.7486	0.865	1.1758	0.7935	1.0215	1.4285	1.7515	1.0991	0.3926	0.8007	0.4975	0.8547	0.9628	0.5899	1.4753	0.9677	0.7422	2.1715	1.8426	1.1067	0.9448	0.7875	1.271	0.841	1.1169	0.7658	1.204	2.5553	0.5961
10046	TAG52:3-FA18:1	Triacylglycerol	TAG Ester	54594	DMS-MS	100010742	0.6184	1.2896	0.7599	1.0106	1.1232	0.999	1.3416	1.2807	1.4259	1.0084	0.624	0.8978	0.3829	0.7491	1.9136	1.2176	1.1539	1.3802	1.9473	0.7943	0.9847	0.6191	0.5328	0.5779	0.3554	0.5819	0.531	0.4076	1.0382	1.5112	0.6594	1.6758	1.6509	1.4837	0.907	1.1717	0.9816	0.9818	1.1899	0.6721	1.0812	1.7111	0.8165
10047	TAG52:3-FA18:2	Triacylglycerol	TAG Ester	54247	DMS-MS	100010395	0.6289	1.414	0.7112	1.0032	1.1639	1.0901	1.3589	1.4791	1.5633	0.9461	0.6546	0.9042	0.3208	0.7444	2.0929	1.2778	1.2041	1.4765	2.0228	0.9081	1.1577	0.5328	0.5505	0.5167	0.3476	0.5808	0.4542	0.4548	1.1024	1.5945	0.6451	1.852	1.6312	1.5565	0.9037	1.1267	0.9825	0.9828	1.1341	0.6737	1.0291	1.6662	0.8487
10048	TAG52:3-FA18:3	Triacylglycerol	TAG Ester	53897	DMS-MS	100010045	0.8382	1.406	1.1338	1.0659	0.909	0.7737	1.4212	1.0456	0.8542	2.1821	0.8261	0.7123	0.4972	0.6763	1.785	0.8405	0.8824	0.9739	1.0827	1.5735	1.9844	0.6876	0.6044	0.5777	0.5327	0.9864	0.6653	0.5266	1.3353	1.1011	0.5786	2.0023	1.1977	1.431	0.7945	1.1486	1.7093	0.8187	1.0256	0.8602	1.1597	2.4367	0.6003
10049	TAG52:3-FA20:0	Triacylglycerol	TAG Ester	53561	DMS-MS	100009709	0.6307	1.3071	0.7171	0.9472	1.131	1.0739	1.3331	1.5484	1.6441	0.9086	0.6526	0.8518	0.3	0.6577	2.0485	1.2829	1.1913	1.4824	2.0613	0.9683	1.2184	0.5239	0.5016	0.5096	0.3152	0.55	0.4463	0.435	1.1387	1.6227	0.6157	1.9055	1.6777	1.5808	0.8515	1.075	0.9452	0.9051	1.1447	0.6487	0.9847	1.749	0.8199
10050	TAG52:3-FA20:1	Triacylglycerol	TAG Ester	53562	DMS-MS	100009710	0.6738	1.1171	1.347	1.0658	0.866	0.6702	1.6897	0.8296	0.7912	1.3146	0.7449	0.8104	1.0493	0.7165	1.5329	0.9983	0.907	0.8938	1.4667	0.9977	1.1498	0.9659	0.3745	0.6642	0.3453	0.737	0.8786	0.3751	0.9738	0.9785	0.6073	1.779	1.3443	1.0976	0.739	0.9708	1.3702	0.8579	1.2605	0.7817	1.0287	2.4961	0.5371
10051	TAG52:3-FA20:2	Triacylglycerol	TAG Ester	54248	DMS-MS	100010396	0.4821	0.8752	1.0246	1.28	0.7752	0.6519	1.4321	0.6725	0.658	1.9252	0.5764	0.6905	1.7293	0.8752	1.5345	0.8869	0.9131	0.7465	1.295	0.7029	0.8379	1.2303	0.2052	1.3449	0.5181	0.4829	1.1385	0.3931	1.1824	0.7196	1.0546	1.3546	1.4514	0.8229	0.7652	0.9855	1.0709	0.8419	1.2705	0.7573	0.9935	2.3288	0.5076
10052	TAG52:3-FA20:3	Triacylglycerol	TAG Ester	54595	DMS-MS	100010743	0.5108	0.9702	1.2284	1.6108	0.8673	0.5895	1.2347	0.4117	0.4887	2.9504	0.5969	0.5048	1.7801	0.6897	0.8659	0.7011	0.6868	0.6336	1.0263	1.1838	1.271	0.8879	0.1619	1.335	0.7765	0.4043	1.1614	0.6491	0.8694	0.4369	1.0792	1.0706	0.9337	0.621	0.9764	1.0244	0.6584	0.6981	1.09	1.2045	0.857	3.0034	0.5215
10053	TAG52:3-FA22:1	Triacylglycerol	TAG Ester	53719	DMS-MS	100009867	0.5442	1.2525	0.6609	0.9395	1.0175	0.9635	1.2372	1.3381	1.4365	1.0211	0.6141	0.8026	0.3404	0.7378	2.0644	1.2048	1.0487	1.3009	1.7475	0.8446	1.1136	0.5925	0.5001	0.5685	0.2887	0.4916	0.5001	0.3644	1.092	1.3921	0.6045	1.6106	1.5518	1.4077	0.8698	1.0516	1.0653	0.8955	1.1803	0.6454	0.9594	1.676	0.7786
10055	TAG52:4-FA14:0	Triacylglycerol	TAG Ester	54596	DMS-MS	100010744	0.793	1.8061	1.843	1.9332	0.7734	0.584	2.1518	0.4531	0.3457	2.6236	0.8304	0.8649	2.0109	0.8141	1.3113	0.8741	0.8448	0.4301	0.9963	1.6167	1.705	1.3363	0.3116	1.1675	0.7014	0.6415	0.9901	0.6756	0.8415	0.5902	0.7638	1.5611	0.8146	0.8952	0.6684	1.5409	1.4948	0.823	1.6092	1.1024	1.123	2.1987	0.3346
10058	TAG52:4-FA16:0	Triacylglycerol	TAG Ester	54249	DMS-MS	100010397	0.4243	1.75	0.4933	0.6902	0.9838	1.0514	1.0501	1.8347	1.5091	0.7813	0.611	0.772	0.247	0.621	2.4143	1.0652	1.0779	1.2113	1.4864	1.402	1.8347	0.4461	0.5789	0.3448	0.2553	0.7012	0.2421	0.5716	1.5648	1.6304	0.4444	2.4184	1.2899	1.3394	0.5975	1.0759	1.2776	1.1374	1.2023	0.7193	1.1204	1.6838	1.0054
10059	TAG52:4-FA16:1	Triacylglycerol	TAG Ester	54062	DMS-MS	100010210	0.5258	1.8346	0.7883	1.0593	0.9429	0.9199	1.3332	1.0854	0.9562	1.4202	0.6868	1.0113	0.594	1.1916	2.0678	1.3382	1.5717	1.1288	1.8324	0.8138	0.9522	1.1259	0.9023	0.6031	0.3693	0.7971	0.5746	0.4001	1.0988	1.6741	0.7025	1.8561	2.0639	1.796	0.7577	1.232	0.8217	1.1778	1.3431	0.557	1.4935	1.4046	0.6114
10061	TAG52:4-FA18:0	Triacylglycerol	TAG Ester	53382	DMS-MS	100009530	0.7852	1.4824	1.4803	1.1469	0.6787	0.6377	1.3393	0.6497	0.4663	3.385	0.8264	0.7201	1.0354	0.8816	1.5722	0.7235	1.0016	0.5954	0.7673	1.8947	2.2119	1.2317	0.5877	0.8297	0.5477	0.8273	1.0445	0.6597	1.2622	1.1255	0.6849	2.3428	1.3126	1.246	0.7078	0.8339	0.9527	0.7459	0.9933	0.7615	1.2656	2.3971	0.4275
10062	TAG52:4-FA18:1	Triacylglycerol	TAG Ester	53898	DMS-MS	100010046	0.6078	1.8118	0.8121	0.9696	0.9249	0.911	1.3342	1.168	0.983	1.4124	0.6954	0.9322	0.5096	1.0288	2.072	1.1815	1.4038	1.1067	1.6184	1.0306	1.3013	0.9391	0.7757	0.586	0.3711	0.8216	0.5333	0.4405	1.2087	1.5286	0.6733	2.0932	1.8089	1.6494	0.768	1.1007	0.9975	1.0269	1.1667	0.56	1.3135	1.6648	0.6229
10063	TAG52:4-FA18:2	Triacylglycerol	TAG Ester	54597	DMS-MS	100010745	0.415	1.8342	0.5053	0.7182	1.0028	1.085	1.0394	1.8043	1.5463	0.7181	0.6406	0.8129	0.2542	0.6814	2.3647	1.1258	1.1705	1.2475	1.5764	1.4053	1.8129	0.5176	0.6152	0.3279	0.2486	0.7324	0.2616	0.5823	1.5355	1.693	0.4688	2.4131	1.4172	1.4029	0.5868	1.0305	1.1986	1.1035	1.1763	0.6673	1.1362	1.4919	0.9675
10064	TAG52:4-FA18:3	Triacylglycerol	TAG Ester	54419	DMS-MS	100010567	0.7095	1.7597	0.8601	0.9755	0.9275	0.8087	1.3626	1.1306	0.961	1.4185	0.6676	0.7632	0.3667	0.7004	1.9199	0.9123	0.9968	1.1074	1.1841	1.2598	1.5744	0.6636	0.7127	0.5322	0.4323	0.8737	0.4491	0.4619	1.1936	1.2224	0.5548	1.9528	1.1764	1.6455	0.684	1.3603	1.3837	0.8882	1.0731	0.7279	1.2216	2.0367	0.6683
10065	TAG52:4-FA20:0	Triacylglycerol	TAG Ester	53383	DMS-MS	100009531	0.4068	1.6944	0.4931	0.6098	0.9712	0.9945	0.9755	1.8888	1.5163	0.7031	0.6161	0.7374	0.2306	0.6423	2.399	1.0202	1.0125	1.1685	1.4062	1.394	1.8609	0.4581	0.5223	0.3169	0.2345	0.6941	0.2185	0.5694	1.6135	1.5267	0.3993	2.3776	1.2706	1.3359	0.5694	1.0302	1.272	1.109	1.1929	0.6608	1.0983	1.6011	1.0003
10067	TAG52:4-FA20:2	Triacylglycerol	TAG Ester	53899	DMS-MS	100010047	0.4571	1.2882	0.9665	1.008	0.636	0.6974	1.2037	0.9011	0.731	1.4518	0.6923	0.801	1.2919	0.7492	1.7493	0.8579	0.9102	0.6434	1.0786	1.2128	1.3738	1.0831	0.4085	0.7589	0.4386	0.6212	0.6542	0.4915	1.1212	0.8988	0.6758	1.887	1.0803	0.9068	0.5632	0.9832	1.2641	0.9645	1.3011	0.7509	1.1554	1.7286	0.569
10068	TAG52:4-FA20:3	Triacylglycerol	TAG Ester	53900	DMS-MS	100010048	0.4748	1.094	1.0519	1.6905	0.8231	0.5664	1.3889	0.442	0.4165	2.5778	0.5785	0.5349	2.2585	1.0276	1.0961	0.6038	0.9107	0.5785	0.8104	0.8624	0.9947	1.3403	0.2336	1.5094	0.7643	0.599	1.0532	0.4804	0.8178	0.4142	1.165	0.8814	0.8357	0.7215	0.8515	1.2792	0.8838	0.761	1.2154	0.8858	1.1923	2.146	0.3665
10069	TAG52:4-FA20:4	Triacylglycerol	TAG Ester	53563	DMS-MS	100009711	0.5683	0.7769	1.3544	1.3092	0.9854	0.5191	1.3455	0.498	0.6098	3.7818	0.6152	0.4886	1.5608	0.644	0.9863	0.5794	0.8248	0.9089	0.727	1.8309	2.1241	0.9549	0.2221	0.9095	0.8699	0.3833	0.8188	0.9784	0.8821	0.6405	0.6471	1.0594	0.8468	0.654	0.9212	0.868	0.5149	0.5291	0.8827	1.0624	0.8836	2.3286	0.4775
10070	TAG52:4-FA22:1	Triacylglycerol	TAG Ester	54598	DMS-MS	100010746	0.5193	1.6081	0.6453	0.7814	0.9482	0.9614	1.2248	1.5356	1.1712	1.1133	0.6401	0.8552	0.367	0.7639	2.3416	1.0422	1.2836	1.1546	1.6199	1.2099	1.619	0.6506	0.6032	0.4838	0.2897	0.7331	0.374	0.4899	1.3144	1.4627	0.5944	2.2626	1.5093	1.3697	0.6357	1.034	1.1022	1.0014	1.1307	0.6522	1.2024	1.7882	0.7595
10071	TAG52:4-FA22:4	Triacylglycerol	TAG Ester	53384	DMS-MS	100009532	0.5896	1.101	1.5007	1.283	0.8073	0.6622	2.4409	0.7973	0.7861	2.2176	0.728	0.6264	1.7676	0.5918	1.5443	0.747	0.8319	0.6979	0.9056	1.5342	1.7978	1.0954	0.2948	0.9357	0.6499	0.6097	1.0429	0.6733	1.0206	0.6298	0.6767	1.5208	0.8174	0.8062	0.7202	0.9193	0.9036	0.5799	0.7935	1.1126	0.8272	1.9421	0.4548
10073	TAG52:5-FA14:0	Triacylglycerol	TAG Ester	53901	DMS-MS	100010049	0.9406	2.0053	1.785	1.8065	0.8191	0.5121	2.1728	0.3114	0.2969	3.6657	0.8068	0.7335	1.8438	0.8881	1.1442	0.6891	0.9237	0.4998	0.7133	1.8518	2.0441	1.4064	0.3878	1.0831	0.7432	0.6711	0.7796	0.8385	0.6452	0.5411	0.6676	1.1424	0.6105	0.8837	0.7568	1.619	1.3535	0.7359	1.4274	1.1847	1.3763	2.2131	0.2681
10076	TAG52:5-FA16:0	Triacylglycerol	TAG Ester	54250	DMS-MS	100010398	0.5123	2.2658	0.6108	0.7439	1.0778	0.8531	1.1596	1.4975	0.9161	1.4311	0.6815	0.6813	0.3968	0.7217	2.3689	0.8366	1.0476	0.8839	0.9286	2.1908	2.9616	0.6328	0.7094	0.443	0.3475	1.2437	0.3031	0.7043	2.231	1.3219	0.4819	3.1367	0.9847	1.3864	0.5287	0.9722	1.7788	0.8935	1.0973	0.7342	1.128	1.9124	0.7394
10077	TAG52:5-FA16:1	Triacylglycerol	TAG Ester	54063	DMS-MS	100010211	0.3923	2.496	0.6414	0.8203	0.6821	0.8558	1.1277	1.2344	0.867	1.3194	0.6795	0.8186	0.5159	1.1154	2.1586	1.0418	1.5019	0.8663	1.2356	1.2172	1.4694	1.0448	0.9718	0.4507	0.3173	0.8625	0.3587	0.5013	1.0618	1.5843	0.5058	2.0417	1.4785	1.4413	0.4917	0.965	0.7894	1.1423	1.0952	0.5301	1.501	1.2646	0.5765
10080	TAG52:5-FA18:1	Triacylglycerol	TAG Ester	54420	DMS-MS	100010568	0.5571	2.1847	0.8861	0.9255	0.6553	0.6702	1.2721	0.7758	0.5395	1.8797	0.6647	0.7628	0.5675	0.9539	1.5797	0.8372	1.0788	0.7123	0.9442	1.2122	1.4235	1.0704	1.0582	0.5455	0.3882	0.842	0.5447	0.4324	0.9236	1.3844	0.5162	2.0173	1.1666	1.6253	0.5389	1.1612	0.9242	0.9425	1.088	0.6386	1.5725	1.7756	0.4534
10081	TAG52:5-FA18:2	Triacylglycerol	TAG Ester	54251	DMS-MS	100010399	0.4223	2.571	0.5869	0.7387	0.8507	0.9435	1.0877	1.5067	0.9988	0.9971	0.7337	0.8103	0.3444	0.9129	2.4272	1.0314	1.3321	0.9107	1.2348	1.7574	2.2289	0.83	0.9127	0.352	0.273	1.0887	0.2802	0.6115	1.66	1.6358	0.4583	2.8324	1.4345	1.4689	0.4873	0.9459	1.2313	1.1114	1.1677	0.6043	1.3425	1.4248	0.6872
10082	TAG52:5-FA18:3	Triacylglycerol	TAG Ester	53720	DMS-MS	100009868	0.5229	2.1742	0.6724	0.782	0.9961	0.7798	1.1979	1.2405	0.8059	1.2339	0.6859	0.667	0.3405	0.7377	2.0694	0.7682	0.9928	0.8996	0.8757	1.9077	2.5267	0.7543	0.8716	0.3977	0.3509	1.1908	0.3143	0.6182	1.8329	1.182	0.4395	2.5997	0.9964	1.5889	0.5048	1.1849	1.6158	0.9312	1.0774	0.6947	1.3078	1.7194	0.653
10086	TAG52:5-FA20:3	Triacylglycerol	TAG Ester	53902	DMS-MS	100010050	0.6306	2.0924	1.3956	1.9321	0.7975	0.6102	1.6721	0.363	0.3084	2.3661	0.7617	0.721	2.4454	1.1241	1.2249	0.6598	0.9275	0.4582	0.7022	1.806	1.8181	1.7729	0.4869	1.1291	0.7485	0.9561	0.7981	0.77	0.7369	0.5728	0.8509	1.3604	0.8427	0.9391	0.7033	1.4086	1.2056	0.8179	1.459	0.9866	1.4194	1.7223	0.2863
10087	TAG52:5-FA20:4	Triacylglycerol	TAG Ester	53721	DMS-MS	100009869	0.537	0.9375	1.4583	1.7281	0.9619	0.4882	1.8514	0.3721	0.4125	3.9516	0.6238	0.5065	2.2934	1.0867	1.191	0.5549	1.2632	0.8651	0.5277	1.548	1.6662	1.8121	0.2723	1.2633	1.048	0.5295	0.9368	0.8429	0.8522	0.4748	0.8481	0.6774	0.8038	0.6522	1.0137	1.0888	0.6469	0.601	1.0205	0.909	1.4303	1.9423	0.2936
10088	TAG52:5-FA20:5	Triacylglycerol	TAG Ester	53722	DMS-MS	100009870	1.0195	1.5693	1.1465	1.1908	0.6174	0.3174	0.9248	0.3025	0.3305	8.3315	0.6545	0.3819	0.937	1.8847	0.6619	0.3302	1.8241	0.4975	0.5486	1.2933	1.3809	0.872	0.4147	0.9056	0.7484	0.3602	1.021	0.548	0.6148	0.4901	0.7338	1.0047	0.6759	1.3529	0.7998	0.853	0.3377	0.454	0.5133	1.5523	1.0206	2.1791	0.4124
10090	TAG52:5-FA22:5	Triacylglycerol	TAG Ester	53385	DMS-MS	100009533	0.5989	1.6414	0.8899	0.8945	0.9003	0.6775	1.6514	0.9118	0.5878	2.2756	0.6338	0.592	1.1142	0.8431	1.6514	0.6802	0.9839	0.7193	0.75	1.689	2.0797	0.7948	0.4287	0.7461	0.4567	0.8776	0.6737	0.6031	1.4888	0.8213	0.7507	2.1824	0.8002	1.0391	0.9022	0.9302	1.3886	0.6874	0.9195	1.0569	1.0111	2.0105	0.5396
10092	TAG52:6-FA14:0	Triacylglycerol	TAG Ester	54421	DMS-MS	100010569	0.9157	2.0528	1.3909	1.4679	0.6951	0.4009	2.086	0.3719	0.282	4.7892	0.8239	0.6364	1.6775	1.3779	1.051	0.6592	1.3154	0.471	0.5396	2.794	2.797	1.4199	0.5114	0.6699	0.6067	0.7766	0.7659	1.0472	0.6577	0.6059	0.5297	1.3772	0.5868	0.9763	0.7339	1.0288	0.8497	0.4993	0.922	1.0866	1.223	2.0158	0.2136
10095	TAG52:6-FA16:0	Triacylglycerol	TAG Ester	54599	DMS-MS	100010747	0.7431	2.4197	0.8391	0.8073	1.078	0.4707	1.2979	0.7823	0.389	3.4009	0.7377	0.5643	0.722	1.0496	1.3401	0.4541	1.0955	0.6657	0.4941	2.3994	2.975	0.9491	0.7888	0.5594	0.5121	1.4974	0.6922	0.7165	2.219	0.6541	0.4913	2.8168	0.6539	1.5806	0.5516	1.0997	1.8696	0.5585	0.9464	1.001	1.2279	2.1129	0.4301
10096	TAG52:6-FA16:1	Triacylglycerol	TAG Ester	53386	DMS-MS	100009534	0.5027	3.0547	0.7053	0.8525	0.5885	0.7108	1.2811	0.8873	0.5307	2.4654	0.7411	0.7466	0.7879	1.4286	2.0195	0.7758	1.6147	0.6338	0.7321	1.7802	2.0869	1.6322	1.1979	0.6255	0.4302	1.2392	0.5053	0.5864	1.1638	1.1975	0.587	2.0151	1.1304	1.3363	0.4729	0.9983	1.0155	1.0624	0.9575	0.6291	1.768	1.6214	0.4211
10098	TAG52:6-FA18:1	Triacylglycerol	TAG Ester	54422	DMS-MS	100010570	0.8269	3.5498	1.4035	1.2122	0.7438	0.6518	1.3949	0.782	0.5079	2.5423	0.8374	0.7589	0.7848	1.0467	1.3956	0.6402	1.1352	0.7453	0.7827	1.8272	2.3934	1.4021	1.9013	0.6187	0.5604	1.051	0.7748	0.5885	0.7388	1.6395	0.5367	3.23	1.0215	2.4286	0.6223	1.1565	0.8138	0.7095	0.9	0.8254	1.7049	1.8965	0.342
10099	TAG52:6-FA18:2	Triacylglycerol	TAG Ester	53387	DMS-MS	100009535	0.5017	4.0272	0.8097	0.8669	0.6759	0.8397	1.261	1.1616	0.6377	1.6954	0.8496	0.8373	0.4886	1.1098	2.1299	0.8642	1.2784	0.711	0.8284	2.5562	3.0397	1.2506	1.5235	0.42	0.4028	1.2845	0.419	0.7392	1.2166	1.7963	0.4307	3.2183	1.1452	1.7667	0.3997	1.0079	1.0125	1.0583	1.0392	0.7008	1.7045	1.5723	0.4745
10100	TAG52:6-FA18:3	Triacylglycerol	TAG Ester	54064	DMS-MS	100010212	0.4832	3.06	0.6951	0.7464	0.8592	0.7028	1.1262	0.945	0.4769	1.7864	0.7765	0.6712	0.423	1.0067	1.9432	0.6942	1.1611	0.6315	0.6395	2.1761	2.7831	1.246	1.2037	0.3989	0.3759	1.577	0.346	0.6403	1.8652	1.0677	0.4175	2.799	0.9552	1.4364	0.39	1.263	1.9964	1.1407	1.269	0.8311	1.8986	2.2108	0.5572
10104	TAG52:6-FA20:4	Triacylglycerol	TAG Ester	54065	DMS-MS	100010213	0.5849	1.7852	1.9129	1.7669	0.837	0.5296	2.0723	0.4245	0.3482	3.2169	0.7705	0.5997	2.1927	1.2061	1.2366	0.5482	1.2084	0.6925	0.5345	2.736	3.0593	2.2328	0.5395	0.9614	0.9419	0.8462	0.8021	1.2358	0.6903	0.7305	0.648	1.1202	0.6884	0.807	0.7466	1.1389	0.8233	0.619	1.101	0.9681	1.5672	1.4502	0.2526
10105	TAG52:6-FA20:5	Triacylglycerol	TAG Ester	53723	DMS-MS	100009871	0.975	1.6059	1.1209	1.4938	0.5704	0.3002	1.2859	0.2513	0.2201	7.9325	0.6644	0.4127	1.3444	2.972	0.6943	0.2998	2.5423	0.4665	0.3151	0.9938	1.1332	1.4988	0.4446	1.1027	0.7799	0.4937	0.9386	0.4745	0.5635	0.3503	0.8965	0.668	0.6219	1.2876	0.8145	1.3884	0.5049	0.5504	0.7121	1.5582	1.7303	2.2897	0.3128
10108	TAG52:6-FA22:6	Triacylglycerol	TAG Ester	54252	DMS-MS	100010400	0.8885	1.3881	0.9498	0.8893	0.3918	0.3131	1.718	0.2641	0.2498	7.167	0.7644	0.5657	1.6982	2.0421	0.6262	0.5211	2.0311	0.2768	0.4468	1.5326	1.816	0.9333	0.2548	0.6681	0.4595	0.5096	1.2195	0.8056	0.8089	0.3973	0.4991	1.9673	0.7044	0.8414	0.8788	0.8451	0.7627	0.4749	0.8674	1.8946	1.2684	4.154	0.3543
10112	TAG52:7-FA16:0	Triacylglycerol	TAG Ester	53564	DMS-MS	100009712	2.158	0.8003	3.4597	1.6121	0.9812	0.4586	3.2505	0.4924	0.4765	5.3703	0.9082	0.8331	1.9966	0.5313	0.6757	0.6515	0.525	0.4705	0.9042	1.0905	1.2545	0.6023	0.1627	1.1157	0.9576	0.7578	2.3317	0.2829	0.7674	0.5366	0.8391	1.1622	0.9198	0.6087	1.6822	0.8522	1.7404	0.4069	0.8307	1.6096	0.9735	5.21	0.3118
10114	TAG52:7-FA18:1	Triacylglycerol	TAG Ester	54423	DMS-MS	100010571	1.4399	1.4451	2.947	1.8764	1.3855	0.6177	2.8815	0.6703	0.6824	2.0835	0.7833	0.8964	0.6798	0.6781	0.9524	0.9205	0.8558	0.8006	1.5296	0.7376	0.8325	0.6263	0.471	0.9559	0.7506	0.7204	1.5011	0.289	0.6867	0.9119	0.8273	1.4278	1.1906	1.276	1.458	0.8972	1.0982	0.4542	0.8905	0.9489	0.9943	3.0532	0.37
10120	TAG52:7-FA20:5	Triacylglycerol	TAG Ester	54066	DMS-MS	100010214	1.2783	3.2557	1.654	1.6139	0.5548	0.3233	1.623	0.322	0.238	7.5304	0.785	0.5638	1.495	3.5887	0.7436	0.3052	2.5903	0.4345	0.3569	2.0239	2.139	1.9941	0.9234	0.9583	0.6996	0.7902	0.8871	0.7397	0.5212	0.4539	0.7307	1.3411	0.7164	2.1131	0.657	1.3969	0.6928	0.6096	0.8062	1.6918	2	2.0708	0.2779
10123	TAG52:7-FA22:6	Triacylglycerol	TAG Ester	54600	DMS-MS	100010748	0.9417	1.5177	1.0062	0.974	0.4541	0.3119	2.0997	0.2773	0.282	5.7698	0.7541	0.5617	1.8296	2.4379	0.619	0.3597	2.8622	0.2856	0.441	1.2978	1.4305	1.3791	0.3167	0.6561	0.4553	0.5987	0.9931	0.7051	0.6812	0.3071	0.5677	1.8547	0.8126	0.8808	0.8604	0.8764	1.3656	0.4201	0.7766	1.9502	1.4862	3.2204	0.2885
10127	TAG52:8-FA16:1	Triacylglycerol	TAG Ester	53388	DMS-MS	100009536	0.9974	0.6815	2.5506	1.9324	0.8656	0.3721	2.5276	0.2962	0.387	4.9568	0.5687	0.6243	2.7553	0.8208	0.7341	0.6229	0.81	0.4345	0.8005	0.7029	0.829	0.9347	0.2203	1.4051	0.8249	0.5646	2.1331	0.2379	0.7802	0.3925	1.1258	0.8466	0.9266	0.5294	1.5244	0.8125	0.8175	0.5077	0.9208	1.2811	1.2572	4.3233	0.2608
10128	TAG52:8-FA18:2	Triacylglycerol	TAG Ester	53724	DMS-MS	100009872	0.6259	1.555	1.7742	1.303	0.9705	0.716	1.7072	0.9072	0.8707	1.5282	0.7148	0.8086	0.5017	0.727	1.0509	0.9681	0.7404	0.6113	1.1678	1.1958	1.5623	0.8731	0.5346	0.5979	0.4968	1.0058	0.6892	0.4043	0.8792	0.9206	0.5102	2.0872	1.0448	1.1617	0.9121	0.7243	1.2104	0.5874	0.901	0.93	0.9848	2.7087	0.4397
10143	TAG53:0-FA16:0	Triacylglycerol	TAG Ester	54601	DMS-MS	100010749	0.8974	2.0454	0.9653	1.0761	0.6771	0.4259	1.1615	0.523	0.498	3.7195	0.6615	0.4604	0.8911	1.9182	1.2399	0.4471	2.651	0.7997	0.6321	1.4087	1.6666	0.8118	0.7524	0.6072	0.5674	0.6	0.747	0.838	0.8152	0.749	0.5396	1.4802	0.8879	1.7352	0.832	0.9192	0.6231	0.4762	0.6979	1.1502	1.2656	2.0527	0.4348
10153	TAG53:1-FA16:0	Triacylglycerol	TAG Ester	54602	DMS-MS	100010750	1.6239	0.8135	2.7541	1.2211	0.9333	0.4373	2.3407	0.568	0.5827	6.0022	0.781	0.7247	2.4851	0.5745	0.8613	0.5417	0.6602	0.6127	0.9777	1.3863	1.6744	0.6534	0.2355	0.9411	0.6919	0.9002	2.2568	0.3772	1.0961	0.495	0.681	1.786	0.9483	0.7121	1.445	1.1672	2.0927	0.4153	0.8766	1.4033	0.9275	5.134	0.2972
10155	TAG53:1-FA17:0	Triacylglycerol	TAG Ester	53725	DMS-MS	100009873	2.247	0.8545	3.3274	2.4836	1.47	0.5751	3.4132	0.6793	0.7475	1.7528	0.7366	1.06	0.5034	0.4764	0.9313	1.0309	0.8042	0.867	1.8468	0.5683	0.6714	0.4767	0.331	0.7648	1.0024	0.7316	1.4991	0.3248	0.7742	0.8979	0.6459	1.3437	1.4597	1.2894	1.6395	1.0588	1.117	0.4565	1.0242	0.9082	1.0098	2.8168	0.3204
10156	TAG53:1-FA18:0	Triacylglycerol	TAG Ester	54424	DMS-MS	100010572	2.6404	0.7019	3.5209	2.1838	1.2865	0.4779	3.6892	0.5273	0.5733	2.207	0.8385	0.9665	0.7031	0.4468	0.8287	0.815	0.605	0.6361	1.3956	0.6779	0.8394	0.4438	0.2466	0.7281	1.0259	0.8037	1.4474	0.2956	0.918	0.6803	0.5364	1.3749	1.3706	1.0293	1.5431	0.8237	1.3472	0.3945	0.9171	0.9703	0.8534	3.1868	0.2761
10157	TAG53:1-FA18:1	Triacylglycerol	TAG Ester	54603	DMS-MS	100010751	1.9142	0.944	3.1638	2.1132	1.458	0.5561	2.9668	0.6103	0.6902	2.2343	0.7617	1.0403	0.8707	0.511	0.9612	0.9067	0.757	0.7954	1.7155	0.7532	0.88	0.5071	0.4075	0.6993	0.8168	0.8117	1.4493	0.2928	0.7904	0.8552	0.5846	1.3623	1.2901	1.3234	1.4327	1.1525	1.3635	0.4534	1.0014	0.9084	0.9936	3.2139	0.3288
10167	TAG53:2-FA16:0	Triacylglycerol	TAG Ester	54253	DMS-MS	100010401	0.8581	0.7253	1.6252	1.1159	1.0842	0.5834	1.8791	0.8391	0.8817	2.0489	0.5814	0.7359	0.9555	0.4539	1.0593	0.8253	0.707	0.9076	1.5355	1.0293	1.3395	0.4907	0.2022	0.7212	0.4479	0.8239	1.0847	0.3727	1.3625	0.6582	0.6317	2.0433	1.1425	0.8422	1.2669	1.1173	1.8853	0.4951	0.999	0.8999	0.7795	2.8367	0.4018
10169	TAG53:2-FA17:0	Triacylglycerol	TAG Ester	54254	DMS-MS	100010402	1.2258	1.1187	2.1911	2.1823	1.6104	0.7483	2.3859	0.8399	0.9694	0.9878	0.5909	1.1739	0.3478	0.5885	1.159	1.3232	0.9759	1.0745	2.5044	0.5087	0.5995	0.4257	0.5176	0.6088	0.6523	0.6602	0.9284	0.3103	0.6852	1.1925	0.5221	1.4022	1.4539	1.8186	1.2556	1.6168	1.3406	0.722	1.4567	0.845	1.3447	2.2996	0.4992
10170	TAG53:2-FA18:0	Triacylglycerol	TAG Ester	53726	DMS-MS	100009874	0.9834	0.5445	1.9312	1.2995	0.8469	0.4528	2.0428	0.4962	0.4251	1.2623	0.585	0.672	0.3892	0.3555	0.8218	0.5942	0.5497	0.5431	1.1026	0.5845	0.7458	0.4042	0.1989	0.509	0.6493	0.5632	0.8178	0.235	0.7154	0.5901	0.4132	1.1823	1.2019	0.8775	0.9764	0.5933	1.025	0.3425	0.7148	0.6035	0.7541	1.8152	0.2677
10171	TAG53:2-FA18:1	Triacylglycerol	TAG Ester	54425	DMS-MS	100010573	1.203	1.1013	2.4588	2.0849	1.6696	0.7319	2.6032	0.83	0.9439	1.1357	0.6065	1.1578	0.4293	0.6067	1.1797	1.3105	0.9475	1.0775	2.5422	0.4695	0.5715	0.4517	0.4876	0.6322	0.6246	0.687	0.9188	0.2944	0.7619	1.1527	0.6013	1.4312	1.5477	1.8092	1.2372	1.5363	1.3388	0.6523	1.3227	0.7785	1.1772	2.2984	0.4587
10172	TAG53:2-FA18:2	Triacylglycerol	TAG Ester	53727	DMS-MS	100009875	0.8495	1.1233	1.9034	1.4051	1.0922	0.6638	1.7717	0.7991	0.7442	1.6216	0.7784	0.9197	0.5814	0.4488	1.1314	0.8964	0.7182	0.6822	1.397	1.2951	1.617	0.4606	0.4664	0.4161	0.5572	0.9744	0.7954	0.4643	1.1595	0.9347	0.3767	2.0321	1.0825	1.178	0.8588	0.9495	1.5513	0.5866	1.0662	0.9057	1.0403	2.6131	0.4014
10181	TAG53:3-FA16:0	Triacylglycerol	TAG Ester	54255	DMS-MS	100010403	0.5259	0.9167	1.022	0.902	1.0099	0.7175	1.3939	1.3307	1.0424	1.1363	0.5042	0.6682	0.6013	0.4785	1.2601	0.7708	0.7494	0.9428	1.3077	1.2292	1.6112	0.5252	0.2567	0.5377	0.3749	0.8647	0.6423	0.5736	2.9319	0.7309	0.5151	3.5344	1.0811	0.902	1.0193	1.067	1.8636	0.6351	1.1386	0.8282	0.8588	2.3992	0.5121
10183	TAG53:3-FA17:0	Triacylglycerol	TAG Ester	54067	DMS-MS	100010215	0.8264	1.5859	1.5949	1.7011	1.3958	0.9546	1.8597	1.1738	1.1593	0.7859	0.6149	1.2154	0.2705	0.6069	1.505	1.4896	1.0778	1.0533	2.3792	0.7908	0.9937	0.4223	0.7081	0.4052	0.4591	0.7922	0.5436	0.4451	0.7925	1.5773	0.395	1.8871	1.3755	1.8331	0.8323	1.5035	1.2695	0.9145	1.5114	0.8393	1.4357	1.7905	0.6185
10184	TAG53:3-FA18:0	Triacylglycerol	TAG Ester	53728	DMS-MS	100009876	0.0003	0.0003	0.0003	0.0003	0.0003	0.0003	0.0003	0.0003	0.0003	0.0003	0.0003	0.0003	0.0003	0.0003	0.0003	0.0003	0.0003	0.0003	0.0003	0.0003	0.0003	0.0003	0.0003	0.0003	0.0003	0.0003	0.0003	0.0003	0.0003	0.0003	0.0003	0.0003	0.0122	0.0003	0.0003	0.0222	0.0093	0.0074	0.0031	0.0056	0.0515	0.0199	0.0003
10185	TAG53:3-FA18:1	Triacylglycerol	TAG Ester	53389	DMS-MS	100009537	0.4534	0.7215	0.929	0.945	0.7552	0.4291	1.2006	0.5385	0.5411	0.4577	0.3222	0.6179	0.1887	0.3526	0.7495	0.735	0.5813	0.5964	1.3363	0.2983	0.4169	0.2972	0.2904	0.2916	0.2752	0.3948	0.3847	0.1705	0.4549	0.7222	0.3027	0.9066	0.9591	1.055	0.6184	0.8275	0.8394	0.4511	0.7888	0.4099	0.771	1.0489	0.2896
10186	TAG53:3-FA18:2	Triacylglycerol	TAG Ester	53390	DMS-MS	100009538	0.7537	1.458	1.5504	1.5076	1.2874	0.8697	1.772	1.1438	1.0789	0.7988	0.6039	1.0743	0.2961	0.549	1.4679	1.2896	0.9864	0.9546	2.1393	0.8325	1.1138	0.4287	0.5901	0.3777	0.45	0.8129	0.4878	0.4431	1.135	1.384	0.4093	2.096	1.314	1.5977	0.8093	1.4416	1.3933	0.8833	1.4638	0.8465	1.3753	1.9225	0.6096
10194	TAG53:4-FA16:0	Triacylglycerol	TAG Ester	53391	DMS-MS	100009539	0.473	1.0613	0.8967	0.9604	0.8998	0.6128	1.0813	1.3139	0.8955	1.2143	0.4491	0.4903	0.635	0.4829	1.1607	0.5366	0.8399	0.9095	0.9072	1.2555	1.5604	0.4888	0.2613	0.5704	0.4592	0.8589	0.5906	0.7053	3.3261	0.6147	0.5172	3.7907	0.8811	0.8947	0.9266	0.9159	1.8085	0.6972	1.0544	0.7738	0.8827	2.1689	0.4888
10196	TAG53:4-FA17:0	Triacylglycerol	TAG Ester	54426	DMS-MS	100010574	0.5814	1.7872	1.0318	1.0792	1.0308	0.8621	1.3025	1.2932	0.9881	0.6495	0.5755	0.9252	0.2175	0.5058	1.5428	1.0676	0.9391	0.7563	1.5791	1.1811	1.4993	0.376	0.7214	0.2618	0.3428	0.8552	0.3305	0.541	0.9701	1.4116	0.2818	2.2471	0.9543	1.4211	0.5483	1.2636	1.3897	0.9648	1.3902	0.8348	1.4378	1.5574	0.6572
10197	TAG53:4-FA18:0	Triacylglycerol	TAG Ester	53565	DMS-MS	100009713	0.0268	0.0064	0.0064	0.4166	0.0064	0.0268	0.0064	0.0064	0.0064	0.0064	0.0064	0.0064	0.0064	0.0064	0.0064	0.0064	0.0064	0.0064	0.0064	0.0064	0.1363	0.223	0.0064	0.0064	0.0064	0.0089	0.2586	0.0064	0.0879	0.0064	0.0064	0.0064	0.2026	0.1121	0.3453	0.2122	0.1948	0.0315	0.0734	0.1628	0.1675	0.1233	0.0064
10198	TAG53:4-FA18:1	Triacylglycerol	TAG Ester	53392	DMS-MS	100009540	0.0065	0.3327	0.1372	0.2785	0.0065	0.052	0.4814	0.1863	0.0488	0.0065	0.0065	0.1562	0.0065	0.0888	0.1628	0.3279	0.1087	0.1456	0.5064	0.0065	0.211	0.1839	0.0065	0.1109	0.1669	0.0346	0.0983	0.0065	0.0814	0.1492	0.0065	0.2952	0.5027	0.5052	0.4337	0.3453	0.2673	0.2066	0.2415	0.1361	0.2899	0.2954	0.0827
10199	TAG53:4-FA18:2	Triacylglycerol	TAG Ester	54256	DMS-MS	100010404	0.4602	1.6101	0.9449	1.0071	0.9466	0.8214	1.2975	1.1916	0.8905	0.5396	0.5875	0.8993	0.1974	0.5029	1.4314	1.0214	0.8813	0.7765	1.6203	0.9613	1.3015	0.3916	0.6409	0.2473	0.304	0.8463	0.3317	0.4387	1.0551	1.2731	0.3098	2.1384	1.2062	1.451	0.5906	1.1528	1.2959	0.8708	1.2914	0.7135	1.2711	1.3573	0.5542
10200	TAG53:4-FA18:3	Triacylglycerol	TAG Ester	53729	DMS-MS	100009877	0.8785	1.8271	1.8353	1.5353	1.0251	0.6549	1.8367	0.853	0.6073	1.2929	0.6034	0.8886	0.3332	0.5755	1.342	0.9188	0.8934	0.6486	1.2025	1.1343	1.4554	0.5943	0.8405	0.4299	0.5626	1.2545	0.5452	0.4669	1.2872	1.0376	0.4106	2.143	0.903	1.6055	0.6419	1.6224	1.9199	0.7521	1.2807	0.9393	1.6596	2.4528	0.4532
10204	TAG53:4-FA20:4	Triacylglycerol	TAG Ester	53903	DMS-MS	100010051	1.0287	0.8968	2.9613	2.455	1.3287	0.5768	2.145	0.4952	0.454	2.4852	0.6009	0.7257	1.0921	0.7197	0.9623	0.7257	0.9482	0.7308	0.8465	1.3226	1.4172	0.7318	0.312	0.8304	1.1112	0.6392	0.8978	0.8878	0.7922	0.6996	0.6533	1.082	0.6603	0.8022	0.9643	1.0634	0.7248	0.4347	1.0464	1.1802	1.1721	1.7757	0.3754
10213	TAG53:5-FA18:1	Triacylglycerol	TAG Ester	54427	DMS-MS	100010575	0.0004	0.0052	0.0004	0.0004	0.0004	0.0004	0.0004	0.0004	0.0004	0.0004	0.0004	0.0004	0.0004	0.0004	0.0004	0.0004	0.0004	0.0004	0.0004	0.0004	0.0004	0.0004	0.0004	0.0004	0.0004	0.0004	0.0289	0.0004	0.0004	0.0004	0.0004	0.0004	0.0004	0.0004	0.0351	0.0488	0.0209	0.0029	0.0004	0.0137	0.0324	0.0004	0.0004
10214	TAG53:5-FA18:2	Triacylglycerol	TAG Ester	54257	DMS-MS	100010405	0.0002	0.5399	0.0536	0.0002	0.0002	0.0002	0.1842	0.0848	0.0002	0.0002	0.0002	0.0002	0.0002	0.0002	0.1619	0.0002	0.0002	0.0002	0.1542	0.0002	0.3794	0.0425	0.0002	0.0002	0.0002	0.0213	0.0002	0.0002	0.0002	0.0002	0.0002	0.2893	0.0303	0.1232	0.1541	0.2622	0.278	0.172	0.1541	0.1678	0.3063	0.1856	0.0942
10215	TAG53:5-FA18:3	Triacylglycerol	TAG Ester	53730	DMS-MS	100009878	0.555	1.8052	1.1071	1.0266	0.7427	0.6113	1.3519	0.6605	0.4275	0.8667	0.5027	0.6918	0.2387	0.5556	1.1339	0.6072	0.7065	0.5064	0.9432	1.1177	1.4939	0.6207	0.8439	0.3213	0.4267	1.1026	0.399	0.46	1.0664	0.8094	0.3286	1.8018	0.7195	1.3633	0.4112	1.2858	1.6259	0.7078	0.9996	0.7898	1.4714	1.5689	0.3834
10218	TAG53:5-FA20:4	Triacylglycerol	TAG Ester	53731	DMS-MS	100009879	0.8592	1.1803	2.8947	2.5965	1.6143	0.5765	2.5241	0.5081	0.498	2.0094	0.6433	0.7941	0.9721	0.8931	1.0935	0.7868	1.1786	0.9081	0.9554	1.2292	1.2854	0.8814	0.4708	0.8174	1.099	0.7612	0.779	0.9037	0.6722	0.8275	0.6121	0.8597	0.7674	1.2788	0.9922	1.3435	0.7843	0.5547	1.2755	1.0082	1.4358	1.4367	0.3127
10228	TAG53:6-FA18:1	Triacylglycerol	TAG Ester	53904	DMS-MS	100010052	0.025	0.0006	0.0006	0.0006	0.0006	0.0006	0.0006	0.0006	0.0006	0.0006	0.0006	0.0006	0.0006	0.0006	0.0006	0.0006	0.0006	0.0006	0.0006	0.0006	0.0006	0.0288	0.0006	0.0006	0.0014	0.0006	0.0066	0.0006	0.0006	0.0006	0.0006	0.0006	0.0006	0.0006	0.0006	0.0336	0.0006	0.0092	0.0006	0.0006	0.0006	0.0006	0.0006
10229	TAG53:6-FA18:2	Triacylglycerol	TAG Ester	54428	DMS-MS	100010576	0.0039	0.8443	0.1797	0.1984	0.2679	0.0039	0.5156	0.185	0.0039	0.063	0.1366	0.0223	0.008	0.0042	0.1521	0.2005	0.18	0.0986	0.2364	0.6688	0.9628	0.2765	0.1265	0.0431	0.0339	0.3071	0.2106	0.1452	0.8339	0.1619	0.0217	1.0439	0.0039	0.1951	0.0876	0.3659	0.4981	0.2401	0.3289	0.1936	0.3965	0.2446	0.1634
10230	TAG53:6-FA18:3	Triacylglycerol	TAG Ester	53566	DMS-MS	100009714	0.0003	0.0303	0.0003	0.0003	0.0003	0.0003	0.0003	0.0003	0.0003	0.0003	0.0003	0.0003	0.0003	0.0003	0.0003	0.0003	0.0003	0.0003	0.0003	0.0003	0.012	0.0003	0.0003	0.0003	0.0003	0.0003	0.0003	0.0003	0.0003	0.0003	0.0003	0.0003	0.0003	0.0003	0.0003	0.0811	0.1126	0.0701	0.0003	0.044	0.0867	0.0264	0.0003
10232	TAG53:6-FA20:4	Triacylglycerol	TAG Ester	53567	DMS-MS	100009715	1.0774	2.0045	2.6663	2.306	1.2434	0.7442	2.0136	0.5793	0.5985	1.5855	0.6798	0.6877	0.9238	0.9057	1.1372	0.69	1.3337	0.7465	0.9091	1.7482	1.9864	1.0977	0.8086	0.6132	0.8899	0.8379	0.6516	1.1462	0.5726	1.1542	0.5025	1.3337	0.603	1.2603	0.7284	1.3611	0.861	0.6527	1.3164	1.0887	1.5348	1.141	0.339
10242	TAG53:7-FA18:3	Triacylglycerol	TAG Ester	54258	DMS-MS	100010406	0.3447	0.4946	0.222	0.0026	0.0791	0.0319	0.0902	0.0026	0.0026	0.1526	0.0026	0.0026	0.0026	0.0026	0.0026	0.2192	0.1609	0.0026	0.0026	0.1776	0.5688	0.1249	0.0026	0.0026	0.0902	0.2289	0.0026	0.0264	0.2594	0.0026	0.0597	0.3551	0.0652	0.0916	0.0999	0.2272	0.3161	0.1316	0.0352	0.1962	0.1685	0.1769	0.0352
10251	TAG54:0-FA16:0	Triacylglycerol	TAG Ester	53732	DMS-MS	100009880	3.4142	0.7851	3.5658	0.8098	0.4544	0.3807	1.8408	0.4012	0.2696	3.0853	1.0599	0.6391	1.0748	0.6018	0.4254	0.293	0.8154	0.3088	0.5887	1.4573	1.7251	0.5906	0.1969	0.9479	0.7175	0.8714	2.0628	0.3387	1.0916	0.3041	0.5691	1.656	0.724	0.8331	1.1373	0.6862	2.4483	0.2752	0.712	1.6617	0.9327	4.2	0.2059
10253	TAG54:0-FA18:0	Triacylglycerol	TAG Ester	54068	DMS-MS	100010216	6.9463	0.4452	2.6581	1.2848	0.7549	0.241	2.3243	0.3305	0.2703	2.271	1.1641	0.6594	0.4311	0.2195	0.6723	0.2959	0.3882	0.4867	0.6171	0.8043	1.006	0.5311	0.1466	0.6418	0.9264	0.8498	1.3485	0.2629	0.7785	0.3748	0.433	1.2945	1.5205	0.6305	1.2532	0.5285	1.8775	0.3093	0.5196	1.1591	0.9039	3.6729	0.1731
10262	TAG54:1-FA16:0	Triacylglycerol	TAG Ester	54429	DMS-MS	100010577	2.1244	0.6509	2.8013	1.0601	0.8642	0.5143	1.5398	0.5542	0.5011	2.0478	1.0137	0.7059	1.0162	0.4356	0.9146	0.5757	0.5072	0.6101	1.0361	1.0693	1.3685	0.6105	0.2421	1.0009	0.6189	0.7165	2.0504	0.3686	1.2802	0.5422	0.7065	2.1229	1.4133	0.6599	1.1704	0.8486	1.6611	0.4325	0.9285	1.1719	0.8798	3.6566	0.3684
10265	TAG54:1-FA18:0	Triacylglycerol	TAG Ester	54069	DMS-MS	100010217	5.3813	0.6029	2.314	1.3497	1.1419	0.3809	2.0673	0.5354	0.5001	2.0165	1.1416	0.6832	0.5037	0.3542	1.0604	0.5083	0.6116	0.9066	1.0756	0.8766	1.1089	0.5802	0.3066	0.6353	0.7975	0.8179	1.362	0.3404	1.0728	0.6734	0.5059	1.9152	2.178	1.1764	1.2938	0.8679	1.8338	0.4001	0.8573	1.0609	0.999	3.7089	0.3876
10266	TAG54:1-FA18:1	Triacylglycerol	TAG Ester	53568	DMS-MS	100009716	3.7166	0.7532	2.5179	1.4904	1.3671	0.5018	2.1371	0.6634	0.6379	1.7619	1.1703	0.7866	0.5586	0.4193	1.2862	0.6287	0.7617	1.1774	1.4056	0.8933	1.176	0.638	0.4125	0.732	0.7432	0.8655	1.5292	0.3765	1.112	0.8546	0.5744	2.2272	2.5767	1.5449	1.4982	0.9533	1.6028	0.4324	0.8773	0.9502	0.9652	3.4712	0.4018
10267	TAG54:1-FA20:0	Triacylglycerol	TAG Ester	54430	DMS-MS	100010578	2.6635	0.8784	2.6924	1.0858	0.9647	0.7146	1.7638	0.8478	0.7718	1.873	0.9145	0.807	0.8776	0.4787	1.0099	0.709	0.6758	0.8701	1.3998	1.2098	1.5136	0.6745	0.4125	0.9269	0.6741	0.8764	1.6534	0.3851	1.2775	0.864	0.8019	2.3323	1.285	0.8274	1.3476	1.0028	1.8153	0.4668	0.845	1.1184	0.9511	3.1798	0.4213
10268	TAG54:1-FA20:1	Triacylglycerol	TAG Ester	54431	DMS-MS	100010579	1.2135	0.6331	2.3676	1.1876	1.0975	0.6974	1.6559	0.7046	0.7606	1.4454	1.0387	0.8007	0.8749	0.5847	1.3531	0.8711	0.7084	0.9607	1.718	0.709	0.859	0.7013	0.2457	0.9524	0.5452	0.5347	2.106	0.3237	1.1332	0.8529	0.7826	1.7762	2.0296	0.8738	1.0645	0.8222	1.1612	0.5615	1.2084	1.014	0.7991	3.3983	0.4863
10288	TAG54:2-FA16:0	Triacylglycerol	TAG Ester	53733	DMS-MS	100009881	0.8291	0.8359	1.4754	1.241	1.2454	0.765	1.4962	0.8889	0.881	1.4082	0.7654	0.8956	0.8935	0.6605	1.5307	1.077	0.7829	1.0223	2.2367	0.849	1.0757	0.6871	0.285	0.9348	0.4903	0.5817	1.4232	0.4243	1.4449	0.9576	0.7884	2.1688	2.0333	1.0304	1.0229	1.0411	1.3074	0.7428	1.482	0.9439	0.9257	2.9205	0.6571
10291	TAG54:2-FA18:0	Triacylglycerol	TAG Ester	54259	DMS-MS	100010407	1.6724	0.8442	1.7843	1.3005	1.3967	0.5427	1.6147	0.7907	0.7608	1.3281	1.0504	0.7965	0.4461	0.4423	1.4571	0.756	0.8344	1.3204	1.6492	0.9831	1.2759	0.6258	0.5195	0.5732	0.5545	0.7988	1.1202	0.421	1.2167	0.9723	0.509	2.5256	2.6375	1.8912	1.2633	1.1099	1.5477	0.5153	1.0438	0.8571	1.0106	2.85	0.5269
10292	TAG54:2-FA18:1	Triacylglycerol	TAG Ester	54070	DMS-MS	100010218	1.6775	0.9767	1.8869	1.3122	1.4886	0.5967	1.7173	0.8368	0.8965	1.1316	0.9969	0.8384	0.4565	0.5013	1.4913	0.796	0.9012	1.6113	2.0007	0.8146	1.0793	0.6264	0.593	0.6208	0.5359	0.7642	1.1753	0.3582	1.1015	1.0119	0.5601	2.5141	2.8816	2.1085	1.3717	1.3094	1.4797	0.5692	1.1236	0.8111	0.9986	3.0544	0.5402
10293	TAG54:2-FA18:2	Triacylglycerol	TAG Ester	54432	DMS-MS	100010580	1.0151	0.855	1.3996	1.019	1.1591	0.5898	1.1815	0.8776	0.6839	1.3643	1.1793	0.7355	0.4126	0.3803	1.5507	0.6949	0.7488	0.947	1.2603	1.6025	2.1316	0.5844	0.4972	0.4282	0.4923	0.9982	0.845	0.5772	1.5529	0.9739	0.3777	2.9218	1.9766	1.4909	0.8908	0.8027	1.7079	0.5357	1.0081	0.9374	0.9566	2.3386	0.5602
10295	TAG54:2-FA20:0	Triacylglycerol	TAG Ester	53905	DMS-MS	100010053	0.8706	0.9411	1.3986	0.7627	0.8798	0.64	1.08	1.0815	0.7211	1.4216	0.9476	0.6683	0.7294	0.4327	1.0727	0.6397	0.5819	0.602	1.0225	1.9463	2.5889	0.6491	0.4415	0.5598	0.4347	1.0432	1.0225	0.6108	2.4282	0.8789	0.5141	3.1469	1.1432	0.7438	0.8128	0.7961	1.8911	0.5284	0.9769	0.9584	0.8968	2.5672	0.5108
10296	TAG54:2-FA20:1	Triacylglycerol	TAG Ester	53393	DMS-MS	100009541	0.9262	0.8171	1.6183	1.3116	1.2492	0.8014	1.5749	0.8949	0.9479	1.1757	0.7592	0.9011	0.8344	0.6961	1.5831	1.1586	0.8899	1.079	2.4433	0.6307	0.7541	0.6442	0.3223	0.958	0.4889	0.5144	1.4326	0.3574	1.1921	1.041	0.8118	1.8842	2.1499	1.1828	1.0073	1.0623	1.1677	0.7463	1.5	0.8568	0.9199	2.9031	0.66
10297	TAG54:2-FA20:2	Triacylglycerol	TAG Ester	53394	DMS-MS	100009542	0.8209	1.0689	1.7183	1.4819	0.9839	0.8358	1.3516	0.7755	0.8049	1.8035	0.8906	0.7952	1.1847	0.7176	1.9125	1.1345	0.8328	0.847	2.0089	0.8328	0.9738	0.8688	0.2399	1.1792	0.564	0.5437	1.5697	0.5553	1.4683	0.7242	0.813	1.984	2.2376	0.8901	0.8906	0.9494	0.8544	0.7062	1.4361	0.9115	0.8322	2.0067	0.5568
10304	TAG54:3-FA16:0	Triacylglycerol	TAG Ester	53569	DMS-MS	100009717	0.6069	1.1425	0.9505	1.2599	0.9954	0.8931	1.316	0.9539	0.9127	1.2172	0.6559	0.8868	0.7907	0.6957	2.0484	1.2435	0.8989	0.9186	2.2139	0.7655	0.9458	0.7334	0.3088	0.8818	0.4389	0.5013	0.843	0.543	1.3918	1.0084	0.7583	2.1706	1.8907	1.0254	0.724	1.0412	0.9454	0.8307	1.5316	0.745	0.8549	2.0151	0.6559
10305	TAG54:3-FA16:1	Triacylglycerol	TAG Ester	54260	DMS-MS	100010408	0.6191	0.8939	1.3969	1.1971	0.9665	0.601	1.3811	0.5664	0.5327	1.5801	0.6804	0.8237	1.446	0.9893	1.4298	0.9455	1.1747	0.8789	1.6857	0.7137	0.8697	1.1594	0.4262	1.0634	0.4376	0.6703	1.5923	0.3552	1.1545	0.7531	0.8815	1.8557	2.4351	1.2098	1.0305	0.9591	1.0332	0.8262	1.6236	0.6517	1.1495	2.0227	0.5029
10307	TAG54:3-FA18:0	Triacylglycerol	TAG Ester	54604	DMS-MS	100010752	0.8233	1.1843	1.3585	1.1057	1.418	0.7808	1.3137	1.1668	0.9674	1.0241	1.1351	0.9014	0.3758	0.4814	2.0248	0.9591	1.0214	1.3923	1.7369	1.6308	2.2116	0.6313	0.748	0.4291	0.4301	0.9637	0.7662	0.6247	1.5949	1.3764	0.4351	3.5854	2.5351	2.328	0.9613	0.9933	1.4463	0.6675	1.146	0.8259	1.0199	2.1765	0.6979
10308	TAG54:3-FA18:1	Triacylglycerol	TAG Ester	53906	DMS-MS	100010054	1.0176	1.2404	1.4808	1.0755	1.4594	0.7626	1.38	1.0557	1.1544	0.7934	0.9977	0.9183	0.3761	0.5601	1.5909	0.9469	1.0032	1.9621	2.6061	0.9179	1.2187	0.6243	0.8303	0.4995	0.4182	0.8143	0.8961	0.3646	1.2008	1.1865	0.4942	2.9375	2.8268	2.4118	1.2648	1.5554	1.4115	0.7369	1.2266	0.7359	1.0551	2.4202	0.6301
10309	TAG54:3-FA18:2	Triacylglycerol	TAG Ester	54433	DMS-MS	100010581	0.7757	1.2036	1.2866	1.044	1.3455	0.7615	1.2402	1.2094	1.0275	0.9499	1.1277	0.8883	0.3614	0.4907	1.9751	0.9008	1.0077	1.4216	1.7821	1.6532	2.2061	0.611	0.7414	0.417	0.4042	0.9893	0.708	0.603	1.5977	1.3363	0.4201	3.6338	2.5455	2.1708	0.9295	1.0182	1.4295	0.6738	1.1388	0.7931	1.0344	2.1181	0.6819
10310	TAG54:3-FA18:3	Triacylglycerol	TAG Ester	54605	DMS-MS	100010753	1.1838	1.2046	1.4838	1.0707	1.0761	0.4131	1.1265	0.8007	0.4505	1.9201	1.1746	0.6084	0.4653	0.3911	1.5016	0.5638	0.6778	0.79	0.7852	2.0512	2.8744	0.6707	0.711	0.4445	0.5538	1.4713	0.7253	0.6665	2.1313	0.9532	0.3899	3.5238	1.4227	1.6654	0.8102	0.7664	2.1058	0.482	0.8991	0.9123	1.0333	2.4754	0.4077
10312	TAG54:3-FA20:1	Triacylglycerol	TAG Ester	54434	DMS-MS	100010582	0.5495	0.9848	1.0917	0.9954	1.0266	0.8832	1.2849	1.0502	0.9655	1.0063	0.787	0.8665	0.7096	0.6968	1.8347	1.1605	0.9685	0.9354	2.059	0.9859	1.2384	0.6716	0.3682	0.6364	0.3561	0.6116	0.9159	0.5148	1.4739	1.2206	0.6236	2.3671	1.9799	1.0913	0.7141	0.9442	1.2016	0.9187	1.6752	0.8174	0.9436	2.3842	0.7749
10313	TAG54:3-FA20:2	Triacylglycerol	TAG Ester	54261	DMS-MS	100010409	0.653	1.1072	1.0329	1.4177	1.0836	0.9082	1.3518	0.873	0.8961	1.2815	0.6612	0.8686	0.9533	0.7571	2.027	1.2988	0.9157	0.9828	2.3813	0.6362	0.6962	0.8282	0.295	0.9962	0.4812	0.4927	0.9721	0.5094	1.3266	0.8663	0.7975	1.957	2.0569	1.067	0.7873	1.1887	0.9328	0.883	1.6022	0.8074	0.9119	1.9274	0.6634
10314	TAG54:3-FA20:3	Triacylglycerol	TAG Ester	53395	DMS-MS	100009543	0.6039	1.0432	1.3596	1.7898	1.0232	0.6157	1.205	0.4822	0.4976	2.1316	0.6621	0.622	1.225	0.7323	1.1625	0.7498	0.8546	0.7724	1.2344	0.845	0.9565	0.7804	0.2835	1.0344	0.7764	0.5298	1.0762	0.6738	0.9227	0.4874	0.8114	1.0062	1.1856	0.9626	0.9092	1.2874	0.6934	0.6198	1.2663	1.0182	0.9523	1.8352	0.444
10320	TAG54:4-FA16:0	Triacylglycerol	TAG Ester	53734	DMS-MS	100009882	0.5479	1.5223	0.8993	1.381	1.0515	0.8295	1.3218	0.7823	0.7536	1.566	0.6287	0.7664	0.8993	0.7915	1.9198	1.0886	1.0206	0.8807	1.7408	0.9159	1.0063	0.78	0.3534	0.9435	0.5516	0.4962	0.7039	0.7374	1.1662	0.8625	0.8033	1.6405	1.3772	1.1381	0.7655	1.1595	0.7172	0.7718	1.3692	0.7845	0.9118	1.8259	0.5605
10321	TAG54:4-FA16:1	Triacylglycerol	TAG Ester	53570	DMS-MS	100009718	0.5121	1.2083	0.9694	1.1694	0.9608	0.7645	1.2101	0.7076	0.5917	1.5883	0.7118	0.8267	1.2613	1.0182	1.7804	0.9835	1.1843	0.9167	1.6705	0.9418	1.0626	1.3075	0.4915	0.9201	0.4552	0.7183	1.0282	0.4988	1.3448	0.9154	0.8603	2.338	2.3244	1.2594	0.7476	0.9664	0.989	0.9405	1.6222	0.6318	1.1858	1.5584	0.5475
10323	TAG54:4-FA18:0	Triacylglycerol	TAG Ester	53907	DMS-MS	100010055	0.5489	1.5719	0.9509	0.8834	1.6018	0.8825	1.1148	1.576	0.955	1.006	1.2851	0.9497	0.346	0.4857	2.4969	0.9011	1.0418	1.1149	1.4214	2.7893	3.8182	0.6134	0.8764	0.3441	0.3806	1.4405	0.5252	0.9366	2.9147	1.5358	0.359	5.1776	2.0239	2.2106	0.7222	0.883	1.8093	0.7078	1.168	0.8272	1.0467	1.7036	0.83
10324	TAG54:4-FA18:1	Triacylglycerol	TAG Ester	54435	DMS-MS	100010583	0.6958	1.6704	1.0865	0.8687	1.2832	0.8917	1.1056	1.3936	1.3018	0.6246	1.0305	0.8898	0.2925	0.5527	1.7759	0.9249	1.0348	1.8327	2.3321	1.6743	2.2882	0.591	1.0324	0.3121	0.3109	1.0363	0.5511	0.4896	1.5838	1.3337	0.3567	3.8903	2.638	2.2537	0.8032	1.2252	1.3171	0.8605	1.2681	0.6907	1.0491	1.9305	0.6849
10325	TAG54:4-FA18:2	Triacylglycerol	TAG Ester	54262	DMS-MS	100010410	0.642	1.6395	1.0195	0.8321	1.3704	0.8952	1.0726	1.5576	1.3157	0.6372	1.1203	0.8969	0.2845	0.5368	1.9729	0.9128	1.0315	1.7993	2.1433	1.9982	2.7997	0.5735	0.9972	0.308	0.313	1.1154	0.5188	0.5991	1.9824	1.3769	0.3504	4.47	2.6271	2.3271	0.7793	1.1029	1.3588	0.7977	1.1982	0.7028	1.0134	1.7928	0.6981
10326	TAG54:4-FA18:3	Triacylglycerol	TAG Ester	54436	DMS-MS	100010584	0.8508	1.4461	1.0776	0.9107	1.092	0.5588	1.0644	0.8849	0.5386	1.2822	0.8824	0.6451	0.318	0.4787	1.6234	0.6015	0.7446	0.9159	1.0048	1.8462	2.5344	0.6349	0.9121	0.3605	0.4157	1.2795	0.5697	0.5893	1.7268	1.0129	0.3359	3.5044	1.4861	1.7256	0.5998	1.1702	1.9857	0.6931	1.1713	0.7953	1.2627	2.2234	0.5707
10328	TAG54:4-FA20:1	Triacylglycerol	TAG Ester	54263	DMS-MS	100010411	0.5876	1.3886	1.1245	0.9332	0.9215	0.8491	1.1653	0.9342	0.756	1.2498	0.8644	0.8533	0.8094	0.8422	1.9097	1.0024	1.1637	0.8914	1.7373	1.0923	1.4825	0.9427	0.6545	0.6603	0.3373	0.8565	0.9633	0.5229	1.6511	1.1335	0.6117	3.0305	2.2528	1.3366	0.6492	0.868	1.0469	0.9362	1.414	0.6373	1.0004	1.9136	0.5928
10329	TAG54:4-FA20:2	Triacylglycerol	TAG Ester	53908	DMS-MS	100010056	0.4656	1.3501	0.7669	1.156	0.8763	0.9433	1.1609	1.0333	0.9269	1.0188	0.6803	0.7839	0.8495	0.7138	2.3211	1.1396	0.9424	0.9061	1.9081	0.9068	1.0081	0.8773	0.3881	0.6791	0.3792	0.5335	0.6178	0.6018	1.5006	0.9676	0.6187	2.4303	1.8612	1.0244	0.5477	1.0097	0.8596	0.9204	1.5367	0.6952	0.9534	1.6974	0.6781
10330	TAG54:4-FA20:3	Triacylglycerol	TAG Ester	53909	DMS-MS	100010057	0.6185	1.3965	1.0847	1.8736	1.1891	0.7064	1.29	0.5478	0.6112	1.6124	0.5843	0.6764	1.1171	0.8752	1.3736	0.9314	0.9958	0.9958	1.5531	0.7253	0.8329	0.8611	0.3938	1.0205	0.6885	0.5801	0.8213	0.6031	0.8916	0.6262	0.8889	1.0646	1.2192	1.267	0.9023	1.5777	0.7173	0.7376	1.4343	0.8661	1.0836	1.7339	0.4768
10331	TAG54:4-FA20:4	Triacylglycerol	TAG Ester	54437	DMS-MS	100010585	0.6945	0.8104	1.4299	1.6073	1.1747	0.5943	1.2061	0.6408	0.6259	2.5147	0.6658	0.6042	0.9485	0.7164	1.5344	0.7519	1.1606	1.1334	0.9588	1.2086	1.3649	0.8942	0.3693	0.7182	0.8141	0.4596	0.7522	0.8516	1.1486	0.8236	0.558	1.2621	1.2376	1.0555	0.9102	1.1283	0.6197	0.5074	1.1248	0.909	1.1003	1.6455	0.588
10332	TAG54:4-FA22:1	Triacylglycerol	TAG Ester	54438	DMS-MS	100010586	0.6595	1.5614	0.9694	0.7793	1.1773	0.8922	1.0448	1.4311	1.2791	0.7088	1.0258	0.8781	0.3146	0.5844	1.7518	0.845	1.0044	1.7954	2.1939	1.8119	2.5342	0.5635	1.005	0.3648	0.2814	1.0209	0.5065	0.5555	1.7567	1.2644	0.355	4.1806	2.6575	2.1712	0.7217	1.1963	1.446	0.8561	1.3169	0.6982	1.0078	1.9437	0.699
10333	TAG54:4-FA22:4	Triacylglycerol	TAG Ester	53571	DMS-MS	100009719	0.333	0.5738	0.8673	0.9803	0.943	0.4911	1.1611	0.5746	0.7667	1.6058	0.4497	0.4019	1.1765	0.5052	1.1699	0.5953	0.8272	0.8991	0.972	0.993	1.0862	0.7929	0.128	0.8946	0.5105	0.2432	0.9383	0.6216	0.9549	0.4737	0.7169	1.1658	1.221	0.4751	0.893	0.7339	0.56	0.615	0.8272	0.9684	0.7734	2.3988	0.6026
10338	TAG54:5-FA16:0	Triacylglycerol	TAG Ester	54439	DMS-MS	100010587	0.5627	1.5097	0.9368	1.4002	1.1388	0.6914	1.2954	0.7125	0.7283	1.8815	0.5959	0.6638	0.8457	0.8795	1.7482	0.8923	1.2694	1.2188	1.2493	1.0724	1.1782	0.805	0.4578	0.7574	0.5909	0.4938	0.5675	0.8534	0.9383	0.8855	0.693	1.299	1.1492	1.3173	0.8481	1.1827	0.5648	0.6746	1.1415	0.8025	1.068	1.6079	0.5467
10339	TAG54:5-FA16:1	Triacylglycerol	TAG Ester	53735	DMS-MS	100009883	0.4441	1.3756	0.8454	1.3188	0.8956	0.6325	1.1781	0.6126	0.471	1.7406	0.6227	0.6396	1.3886	1.1952	1.4906	0.773	1.3559	0.7575	1.1356	1.04	1.1815	1.3311	0.4592	1.0004	0.5632	0.6937	0.768	0.5555	1.2783	0.6283	0.8516	1.8069	1.5417	1.0262	0.7249	1.0578	0.7708	0.8186	1.394	0.6437	1.2338	1.3884	0.4333
10341	TAG54:5-FA18:0	Triacylglycerol	TAG Ester	54440	DMS-MS	100010588	0.5509	1.6784	0.8853	0.7394	1.6451	0.5676	0.9482	1.1313	0.4543	1.3625	0.9091	0.5754	0.4039	0.5242	1.9738	0.5766	0.8887	0.6804	0.692	3.0826	4.3293	0.6373	0.8892	0.3556	0.3519	1.9992	0.4909	1.0058	3.5253	1.0994	0.3252	5.2644	1.2214	1.7735	0.5642	0.8074	2.687	0.6271	1.3677	0.8507	1.1757	1.8708	0.7443
10342	TAG54:5-FA18:1	Triacylglycerol	TAG Ester	53736	DMS-MS	100009884	0.5685	2.1407	0.8066	0.707	1.4623	0.8962	0.9426	1.7549	1.1574	0.6843	1.1046	0.7873	0.2834	0.5494	1.9975	0.8107	0.9824	1.4475	1.6379	3.221	4.5018	0.5579	1.1493	0.2553	0.2835	1.4957	0.3624	0.7962	3.017	1.4334	0.2814	5.9125	2.0871	1.9949	0.5653	1.1106	1.886	0.9456	1.4209	0.767	1.1635	1.7966	0.7905
10343	TAG54:5-FA18:2	Triacylglycerol	TAG Ester	53910	DMS-MS	100010058	0.4832	2.3894	0.7845	0.6422	1.7724	1.0076	0.9011	2.1927	1.4438	0.535	1.321	0.835	0.2462	0.5312	2.2654	0.8453	1.0127	1.6412	1.8777	4.133	5.6339	0.5543	1.1788	0.2076	0.2531	1.7363	0.3384	0.9359	3.8713	1.5204	0.2593	7.0271	2.4086	2.179	0.5498	1.0196	2.0361	1.005	1.4987	0.8014	1.1297	1.7318	0.9022
10344	TAG54:5-FA18:3	Triacylglycerol	TAG Ester	54441	DMS-MS	100010589	0.7328	2.0008	0.901	0.7862	1.1716	0.6441	1.0568	1.0358	0.6559	0.9309	0.8359	0.7216	0.2756	0.5771	1.6212	0.6896	0.8098	1.0521	1.1393	1.9608	2.8012	0.6393	1.2175	0.2919	0.355	1.3383	0.3944	0.6013	2.1011	1.1956	0.302	4.1656	1.4355	1.9253	0.511	1.437	1.9438	0.8977	1.3347	0.783	1.3377	1.9305	0.5985
10347	TAG54:5-FA20:2	Triacylglycerol	TAG Ester	53396	DMS-MS	100009544	0.4597	1.8451	0.8687	1.0189	0.8945	0.7974	1.1014	0.9409	0.6602	1.1793	0.7398	0.7033	0.9052	0.8546	1.8723	0.8775	1.0417	0.7501	1.3518	1.4236	1.7931	1.1014	0.5735	0.666	0.374	0.7613	0.6191	0.6593	1.6322	0.8837	0.583	3.0188	1.8034	1.1586	0.4802	0.8936	0.945	0.8698	1.3567	0.6422	1.1073	1.3971	0.532
10348	TAG54:5-FA20:3	Triacylglycerol	TAG Ester	53737	DMS-MS	100009885	0.4596	1.9142	0.868	1.5909	1.0509	0.8149	1.2346	0.7504	0.6694	1.3017	0.6258	0.6606	1.0106	0.8911	1.6966	0.8513	1.1102	0.9213	1.433	1.1244	1.2555	0.9703	0.5057	0.7327	0.6031	0.6737	0.5513	0.865	0.9408	0.737	0.7274	1.3922	1.1854	1.2406	0.7173	1.3446	0.6667	0.82	1.3672	0.7908	1.128	1.4426	0.5007
10349	TAG54:5-FA20:4	Triacylglycerol	TAG Ester	54264	DMS-MS	100010412	0.6175	1.0546	1.1645	1.6215	1.3379	0.6325	1.4188	0.6814	0.7859	1.9648	0.5774	0.5765	0.8649	0.7943	1.5921	0.806	1.3094	1.4945	1.0572	1.0858	1.2333	0.8767	0.5089	0.6598	0.7054	0.4935	0.5776	0.9038	0.8678	1.0051	0.5224	1.0691	1.1143	1.4247	0.8931	1.2966	0.5125	0.5799	1.0874	0.778	1.1734	1.3181	0.515
10350	TAG54:5-FA20:5	Triacylglycerol	TAG Ester	54265	DMS-MS	100010413	1.2577	1.6413	1.3549	1.5028	0.7219	0.3996	1.0356	0.4062	0.4204	6.6248	0.6895	0.4705	0.6854	1.9868	0.918	0.4067	2.2174	0.6738	0.6839	1.104	1.2317	0.8461	0.6373	0.7594	0.7847	0.4655	1.2049	0.5395	0.7974	0.6145	0.6439	1.0457	0.8415	1.848	0.805	1.0165	0.4741	0.4026	0.7142	1.3729	1.2273	1.5944	0.3666
10351	TAG54:5-FA22:1	Triacylglycerol	TAG Ester	54442	DMS-MS	100010590	0.5383	2.1984	0.8119	0.6706	1.5016	0.862	0.9657	1.8169	1.1636	0.7648	1.0461	0.7666	0.2831	0.5264	2.0148	0.7976	0.9561	1.4384	1.5153	3.3953	5.0173	0.58	1.0151	0.2319	0.2694	1.4622	0.3732	0.7851	3.2696	1.3949	0.31	6.0897	2.0804	1.9951	0.518	1.0314	1.8408	0.907	1.3634	0.7938	1.0244	1.7008	0.7899
10352	TAG54:5-FA22:4	Triacylglycerol	TAG Ester	54071	DMS-MS	100010219	0.3532	0.7199	0.8413	1.3225	0.9272	0.5011	1.8282	0.4568	0.6035	1.6341	0.4924	0.4757	1.7524	0.8657	1.5139	0.579	1.1584	0.8574	0.8588	0.821	0.9042	1.4577	0.1533	1.1525	0.6573	0.4421	0.887	0.5759	0.8829	0.3803	0.8528	0.8636	1.1486	0.5535	0.9855	0.9834	0.6757	0.6318	0.8783	0.7708	1.0769	1.7166	0.3394
10353	TAG54:5-FA22:5	Triacylglycerol	TAG Ester	54606	DMS-MS	100010754	0.436	0.9061	0.64	0.9528	0.8541	0.4955	1.1736	0.7495	0.8964	1.8834	0.4512	0.4495	1.0052	0.923	1.3258	0.6466	1.3033	1.0846	1.1966	0.7553	0.8256	0.6461	0.1675	0.8977	0.4614	0.3038	0.8155	0.5171	0.9183	0.4763	0.8775	1.483	1.3493	0.7321	1.5012	0.7243	0.5019	0.5549	0.6905	0.9178	0.7782	2.0462	0.6909
10358	TAG54:6-FA16:0	Triacylglycerol	TAG Ester	53572	DMS-MS	100009720	0.5352	1.493	0.7387	1.1381	0.9556	0.583	1.126	0.7724	0.7521	2.1874	0.5961	0.5522	0.6708	1.0882	1.7273	0.6636	1.6318	1.1336	0.8977	1.4278	1.6115	0.7916	0.5703	0.547	0.5202	0.4957	0.4488	1.0545	0.8853	0.9914	0.4842	1.4225	0.9831	1.4187	0.7148	0.9665	0.4392	0.5652	0.8392	0.7849	1.0839	1.4264	0.5067
10359	TAG54:6-FA16:1	Triacylglycerol	TAG Ester	53738	DMS-MS	100009886	0.4203	1.4053	0.8384	1.2942	0.9007	0.5101	1.1188	0.5112	0.419	2.176	0.5357	0.4808	1.2535	1.4835	1.2708	0.6016	1.5842	0.8827	0.7944	1.0287	1.1765	1.3939	0.5407	0.9493	0.5597	0.6268	0.6515	0.6188	1.0175	0.537	0.776	1.16	1.0911	0.9369	0.7994	1.0262	0.5205	0.7002	1.0371	0.6147	1.3441	1.0875	0.3437
10362	TAG54:6-FA18:1	Triacylglycerol	TAG Ester	54072	DMS-MS	100010220	0.5833	2.9355	0.6807	0.6447	1.5955	0.6775	0.8786	1.3393	0.6275	0.9897	0.8501	0.659	0.2912	0.675	1.8103	0.6427	0.9524	0.8223	0.9142	3.3293	4.9151	0.649	1.2494	0.2678	0.2796	1.8904	0.296	0.8702	3.7752	1.3291	0.2645	6.3786	1.1857	1.6133	0.396	1.1608	2.4582	0.9918	1.5636	0.8483	1.4066	1.8097	0.7246
10363	TAG54:6-FA18:2	Triacylglycerol	TAG Ester	54073	DMS-MS	100010221	0.3054	2.4575	0.5061	0.4449	3.3173	0.7898	0.6319	2.6802	0.9671	0.455	1.1232	0.5836	0.1963	0.4084	2.1674	0.5305	0.7276	0.9442	0.9872	6.1493	8.9407	0.44	0.9196	0.137	0.1971	2.3292	0.181	1.6244	8.877	1.3629	0.1684	10.943	1.3698	1.7359	0.3126	0.8692	3.0228	0.9775	2.1779	0.8228	1.1027	1.5801	1.2606
10364	TAG54:6-FA18:3	Triacylglycerol	TAG Ester	53739	DMS-MS	100009887	0.5465	2.9191	0.6777	0.6251	1.6176	0.6929	0.8737	1.3823	0.6314	0.7471	0.8481	0.6797	0.221	0.5662	1.9103	0.632	0.7849	0.8914	0.9356	3.3564	4.9583	0.6071	1.4266	0.2043	0.2771	1.9176	0.252	0.8994	3.9336	1.3831	0.2182	6.3026	1.1628	1.7914	0.344	1.3035	2.5924	1.0424	1.6287	0.8511	1.4952	1.7886	0.7556
10368	TAG54:6-FA20:3	Triacylglycerol	TAG Ester	54074	DMS-MS	100010222	0.431	2.1325	0.9009	1.3601	0.9266	0.6515	1.0127	0.6468	0.4323	1.5273	0.6409	0.5667	1.1539	1.0822	1.5094	0.6355	1.2239	0.7965	0.9179	1.4865	1.7712	1.297	0.677	0.6784	0.5881	0.8948	0.5384	0.8246	1.2057	0.656	0.6678	1.796	1.1265	1.1503	0.5412	1.3014	0.8567	0.9495	1.5286	0.7983	1.6439	1.4126	0.4572
10369	TAG54:6-FA20:4	Triacylglycerol	TAG Ester	53911	DMS-MS	100010059	0.393	1.3219	0.8616	1.1551	1.0325	0.6477	1.1599	0.7937	0.7767	1.4336	0.5571	0.5316	0.7419	0.7317	1.7281	0.627	1.25	1.2926	0.8495	1.4809	1.7215	0.8875	0.5923	0.4591	0.5569	0.5255	0.3542	1.1311	0.774	1.0228	0.3914	1.1996	0.9398	1.1934	0.6314	0.9374	0.4066	0.572	0.875	0.6283	1.1188	0.9748	0.4391
10370	TAG54:6-FA20:5	Triacylglycerol	TAG Ester	54607	DMS-MS	100010755	1.2207	2.0135	0.9809	1.4451	0.8478	0.4184	1.0333	0.438	0.4647	4.8222	0.6351	0.4681	0.6358	2.3878	1.0723	0.4325	2.773	0.8445	0.7668	0.8867	1.0794	0.8379	0.8533	0.6669	0.6458	0.4901	0.7119	0.5682	0.6308	0.724	0.602	0.9878	0.8375	2.2941	0.7588	1.2732	0.3696	0.4632	0.7179	1.2524	1.3498	1.4304	0.3916
10373	TAG54:6-FA22:5	Triacylglycerol	TAG Ester	53397	DMS-MS	100009545	0.4763	1.1053	0.6258	1.1606	0.8809	0.4939	1.5997	0.6027	0.693	1.8604	0.5075	0.4691	1.4134	1.506	1.5439	0.5977	2.0936	1.1139	0.962	0.6625	0.7276	1.0779	0.261	1.0593	0.5217	0.4285	0.8111	0.5025	0.8197	0.4115	1.0555	1.1178	1.3396	0.8228	1.6846	0.9854	0.6385	0.625	0.6673	0.8487	1.1478	1.5777	0.4456
10374	TAG54:6-FA22:6	Triacylglycerol	TAG Ester	54608	DMS-MS	100010756	0.728	1.3291	0.6718	0.8151	0.6802	0.4139	1.1285	0.703	0.7369	4.9762	0.7185	0.5827	1.1213	2.2108	0.799	0.6369	3.4079	0.592	1.0716	1.3792	1.6456	0.6517	0.2588	0.6092	0.469	0.4092	1.2438	0.9843	1.4141	0.5825	0.5794	3.4686	1.584	1.7245	1.1296	0.5967	0.3736	0.3743	0.774	1.3443	0.8869	3.5885	0.6764
10379	TAG54:7-FA16:1	Triacylglycerol	TAG Ester	54266	DMS-MS	100010414	0.4669	1.667	0.8181	1.1202	0.7565	0.5147	1.0171	0.5186	0.4116	2.9841	0.5856	0.4635	1.1135	2.2466	1.1375	0.5048	2.6344	0.8336	0.6091	1.262	1.4107	1.3996	0.7154	0.7353	0.531	0.6223	0.6295	0.8429	0.8788	0.6371	0.5757	1.2409	1.0176	1.1816	0.7135	0.7627	0.3393	0.5592	0.8447	0.6836	1.4178	1.1131	0.306
10381	TAG54:7-FA18:1	Triacylglycerol	TAG Ester	53573	DMS-MS	100009721	0.7756	2.7121	0.8581	0.7058	1.6895	0.4236	0.9928	0.9117	0.332	1.6024	0.665	0.5199	0.3978	0.933	1.1962	0.4188	1.0357	0.5457	0.5195	2.6938	3.7739	0.7103	1.3311	0.3086	0.3584	1.8183	0.5036	0.8605	3.6348	0.842	0.2736	5.391	0.7407	1.7114	0.4394	1.1374	2.4639	0.716	1.397	0.9552	1.4191	1.9399	0.5591
10382	TAG54:7-FA18:2	Triacylglycerol	TAG Ester	54075	DMS-MS	100010223	0.4332	4.6221	0.5994	0.5595	5.1708	0.8086	0.8008	2.9707	0.7077	0.8988	1.0698	0.646	0.2508	0.7609	2.7637	0.5952	1.0314	0.7388	0.7407	7.7576	11.6894	0.6777	1.504	0.1924	0.2704	3.8633	0.2101	2.3538	14.3692	1.7686	0.219	15.6754	1.1022	2.3453	0.3178	0.7992	3.4006	0.8596	2.2653	0.8181	1.262	1.39	1.1134
10383	TAG54:7-FA18:3	Triacylglycerol	TAG Ester	53398	DMS-MS	100009546	0.4478	4.1698	0.6529	0.5726	4.4307	0.7083	0.8297	2.4119	0.5997	0.7927	0.9599	0.6152	0.2192	0.5864	2.3953	0.5445	0.8098	0.71	0.6394	6.2865	9.6125	0.6316	1.6554	0.1624	0.2657	3.3505	0.1876	1.9716	11.576	1.5889	0.1836	12.898	0.9685	2.1641	0.2811	0.8962	3.2133	0.8189	2.0014	0.7666	1.2468	1.4222	0.9513
10387	TAG54:7-FA20:4	Triacylglycerol	TAG Ester	53574	DMS-MS	100009722	0.4061	1.7414	1.0447	1.2407	0.8693	0.608	1.1226	0.6435	0.489	1.8817	0.6149	0.4772	0.9533	1.1097	1.4906	0.528	1.5239	1.0308	0.5845	1.8582	2.0825	1.3953	0.8576	0.5542	0.6043	0.7109	0.399	1.0924	0.7308	0.8118	0.4472	1.2553	0.9306	1.0963	0.5625	0.9558	0.4525	0.6467	0.9799	0.6954	1.5829	0.9534	0.3407
10388	TAG54:7-FA20:5	Triacylglycerol	TAG Ester	53399	DMS-MS	100009547	0.9783	2.963	0.8712	1.3223	0.7573	0.4723	0.9886	0.5647	0.4941	4.1812	0.7369	0.4986	0.6322	2.7605	1.3002	0.398	3.1966	0.8265	0.7742	1.4162	1.606	1.0306	1.1796	0.5877	0.6047	0.6221	0.5806	0.8032	0.7128	0.8529	0.5633	1.3701	0.8848	2.5619	0.6143	1.154	0.3445	0.5145	0.6823	1.1913	1.4685	1.2035	0.413
10390	TAG54:7-FA22:5	Triacylglycerol	TAG Ester	54443	DMS-MS	100010591	0.6521	2.4994	0.8425	1.4954	0.8417	0.5924	2.066	0.7594	0.736	1.9046	0.7804	0.6521	1.694	1.7489	2.1177	0.7215	2.3848	0.9434	1.2089	1.2582	1.5027	1.4543	0.527	0.8353	0.5222	0.6634	0.7094	0.7578	0.7594	0.6359	0.8232	2.3937	1.4494	1.3566	1.3187	1.1644	0.8268	0.6927	0.8059	0.9754	1.313	1.176	0.4377
10391	TAG54:7-FA22:6	Triacylglycerol	TAG Ester	54609	DMS-MS	100010757	0.7714	1.5197	0.6236	1.0997	0.6592	0.3405	1.5051	0.4845	0.5095	4.7602	0.6799	0.516	1.438	3.5363	0.923	0.6152	5.5352	0.5893	0.8138	0.9734	1.0534	1.0444	0.3459	0.7223	0.4474	0.5063	0.9765	0.7801	1.1528	0.4577	0.6551	2.3719	1.6149	1.8639	1.2163	0.8108	0.4458	0.429	0.6778	1.1749	1.2356	2.4402	0.4063
10398	TAG54:8-FA18:2	Triacylglycerol	TAG Ester	53400	DMS-MS	100009548	0.5905	4.1175	0.7553	0.674	4.5052	0.5039	0.9727	1.9504	0.3804	1.4813	0.7967	0.5403	0.4081	1.0759	1.6615	0.4011	1.2698	0.5137	0.4738	5.0321	7.5517	0.7639	1.6021	0.2533	0.3542	3.4481	0.3855	1.9766	11.1663	1.1142	0.1833	12.3204	0.8354	2.4762	0.3542	0.7988	3.1454	0.6176	1.9908	0.929	1.2478	1.5231	0.8714
10399	TAG54:8-FA18:3	Triacylglycerol	TAG Ester	53740	DMS-MS	100009888	0.5212	4.6958	0.8046	0.5702	6.2637	0.5161	0.7834	2.3327	0.3324	1.1678	0.7887	0.5455	0.2939	0.7104	2.0669	0.3632	0.72	0.4542	0.3302	6.293	9.5049	0.8399	1.9565	0.1818	0.3228	4.6216	0.219	2.3762	14.7797	1.2336	0.1803	15.3956	0.648	2.4466	0.2039	0.8884	3.9834	0.6991	2.5692	0.8677	1.3743	1.508	1.1474
10402	TAG54:8-FA20:4	Triacylglycerol	TAG Ester	53741	DMS-MS	100009889	0.5766	2.1732	2.4752	1.5679	0.6923	0.5212	1.1589	0.4177	0.2545	3.0424	0.5686	0.4694	1.5047	1.2214	1.028	0.3328	1.2315	0.7498	0.381	2.3968	2.5003	1.7699	1.1071	0.7462	0.9482	0.8469	0.596	1.1632	0.5507	0.6564	0.4658	1.3062	0.6686	1.1071	0.4091	1.0529	0.4249	0.5349	0.8445	0.9068	2.0622	0.8166	0.2113
10403	TAG54:8-FA20:5	Triacylglycerol	TAG Ester	54444	DMS-MS	100010592	0.9751	3.6381	1.0767	1.3854	0.7111	0.4065	1.0376	0.4539	0.3419	5.342	0.8148	0.4569	0.8183	3.9945	1.1999	0.3461	3.9702	0.608	0.5244	1.7848	1.9567	1.4725	1.6153	0.6945	0.6477	0.9013	0.7069	0.6856	0.714	0.6216	0.5392	1.434	0.9232	2.5362	0.5985	1.1382	0.5166	0.5965	0.7437	1.3587	2.0786	1.3591	0.3686
10406	TAG54:8-FA22:6	Triacylglycerol	TAG Ester	54076	DMS-MS	100010224	0.9248	2.7277	0.6668	1.0613	0.5866	0.3897	1.6526	0.5713	0.4634	3.4037	0.8254	0.701	1.1627	3.2168	1.0736	0.576	4.8682	0.3938	0.8077	1.6278	1.8831	1.1291	0.6869	0.4304	0.3962	0.7847	0.783	0.9834	0.7346	0.6786	0.3938	3.6436	1.392	2.471	0.7765	0.8688	0.5746	0.5272	0.8047	1.4529	1.3824	1.6807	0.3745
10429	TAG55:1-FA16:0	Triacylglycerol	TAG Ester	54267	DMS-MS	100010415	0.697	2.4804	0.6001	0.8542	0.7266	0.4777	1.1486	0.9849	0.89	1.9319	0.6083	0.5912	0.5907	1.9485	1.5074	0.6542	4.1612	0.9156	1.1914	1.2811	1.5139	0.5363	0.7564	0.388	0.3289	0.6021	0.5002	1.1361	1.0744	0.8117	0.3512	3.2488	1.5526	2.3817	0.7388	0.8656	0.4369	0.5335	0.658	1.0417	1.1985	1.6232	0.5883
10433	TAG55:1-FA18:1	Triacylglycerol	TAG Ester	54610	DMS-MS	100010758	1.2845	2.4359	1.6126	1.1987	0.8494	0.4651	1.288	0.558	0.492	2.2924	0.7669	0.5411	0.6711	1.9263	1.0264	0.4217	3.0813	1.1371	0.7816	1.5263	1.8492	0.8326	1.5792	0.4877	0.5262	0.8861	0.8378	0.6554	0.5835	0.6011	0.3528	2.2791	1.2758	2.3181	0.8079	1.1742	0.8534	0.5058	0.7761	1.041	1.4822	1.6926	0.3298
10447	TAG55:2-FA18:1	Triacylglycerol	TAG Ester	54268	DMS-MS	100010416	1.5444	0.9916	2.6829	1.0654	0.9689	0.3724	2.0513	0.5547	0.4604	1.6138	0.7959	0.648	0.8378	0.4995	0.715	0.377	0.7168	0.7894	1.0117	1.1426	1.5946	0.4806	0.5581	0.528	0.5159	1.0514	1.5183	0.3476	1.2284	0.4539	0.3925	3.2302	1.2216	1.2108	1.2443	1.1755	2.1363	0.3381	0.8199	0.9627	0.8531	4.81	0.2273
10448	TAG55:2-FA18:2	Triacylglycerol	TAG Ester	53742	DMS-MS	100009890	0.7954	3.2653	1.1834	0.8351	0.6449	0.5211	1.0124	0.726	0.4769	1.8123	0.8374	0.5099	0.5165	1.6751	1.0031	0.3243	2.8894	0.9205	0.6176	2.565	2.959	0.754	1.7174	0.3227	0.4353	1.1707	0.5353	0.8832	0.8198	0.6091	0.297	3.0659	1.1519	2.1698	0.5384	0.867	0.9028	0.5087	0.6433	0.9536	1.3714	1.247	0.3021
10460	TAG55:3-FA18:1	Triacylglycerol	TAG Ester	54077	DMS-MS	100010225	1.0016	0.9208	2.1251	0.95	1.2255	0.5083	1.613	0.9009	0.7484	0.8055	0.863	0.6868	0.5284	0.3725	0.8847	0.5057	0.6731	1.2315	1.6548	1.4041	1.9031	0.4527	0.4354	0.437	0.3841	1.1846	1.0225	0.447	2.1935	0.4965	0.3629	4.7445	1.7572	1.3165	1.2366	1.3463	3.0181	0.5527	1.2176	0.9101	0.868	4.3279	0.3602
10461	TAG55:3-FA18:2	Triacylglycerol	TAG Ester	53575	DMS-MS	100009723	0.7724	1.3779	1.7312	0.8025	1.0805	0.4429	1.2773	0.8974	0.5156	1.1786	0.9639	0.5882	0.5458	0.4443	0.9361	0.441	0.7043	0.7478	0.9766	2.2739	3.3013	0.4547	0.6944	0.3339	0.3641	1.5179	0.9592	0.6543	2.8124	0.643	0.298	5.2787	1.1083	1.2145	0.8926	0.88	2.4591	0.4683	1.0115	1	0.9759	3.819	0.3628
10473	TAG55:4-FA18:1	Triacylglycerol	TAG Ester	54611	DMS-MS	100010759	0.7385	1.1144	1.4413	0.9157	1.242	0.6091	1.164	1.4635	1.0415	0.6133	0.8267	0.5994	0.4278	0.4019	1.1278	0.5247	0.8318	1.7313	1.5415	1.9625	2.564	0.5004	0.5473	0.3821	0.3652	1.4446	0.7166	0.7727	4.5782	0.5404	0.3394	7.5031	1.7768	1.4598	1.2436	1.1006	2.2188	0.5919	1.2059	0.7947	0.8506	2.8187	0.4365
10474	TAG55:4-FA18:2	Triacylglycerol	TAG Ester	54078	DMS-MS	100010226	0.612	1.3233	1.5466	0.7267	1.6756	0.6235	1.2052	1.8281	0.9099	0.6925	1.0546	0.6567	0.4167	0.3863	1.2921	0.5406	0.8017	1.2451	1.5347	3.5268	4.9962	0.438	0.5924	0.2962	0.2761	2.1073	0.6878	1.1616	7.1591	0.6778	0.3044	10.3991	1.7618	1.4446	0.9388	0.9087	3.0074	0.5782	1.3423	0.9144	0.8452	3.1291	0.5237
10488	TAG55:5-FA18:1	Triacylglycerol	TAG Ester	53912	DMS-MS	100010060	0.4801	0.9037	0.8634	0.8825	0.842	0.4599	0.836	0.979	0.7138	0.5185	0.3936	0.3752	0.3143	0.3686	0.8206	0.3973	0.7685	1.3727	0.9026	1.0554	1.459	0.4529	0.4608	0.3087	0.3251	0.8528	0.4394	0.5168	2.9314	0.4118	0.2303	4.4138	1.0034	1.0231	0.8176	0.9078	1.438	0.5724	0.8783	0.5982	0.7848	1.3736	0.3752
10489	TAG55:5-FA18:2	Triacylglycerol	TAG Ester	53913	DMS-MS	100010061	0.4925	1.6871	1.0375	0.7333	2.4884	0.7586	0.8427	3.8546	1.1636	0.4887	0.9302	0.5617	0.3084	0.4079	1.4413	0.4854	0.9061	1.4881	1.1723	4.8192	6.6299	0.4485	0.6516	0.2479	0.2848	2.5273	0.4672	2.6509	21.7521	0.6819	0.2487	22.8812	1.6792	1.4968	0.8054	0.8632	2.9556	0.6197	1.6899	0.8171	0.8216	2.2878	0.5863
10495	TAG55:5-FA20:4	Triacylglycerol	TAG Ester	53914	DMS-MS	100010062	0.9031	1.2695	2.5595	2.7823	1.6918	0.6285	1.7988	0.6238	0.5947	1.5206	0.5197	0.7467	0.7031	0.7688	1.3748	0.985	1.3893	1.1041	1.1323	0.9432	1.0553	0.6388	0.6759	0.652	0.8096	0.6599	0.6543	0.7819	0.7204	1.0239	0.4137	1.2007	1.0375	1.5788	0.8574	1.4457	0.8043	0.4976	1.2841	0.9795	1.3804	1.1445	0.4543
10504	TAG55:6-FA18:1	Triacylglycerol	TAG Ester	53915	DMS-MS	100010063	0.0762	0.2408	0.236	0.0116	0.0895	0.0019	0.2815	0.1049	0.0019	0.2962	0.0019	0.0019	0.0737	0.3841	0.0019	0.0389	0.3455	0.0019	0.0019	0.0189	0.1546	0.1265	0.0019	0.1612	0.2098	0.0019	0.3745	0.0019	0.2881	0.0019	0.1226	0.3101	0.0019	0.3378	0.0964	0.3074	0.1669	0.175	0.1362	0.2517	0.2113	0.1144	0.051
10509	TAG55:6-FA20:3	Triacylglycerol	TAG Ester	54445	DMS-MS	100010593	0.0463	0.0023	0.0023	0.0098	0.0023	0.0023	0.016	0.0023	0.0023	0.0023	0.0023	0.0023	0.0023	0.0023	0.0023	0.0023	0.0023	0.0023	0.0023	0.0023	0.054	0.246	0.0023	0.1673	0.0889	0.0023	0.2195	0.0023	0.0023	0.0023	0.1613	0.0023	0.0023	0.0023	0.138	0.3524	0.0356	0.128	0.0023	0.2426	0.122	0.0062	0.0023
10510	TAG55:6-FA20:4	Triacylglycerol	TAG Ester	54269	DMS-MS	100010417	0.5794	1.1819	1.7524	1.8278	1.0559	0.4984	1.3539	0.5421	0.4968	0.9809	0.4446	0.5932	0.5394	0.6071	1.1178	0.575	1.0722	0.9174	0.8636	0.9654	1.0671	0.6365	0.6094	0.431	0.6914	0.5715	0.4821	0.7982	0.4094	0.6922	0.3235	0.876	0.7402	1.1163	0.6334	0.981	0.5043	0.4104	0.8531	0.6802	1.2258	0.5979	0.3135
10515	TAG55:7-FA15:0	Triacylglycerol	TAG Ester	54270	DMS-MS	100010418	1.3053	1.6221	1.0869	1.4118	1.1579	0.7838	1.9962	0.7892	0.6336	1.1087	0.6008	0.8684	0.7483	1.3845	1.1743	0.7674	2.3622	0.7018	1.4419	0.8083	0.8384	0.9449	0.8984	0.5407	0.5489	0.7455	1.1169	0.6882	0.4588	1.0213	0.5544	2.1737	1.0049	1.502	0.8302	1.0385	0.7731	0.7584	1.0322	1.4114	1.2934	1.0238	0.4761
10518	TAG55:7-FA18:1	Triacylglycerol	TAG Ester	53916	DMS-MS	100010064	1.9221	0.2235	0.9956	0.5519	0.3346	0.0959	0.7975	0.1437	0.0774	0.8528	0.3642	0.2501	0.2232	0.2029	0.2226	0.1936	0.2776	0.1739	0.3642	0.2839	0.4622	0.2405	0.0495	0.251	0.3529	0.2662	0.6439	0.0822	0.3684	0.0947	0.2405	0.5752	0.718	0.3705	0.525	0.3708	0.5559	0.1354	0.199	0.4211	0.3262	1.2046	0.1083
10522	TAG55:7-FA20:3	Triacylglycerol	TAG Ester	53576	DMS-MS	100009724	0.0017	0.0017	0.0017	0.448	0.0017	0.0484	0.0363	0.0017	0.0017	0.0017	0.0017	0.0017	0.1181	0.0017	0.0017	0.1241	0.0017	0.1483	0.0017	0.0017	0.0017	0.1302	0.0017	0.0636	0.003	0.1574	0.3027	0.0017	0.0017	0.0017	0.1029	0.0017	0.0017	0.0017	0.0017	0.2027	0.0908	0.1079	0.0684	0.1185	0.2237	0.1185	0.1527
10523	TAG55:7-FA20:4	Triacylglycerol	TAG Ester	53917	DMS-MS	100010065	0.0003	0.0003	0.1004	0.5108	0.0003	0.0003	0.0003	0.0003	0.0003	0.0003	0.0003	0.0003	0.0694	0.0003	0.0003	0.1021	0.0456	0.0003	0.0879	0.0003	0.1012	0.6568	0.0003	0.2154	0.077	0.0003	0.1661	0.0188	0.0003	0.0003	0.0033	0.0003	0.0003	0.0003	0.1824	0.3257	0.0003	0.123	0.0003	0.1768	0.335	0.0003	0.0003
10527	TAG55:7-FA22:6	Triacylglycerol	TAG Ester	54271	DMS-MS	100010419	1.6395	2.1406	1.172	1.4374	0.9165	0.4403	1.9037	0.5755	0.573	2.1505	0.7503	0.8409	0.5618	2.5337	0.7181	0.8433	4.2936	0.4676	1.198	0.8012	1.0182	0.5507	0.5916	0.3721	0.5469	0.5755	1.3121	0.6796	0.7627	0.6734	0.3448	2.1456	1.172	2.3093	0.8074	0.941	0.5244	0.356	0.8198	1.1451	1.16	1.6322	0.3452
10533	TAG55:8-FA20:4	Triacylglycerol	TAG Ester	53743	DMS-MS	100009891	0.3516	0.2053	0.3542	0.1678	0.0119	0.0757	0.1782	0.075	0.0011	0.2094	0.0011	0.0884	0.0921	0.1106	0.0809	0.0757	0.2027	0.0275	0.0011	0.1633	0.2094	0.3207	0.0011	0.271	0.2368	0.0067	0.2554	0.098	0.0059	0.0011	0.2005	0.0011	0.0074	0.0653	0.0772	0.2536	0.0704	0.1534	0.0011	0.135	0.2625	0.0011	0.0044
10548	TAG56:1-FA16:0	Triacylglycerol	TAG Ester	53401	DMS-MS	100009549	2.4713	0.5561	5.5706	1.1671	0.8943	0.4608	1.7454	0.7363	0.3159	4.3812	1.3055	0.7729	2.0092	0.4073	0.547	0.2715	0.5274	0.393	0.5614	2.4622	3.1502	0.799	0.3851	1.2102	0.7285	1.4817	3.1854	0.5836	2.8603	0.6084	0.7089	4.1423	0.8969	0.6018	1.2376	0.8223	2.7124	0.2753	0.8708	1.7351	1.022	5.1606	0.2651
10552	TAG56:1-FA18:1	Triacylglycerol	TAG Ester	54080	DMS-MS	100010228	4.2661	0.856	4.4756	0.9209	0.7956	0.3448	1.7388	0.5902	0.2988	1.526	1.1767	0.6332	0.7215	0.453	0.5072	0.2899	0.6191	0.4434	0.5569	1.9264	2.5967	0.5413	0.4946	0.6251	0.6777	1.3191	2.0191	0.4701	1.9308	0.3485	0.3952	4.1738	1.1219	0.9565	0.981	0.8149	2.3984	0.2806	0.7028	1.2981	0.8769	3.767	0.1869
10563	TAG56:10-FA18:2	Triacylglycerol	TAG Ester	54079	DMS-MS	100010227	0.7375	1.4717	1.7271	0.8785	1.1378	0.4954	1.3539	1.0698	0.5545	1.166	1.036	0.7137	0.6148	0.5108	1.0427	0.5053	0.8276	0.7618	0.9443	2.6001	3.6118	0.4998	0.7242	0.3594	0.3947	1.7072	1.025	0.7569	3.0705	0.6153	0.3195	5.6888	1.2262	1.2716	0.884	0.8775	2.3503	0.402	0.9445	1.0676	0.8962	3.6258	0.3602
10587	TAG56:2-FA16:0	Triacylglycerol	TAG Ester	53402	DMS-MS	100009550	0.7448	0.5525	2.6605	1.0583	1.4443	0.4972	1.12	0.8438	0.4657	2.3275	1.1961	0.6579	1.5742	0.5991	0.9098	0.5144	0.5431	0.6178	0.9191	1.9179	2.8269	0.7498	0.2511	0.9894	0.5417	1.0282	1.9422	0.6823	3.9577	0.6709	0.635	4.4936	1.308	0.7699	0.8222	0.7049	2.1171	0.3796	1.2382	1.295	0.9394	3.3813	0.4938
10589	TAG56:2-FA18:0	Triacylglycerol	TAG Ester	54272	DMS-MS	100010420	1.4794	0.7824	2.571	1.1533	1.2007	0.4553	1.4121	0.6611	0.4823	1.1812	1.3157	0.7296	0.6476	0.3762	1.2957	0.4977	0.7058	0.9717	1.3819	1.3609	1.7594	0.6793	0.4004	0.589	0.5489	0.8897	1.8726	0.44	1.6533	0.6351	0.4726	3.3001	2.5579	1.1449	0.9195	0.8433	1.828	0.4871	1.2502	1.2334	0.9488	3.8487	0.4609
10590	TAG56:2-FA18:1	Triacylglycerol	TAG Ester	53577	DMS-MS	100009725	1.3558	0.6198	2.1099	0.6138	0.6945	0.2984	0.8798	0.3876	0.2895	0.5797	0.8023	0.4161	0.4386	0.2488	0.5633	0.3184	0.3729	0.5832	0.7382	0.981	1.3599	0.3417	0.4166	0.4322	0.3203	0.6464	1.178	0.2677	0.9005	0.3443	0.2799	2.7788	1.2868	0.7197	0.6556	0.8357	1.4026	0.3305	0.7113	0.7825	0.6336	2.7527	0.2758
10592	TAG56:2-FA20:0	Triacylglycerol	TAG Ester	54273	DMS-MS	100010421	2.4791	1.0799	3.1393	0.838	1.1112	0.5144	1.2804	0.8153	0.4717	0.8774	1.2992	0.6637	0.4803	0.2881	0.7555	0.3819	0.5054	0.8106	1.169	2.1055	3.0501	0.5018	0.7653	0.4233	0.5179	1.2527	1.6392	0.4792	2.1004	0.6941	0.3428	5.6559	1.5309	1.169	0.9798	1.2729	2.7659	0.3941	1.0347	1.2255	1.0054	4.2307	0.3654
10593	TAG56:2-FA20:1	Triacylglycerol	TAG Ester	53403	DMS-MS	100009551	1.4954	0.7522	2.7874	1.1581	1.2668	0.4732	1.6381	0.6552	0.6157	0.9038	1.1586	0.7598	0.5965	0.4212	1.3552	0.6027	0.7613	1.2819	1.8035	0.9428	1.1467	0.559	0.4556	0.572	0.4717	0.6958	1.7333	0.3162	1.1264	0.6781	0.4868	3.3787	3.0609	1.3505	0.9584	0.9402	1.5182	0.5101	1.2353	1.0146	0.881	3.9104	0.4422
10599	TAG56:3-FA16:0	Triacylglycerol	TAG Ester	54612	DMS-MS	100010760	0.501	0.7731	1.5927	1.3718	1.0516	0.7261	1.2109	0.7111	0.666	1.7235	1.0959	0.6569	1.6604	0.681	1.504	0.7599	0.7035	0.8697	1.3282	1.2079	1.6258	1.0478	0.2135	0.9215	0.5487	0.5645	2.1016	0.6156	1.8273	0.6539	0.684	2.524	1.7912	0.8065	0.7967	0.7629	0.9984	0.5677	1.1716	0.9617	0.8791	2.6729	0.4851
10601	TAG56:3-FA18:0	Triacylglycerol	TAG Ester	54613	DMS-MS	100010761	0.8989	0.9621	1.9305	1.4736	1.2452	0.6768	1.5459	0.8238	0.6477	1.4217	1.2936	0.9045	0.8045	0.5747	1.9529	0.9712	1.0066	1.0351	1.8561	1.2466	1.5663	0.8554	0.5249	0.7677	0.5761	0.7235	1.4684	0.7498	1.6968	0.8751	0.5502	3.4423	3.0097	1.4771	0.8294	0.9145	1.0772	0.5977	1.2396	0.9702	0.8795	1.9271	0.5736
10602	TAG56:3-FA18:1	Triacylglycerol	TAG Ester	54446	DMS-MS	100010594	1.1315	1.0899	2.3212	1.0202	1.381	0.6218	1.2926	0.8448	0.7551	0.6505	1.1822	0.7739	0.589	0.5032	1.397	0.7	0.8896	1.6427	2.3032	1.3313	1.7934	0.5819	0.7496	0.5368	0.4189	0.8659	1.4635	0.3786	1.3916	0.7882	0.4539	4.5558	3.4164	1.8387	0.9663	1.1598	1.7054	0.71	1.5482	0.9361	0.9137	3.1019	0.5696
10603	TAG56:3-FA18:2	Triacylglycerol	TAG Ester	53404	DMS-MS	100009552	0.9345	1.0917	2.0066	0.8594	1.2162	0.5809	0.9415	1.0261	0.5219	0.8409	1.4988	0.6459	0.5094	0.3536	1.192	0.4735	0.5907	0.7667	1.1153	3.1741	4.5375	0.5548	0.7569	0.4063	0.3968	1.4591	1.1724	0.7291	3.191	0.8842	0.3057	6.665	1.8488	1.2334	0.6579	0.7582	1.9646	0.5011	1.0771	1.0234	0.85	2.6243	0.4537
10605	TAG56:3-FA20:0	Triacylglycerol	TAG Ester	53405	DMS-MS	100009553	1.1281	1.2866	1.9882	0.6029	1.2819	0.5676	0.8679	1.115	0.4752	0.6653	1.4674	0.5459	0.403	0.2631	0.9013	0.384	0.5102	0.7542	0.9314	4.0171	5.6902	0.5079	1.0059	0.2775	0.3809	1.8228	0.947	0.8211	3.7651	0.8173	0.241	8.0209	1.3891	1.2568	0.6714	0.8654	2.7812	0.4731	1.1734	1.2115	0.9794	2.9473	0.4842
10606	TAG56:3-FA20:1	Triacylglycerol	TAG Ester	53578	DMS-MS	100009726	1.1246	1.0209	2.441	1.0068	1.4443	0.6767	1.3299	0.8834	0.8683	0.5938	1.188	0.8578	0.5481	0.5147	1.4105	0.7637	0.9558	1.6859	2.4853	1.0182	1.3139	0.5654	0.7581	0.4809	0.3897	0.8514	1.5758	0.3626	1.2655	0.9095	0.4116	4.3641	3.6124	2.0394	0.9829	1.1542	1.5942	0.7076	1.561	0.8831	0.8838	3.1829	0.5842
10607	TAG56:3-FA20:2	Triacylglycerol	TAG Ester	53579	DMS-MS	100009727	0.9176	0.9974	1.7712	1.4391	1.1352	0.7111	1.2696	0.7304	0.636	1.1487	1.1323	0.6841	0.8953	0.5644	1.7999	0.8319	0.9158	1.1792	1.9496	0.7961	0.9041	0.9616	0.4682	0.6811	0.5538	0.5609	1.4233	0.5474	1.1998	0.6477	0.5527	2.7621	3.4474	1.367	0.8008	0.9408	0.8816	0.6744	1.3779	0.8705	0.9126	1.4917	0.524
10613	TAG56:4-FA16:0	Triacylglycerol	TAG Ester	54614	DMS-MS	100010762	0.4833	0.8325	0.9553	1.4291	1.0835	0.7514	1.4011	0.6731	0.722	1.5396	0.5779	0.5991	1.7417	0.6398	1.7173	0.8764	0.8657	1.1001	1.4156	0.7885	0.9086	0.8898	0.2461	0.9953	0.6083	0.4461	1.1936	0.6483	1.2783	0.5934	0.7616	1.4783	1.5959	0.7393	0.8317	1.002	0.7156	0.6764	1.2218	0.8559	0.8944	1.9245	0.5247
10616	TAG56:4-FA18:0	Triacylglycerol	TAG Ester	53406	DMS-MS	100009554	0.7745	1.2227	1.3286	1.7134	1.1939	0.704	1.4961	0.7658	0.5482	1.3536	0.8103	0.8674	0.7262	0.729	1.9975	1.1144	1.5118	0.9742	1.4663	0.896	1.0325	0.7045	0.5947	0.6668	0.6312	0.5541	0.9499	0.7869	1.522	0.9052	0.6514	2.1042	2.0357	1.6011	0.9359	1.2385	0.7976	0.7225	1.2236	0.8938	0.9738	1.3669	0.6997
10617	TAG56:4-FA18:1	Triacylglycerol	TAG Ester	53744	DMS-MS	100009892	0.8505	1.4298	1.5925	1.3138	1.3817	0.8452	1.3247	0.9878	0.8863	0.7619	1.0841	0.9054	0.6642	0.6718	1.8778	0.9756	1.2344	1.5861	2.6128	1.0849	1.3934	0.7525	0.8107	0.5774	0.4267	0.8244	1.0855	0.4989	1.3621	0.942	0.5439	4.009	3.7761	2.014	0.8855	1.127	1.1007	0.8308	1.6054	0.7555	0.9185	1.6058	0.6072
10618	TAG56:4-FA18:2	Triacylglycerol	TAG Ester	53745	DMS-MS	100009893	0.6994	1.479	1.5288	0.8277	1.6073	0.8079	1.0123	1.3249	0.824	0.5675	1.421	0.7752	0.4481	0.5044	1.7798	0.7558	0.9775	1.3404	2.072	2.8552	4.1056	0.5651	0.9981	0.3418	0.3146	1.3591	1.0141	0.7753	3.2914	1.0247	0.3585	7.2702	3.1983	1.9121	0.6428	0.8444	1.7383	0.7854	1.5939	0.8762	0.8679	1.9814	0.6818
10621	TAG56:4-FA20:1	Triacylglycerol	TAG Ester	54274	DMS-MS	100010422	0.7839	1.4409	1.5222	0.7515	1.1764	0.7686	0.914	1.0713	0.8969	0.4891	1.2594	0.7368	0.3893	0.5281	1.5703	0.7254	1.016	1.4382	2.2065	1.7007	2.477	0.4906	0.899	0.2855	0.2593	0.9847	1.0364	0.4424	1.6309	1.0439	0.3088	5.772	3.3088	1.9434	0.599	0.8733	1.456	0.8432	1.7031	0.8346	0.8407	2.3058	0.6666
10622	TAG56:4-FA20:2	Triacylglycerol	TAG Ester	53580	DMS-MS	100009728	0.8626	1.3786	1.727	1.4489	1.3333	0.8761	1.2651	0.9911	0.9514	0.8199	1.1794	0.9081	0.9121	0.7163	2.0915	0.9307	1.1633	1.877	2.7122	0.8773	1.0117	0.9602	0.7393	0.6455	0.481	0.8765	1.2291	0.4881	1.2732	0.8236	0.562	3.7265	4.5004	2.0832	0.8989	1.1054	0.9591	0.8185	1.5891	0.7028	0.8804	1.1955	0.5675
10623	TAG56:4-FA20:3	Triacylglycerol	TAG Ester	53746	DMS-MS	100009894	0.8782	1.3217	1.4546	1.9873	1.3031	0.6194	1.4337	0.6299	0.4989	1.2365	0.7101	0.7648	0.8576	0.7715	1.7342	0.9248	1.4639	1.2136	1.4276	0.7416	0.8222	0.7924	0.664	0.7231	0.6724	0.6456	0.9853	0.6305	0.9108	0.7579	0.5987	1.4562	1.9103	1.6725	1.0076	1.3645	0.7126	0.6629	1.095	0.798	1.0006	1.2005	0.5435
10624	TAG56:4-FA20:4	Triacylglycerol	TAG Ester	54615	DMS-MS	100010763	0.9357	0.9703	1.3208	1.9268	1.3996	0.6724	1.4963	0.8121	0.6239	1.3973	0.6294	0.7528	0.5299	0.8085	2.2984	1.1335	1.9084	1.2311	1.128	0.7761	0.9208	0.6561	0.7299	0.5571	0.6855	0.5374	0.7181	0.7772	1.7857	1.1575	0.5009	1.6808	2.0285	1.7019	0.9392	1.2863	0.7422	0.4448	0.9642	0.7387	1.1041	1.1712	0.8039
10626	TAG56:4-FA22:4	Triacylglycerol	TAG Ester	53918	DMS-MS	100010066	0.5821	0.7589	1.0767	1.3844	1.1521	0.6732	1.4513	0.7673	0.8741	1.5467	0.5942	0.5513	0.9537	0.6527	1.7439	0.9193	1.0134	1.3542	1.4369	0.8204	0.897	0.8614	0.2353	0.8246	0.6581	0.4192	0.9308	0.6714	1.2269	0.6231	0.6973	1.1902	1.5762	0.7649	0.967	1.0201	0.5856	0.6589	0.9822	0.7537	0.7813	1.4761	0.5436
10630	TAG56:5-FA16:0	Triacylglycerol	TAG Ester	54616	DMS-MS	100010764	0.5575	1.0037	0.7255	1.432	1.2095	0.7775	1.5436	0.8032	1.0129	1.3724	0.5008	0.6744	1.0038	0.8551	2.1291	1.1695	1.247	1.5456	1.7948	0.6884	0.7492	0.8467	0.3079	0.8698	0.545	0.4054	0.6901	0.6591	1.1597	0.7616	0.7682	1.1897	1.5403	0.9055	0.9406	1.0892	0.605	0.7287	1.1002	0.6669	0.9574	1.4633	0.5778
10633	TAG56:5-FA18:0	Triacylglycerol	TAG Ester	53919	DMS-MS	100010067	0.8328	1.372	1.0618	1.5461	1.3842	0.7222	1.4659	0.928	0.6649	1.1514	0.6141	0.7639	0.4773	0.869	2.4369	1.1479	2.0425	1.3776	1.2873	0.8369	0.9435	0.6294	0.8365	0.5505	0.5041	0.543	0.6101	0.7119	1.2426	1.173	0.5369	1.6364	2.0696	2.0875	0.9596	1.365	0.6681	0.6161	0.9354	0.7256	1.0509	0.976	0.7961
10634	TAG56:5-FA18:1	Triacylglycerol	TAG Ester	53920	DMS-MS	100010068	0.7987	1.5586	1.218	1.5423	1.4131	0.8294	1.4446	0.9181	0.852	0.9506	0.7757	0.7988	0.6761	0.8832	2.2043	1.092	1.561	1.6645	1.9747	0.8437	0.9926	0.8034	0.8274	0.6765	0.5385	0.6719	0.7244	0.5919	1.1256	0.927	0.6002	2.2827	2.5228	1.9627	0.9652	1.3154	0.7606	0.7643	1.2881	0.6675	1.0099	1.0887	0.5861
10635	TAG56:5-FA18:2	Triacylglycerol	TAG Ester	54275	DMS-MS	100010423	0.5295	1.804	1.0319	0.9196	1.2371	0.9393	1.0248	1.3273	0.8645	0.5755	1.1262	0.7803	0.4795	0.591	2.1697	0.808	1.1864	1.2587	1.8824	2.0665	2.6638	0.6109	0.9137	0.3658	0.335	1.0026	0.6015	0.7696	2.1525	0.996	0.388	5.4625	2.8492	1.9011	0.5778	0.9694	1.1808	0.9	1.5557	0.7815	0.9466	1.2491	0.7395
10638	TAG56:5-FA20:1	Triacylglycerol	TAG Ester	54447	DMS-MS	100010595	0.5895	1.7068	1.0162	0.5916	1.3409	0.8238	0.7512	1.4761	0.7535	0.4974	1.2791	0.6245	0.326	0.457	1.6446	0.6543	0.9777	1.0339	1.5516	3.0678	4.3381	0.414	1.0647	0.2472	0.2173	1.3875	0.657	0.7466	3.2691	1.0276	0.265	7.7825	2.4746	1.683	0.4219	0.7467	1.8002	0.8773	1.7565	0.8053	0.88	1.8209	0.7836
10639	TAG56:5-FA20:2	Triacylglycerol	TAG Ester	53407	DMS-MS	100009555	0.5944	1.6678	1.22	1.039	1.0229	0.9771	1.019	1.1388	0.888	0.5928	1.0733	0.7492	0.6663	0.6428	2.0356	0.7804	1.0401	1.4685	2.2781	1.1481	1.4264	0.7924	0.8331	0.3922	0.3442	0.7909	0.7364	0.5155	1.2243	0.8121	0.3623	4.5877	3.8433	1.8525	0.5723	0.9753	0.9524	0.9835	1.7106	0.6876	0.9491	0.9635	0.6495
10640	TAG56:5-FA20:3	Triacylglycerol	TAG Ester	54448	DMS-MS	100010596	0.811	1.6511	1.4284	1.7989	1.3608	0.7418	1.238	0.7261	0.6514	0.9752	0.8411	0.6825	0.9295	0.8442	1.5846	0.6897	1.2712	1.7173	1.6519	0.8931	1.0006	0.8743	0.8675	0.6493	0.7024	0.8848	0.835	0.6191	0.6972	0.5819	0.56	1.7282	2.1787	1.918	1.042	1.4654	0.7155	0.6807	1.2224	0.7685	1.0399	0.9556	0.4451
10641	TAG56:5-FA20:4	Triacylglycerol	TAG Ester	54449	DMS-MS	100010597	0.8842	1.2181	1.1903	1.6792	1.5759	0.7055	1.4879	0.9527	0.6983	0.9999	0.5895	0.7195	0.4482	0.8649	2.4366	1.1234	2.0578	1.6298	1.2335	0.7805	0.887	0.6331	0.9323	0.5119	0.5192	0.5391	0.549	0.6624	1.1758	1.2335	0.4804	1.6334	2.2144	2.1827	1.021	1.3807	0.6664	0.5291	0.8678	0.6529	1.0694	0.8268	0.7575
10644	TAG56:5-FA22:4	Triacylglycerol	TAG Ester	54276	DMS-MS	100010424	0.5274	0.9443	0.8031	1.465	1.3737	0.8256	1.6839	0.8637	1.1308	1.1304	0.5192	0.6594	0.838	0.8014	2.1618	1.1159	1.2463	1.6847	1.8294	0.7148	0.7687	0.8582	0.3109	0.8144	0.5651	0.4291	0.7031	0.7186	1.1435	0.8263	0.713	1.2587	1.6921	0.9931	1.0686	1.1274	0.5985	0.6995	1.0921	0.6304	0.9121	1.2817	0.5231
10645	TAG56:5-FA22:5	Triacylglycerol	TAG Ester	53581	DMS-MS	100009729	0.7965	1.1936	0.8101	1.2635	1.1056	0.6447	1.4377	0.9078	1.0491	2.0034	0.5708	0.6839	0.7977	1.3211	2.0886	1.0678	1.8631	1.5707	1.831	0.6543	0.7767	0.6502	0.2968	0.8215	0.5172	0.3889	0.8412	0.5413	1.221	0.7163	0.8503	1.3802	1.7431	1.0706	1.5559	1.0639	0.6319	0.7226	0.8028	0.8047	1.0415	1.3692	0.715
10649	TAG56:6-FA16:0	Triacylglycerol	TAG Ester	54617	DMS-MS	100010765	0.7311	1.3678	0.4995	1.12	1.018	0.6862	1.1991	0.9053	1.0004	1.2112	0.4525	0.6856	0.5269	1.305	2.4095	1.1671	1.8427	1.4617	1.8708	0.6099	0.6916	0.5937	0.4266	0.6544	0.3635	0.4241	0.4021	0.5688	1.022	0.8357	0.7381	1.2466	1.48	1.0927	0.9595	1.1215	0.5638	0.8779	0.8803	0.6412	1.0866	1.2025	0.7722
10652	TAG56:6-FA18:0	Triacylglycerol	TAG Ester	53921	DMS-MS	100010069	0.5748	1.4688	0.7558	1.0846	1.0885	0.683	1.1605	1.0776	0.6846	1.1964	0.5732	0.6244	0.3366	0.8513	2.5161	0.8306	1.995	1.1825	0.9044	1.0516	1.241	0.5354	0.9767	0.354	0.3899	0.5325	0.3941	0.8086	1.0285	1.1233	0.3613	1.8048	1.7245	1.8759	0.7756	1.118	0.5385	0.5345	0.7092	0.7314	1.0874	0.8556	0.777
10653	TAG56:6-FA18:1	Triacylglycerol	TAG Ester	54277	DMS-MS	100010425	0.8752	1.5827	1.1233	1.3996	1.3017	0.6714	1.2344	0.7953	0.8351	1.1535	0.6813	0.6859	0.5573	1.1972	1.9149	0.9415	1.7182	1.9294	1.6757	0.8363	0.957	0.7452	0.8926	0.6144	0.4974	0.6216	0.5241	0.531	0.7649	0.8231	0.6269	1.6394	1.7407	1.7029	0.9752	1.2758	0.6331	0.7404	0.9826	0.6668	1.1674	0.9519	0.5805
10654	TAG56:6-FA18:2	Triacylglycerol	TAG Ester	54081	DMS-MS	100010229	0.5187	1.961	0.8329	1.1316	1.1509	0.9018	1.2454	1.2357	0.9257	0.7056	0.7803	0.7136	0.4682	0.7356	2.6173	0.8981	1.5357	1.489	1.4693	1.325	1.6133	0.6963	0.9277	0.4146	0.4064	0.7025	0.3652	0.8407	1.2177	1.0303	0.4435	2.9044	2.0801	1.7867	0.7085	1.0597	0.6763	0.7935	1.1236	0.6608	1.0232	0.9105	0.6477
10655	TAG56:6-FA18:3	Triacylglycerol	TAG Ester	53747	DMS-MS	100009895	0.6097	2.1432	0.9623	0.9975	1.0458	0.6762	1.1479	0.9282	0.5053	0.8885	0.75	0.6466	0.4712	0.6262	1.7679	0.5785	0.9907	0.8709	1.0775	1.7037	2.1965	0.8312	1.0651	0.3696	0.39	1.0588	0.4695	0.7488	1.9411	0.8408	0.3923	3.9423	1.6135	1.5811	0.4411	1.0911	1.2291	0.8005	1.3984	0.7077	1.0614	1.2065	0.5396
10658	TAG56:6-FA20:2	Triacylglycerol	TAG Ester	54082	DMS-MS	100010230	0.537	2.2011	0.9306	0.9076	0.9861	0.9381	0.9697	1.2895	0.7697	0.6916	1.1228	0.6561	0.6303	0.603	2.2432	0.669	1.0451	1.1603	1.625	1.8324	2.3081	0.7694	0.992	0.3573	0.3386	1.0638	0.4948	0.7155	1.7391	0.8225	0.3694	5.4605	2.8029	1.6297	0.4417	0.8745	0.9364	0.9397	1.5875	0.6845	0.9669	0.9216	0.598
10659	TAG56:6-FA20:3	Triacylglycerol	TAG Ester	53408	DMS-MS	100009556	0.6999	2.2506	1.2377	1.5179	1.1931	0.8643	1.197	0.889	0.7882	0.8599	0.8878	0.6542	0.8324	0.8528	1.553	0.5844	1.3257	1.8395	1.6297	1.2671	1.5336	0.9248	1.1302	0.4702	0.5991	1.0344	0.5402	0.6636	0.6611	0.5517	0.4617	2.2927	2.1605	1.8649	0.7359	1.3132	0.6722	0.7938	1.2811	0.7335	1.1128	0.8169	0.4183
10660	TAG56:6-FA20:4	Triacylglycerol	TAG Ester	54618	DMS-MS	100010766	0.7036	1.3599	1.2968	1.3896	1.3452	0.6478	1.2512	0.9176	0.7656	0.9054	0.6798	0.5969	0.54	0.7389	1.8862	0.6734	1.5557	2.0135	1.1166	1.0388	1.2016	0.7582	0.9978	0.4382	0.5413	0.6535	0.4755	0.7116	0.7107	0.9038	0.3668	1.6978	1.7066	1.8259	0.8653	1.2661	0.5907	0.5544	0.888	0.6814	1.2149	0.7405	0.538
10661	TAG56:6-FA20:5	Triacylglycerol	TAG Ester	54278	DMS-MS	100010426	1.6193	1.7677	1.2417	1.4406	0.9583	0.3652	0.9742	0.4671	0.3751	3.3807	0.638	0.5084	0.4727	2.0338	1.3895	0.4569	2.8644	0.9306	0.6802	0.8745	1.0715	0.6568	1.0916	0.5836	0.5687	0.51	0.897	0.5057	0.7086	0.736	0.4648	1.2866	1.274	2.3686	0.829	1.1205	0.4779	0.3916	0.6102	1.1472	1.2614	1.1544	0.4297
10663	TAG56:6-FA22:4	Triacylglycerol	TAG Ester	53922	DMS-MS	100010070	0.341	1.1032	0.5455	1.0259	1.0357	0.7906	1.3263	1.0156	1.0871	0.6918	0.4817	0.5686	0.6279	0.6733	2.3935	0.8476	1.218	1.4328	1.4865	0.8797	1.0013	0.8646	0.3508	0.4897	0.3851	0.4243	0.3643	0.8791	1.0654	0.8277	0.4923	1.4416	1.4691	0.9141	0.7001	0.9352	0.4879	0.7336	0.9927	0.5886	0.9624	1.1188	0.5261
10664	TAG56:6-FA22:5	Triacylglycerol	TAG Ester	54083	DMS-MS	100010231	0.7703	1.3645	0.5203	1.1564	1.1266	0.6934	1.4067	1.0189	1.204	1.0774	0.4872	0.6571	0.5957	1.3542	2.289	1.0707	2.1132	1.8381	1.9967	0.478	0.5375	0.6035	0.4158	0.7404	0.4159	0.4184	0.519	0.4447	0.8988	0.7292	0.7999	1.2848	1.718	1.2541	1.5019	1.232	0.599	0.7875	0.8062	0.7039	1.103	1.1885	0.7534
10665	TAG56:6-FA22:6	Triacylglycerol	TAG Ester	53582	DMS-MS	100009730	0.9523	1.3176	0.5647	0.8634	0.6136	0.3873	1.008	0.5761	0.5964	3.8509	0.6249	0.5761	0.7086	2.0526	0.8763	0.6811	3.2822	0.6404	1.0086	1.0125	1.1855	0.5608	0.3848	0.4343	0.4083	0.4137	0.9222	0.8549	1.598	0.596	0.373	2.5794	1.5386	1.8489	0.8578	0.8555	0.4556	0.4163	0.844	1.3176	1.1275	2.4207	0.6305
10669	TAG56:7-FA16:0	Triacylglycerol	TAG Ester	53748	DMS-MS	100009896	0.7968	2.1508	0.4521	0.968	0.9078	0.6228	1.1971	1.1034	1.0763	1.5079	0.5219	0.6594	0.4755	1.9181	2.5203	1.0267	3.035	1.327	1.637	0.7586	0.8942	0.5487	0.6158	0.4915	0.325	0.4354	0.4347	0.6947	1.0699	0.8935	0.5852	2.0785	1.5631	1.7895	0.9218	1.0634	0.4954	0.8164	0.7805	0.8276	1.215	1.3623	0.8496
10670	TAG56:7-FA16:1	Triacylglycerol	TAG Ester	53583	DMS-MS	100009731	0.6231	1.7374	0.6192	1.1381	0.8866	0.5548	1.1512	0.6303	0.5305	1.5339	0.533	0.6347	1.266	2.1604	1.6808	0.9181	2.6125	1.0407	1.4986	0.7893	0.8057	1.1982	0.6919	0.7481	0.4428	0.7146	0.6405	0.5615	0.8745	0.7558	0.6468	1.4739	1.6071	1.2675	0.9613	1.0591	0.4455	0.7521	0.9768	0.6204	1.4852	0.8729	0.4293
10671	TAG56:7-FA18:0	Triacylglycerol	TAG Ester	53749	DMS-MS	100009897	1.2686	1.9554	1.1136	1.1121	0.838	0.4956	1.3786	0.6784	0.4211	2.0492	0.6074	0.509	0.5083	1.3266	2.0148	0.5448	2.3726	0.8872	0.7093	1.2345	1.4503	0.6109	1.3526	0.4401	0.4851	0.793	0.6207	0.8162	0.8738	0.8464	0.4007	1.8826	1.3322	2.3656	0.7789	1.086	0.6419	0.4219	0.6176	0.9538	1.1134	1.3133	0.4617
10672	TAG56:7-FA18:1	Triacylglycerol	TAG Ester	53584	DMS-MS	100009732	0.8663	1.8474	1.0113	1.1273	1.0325	0.6126	1.1258	0.827	0.7562	1.5444	0.7145	0.5695	0.5401	1.5603	1.3747	0.6089	2.4095	1.678	1.1495	1.2691	1.4862	0.7317	1.1351	0.4145	0.4524	0.6973	0.4933	0.7528	0.7439	0.741	0.3654	2.222	1.548	2.0137	0.7785	1.1097	0.5117	0.5768	0.8604	0.8031	1.2727	1.0225	0.4579
10673	TAG56:7-FA18:2	Triacylglycerol	TAG Ester	53409	DMS-MS	100009557	0.6212	2.1942	0.8123	0.9863	1.0335	0.7585	1.0605	1.1346	0.948	0.8946	0.6932	0.626	0.4057	1.064	2.3912	0.7746	1.8071	1.7497	1.3626	1.3344	1.5489	0.6576	0.9646	0.4007	0.3981	0.6716	0.3041	0.7245	0.7651	0.8608	0.4554	2.1603	1.5251	1.4776	0.7123	1.0599	0.5674	0.8426	0.8911	0.67	1.213	0.8341	0.6547
10674	TAG56:7-FA18:3	Triacylglycerol	TAG Ester	53585	DMS-MS	100009733	0.6579	2.3948	1.0826	1.166	0.8581	0.6461	1.1539	0.7416	0.4401	1.0459	0.6546	0.5656	0.5182	0.7876	1.9529	0.6454	1.1536	0.9789	0.8043	1.3913	1.7266	0.8407	1.2811	0.4223	0.5146	0.8781	0.4145	0.7288	0.9426	0.7434	0.4055	2.104	1.1849	1.6949	0.4882	1.2952	0.766	0.7044	0.9961	0.6713	1.2436	0.9446	0.4253
10678	TAG56:7-FA20:3	Triacylglycerol	TAG Ester	53410	DMS-MS	100009558	0.5748	2.516	1.1301	1.2393	0.8766	0.7768	0.9525	0.888	0.6352	0.9499	0.7808	0.5725	0.7771	0.8018	1.4826	0.4474	1.1812	1.3388	1.0876	1.731	2.0715	0.8774	1.1402	0.4175	0.5603	1.0481	0.3544	0.8403	0.6418	0.5133	0.3548	2.4461	1.5396	1.3651	0.4871	1.2507	0.7218	0.8345	1.1605	0.817	1.258	0.8368	0.4104
10679	TAG56:7-FA20:4	Triacylglycerol	TAG Ester	53750	DMS-MS	100009898	0.6433	1.6989	1.2811	1.2627	1.2111	0.7759	1.1147	1.0037	0.8756	0.9416	0.7948	0.5563	0.5576	0.7845	1.595	0.4965	1.4914	2.2796	1.0843	1.7202	2.0594	0.831	1.2459	0.3435	0.5286	0.8266	0.3435	0.9029	0.5687	0.7855	0.3055	2.3224	1.5468	1.6795	0.6612	1.0754	0.5726	0.6042	0.8789	0.7052	1.2819	0.6815	0.4116
10680	TAG56:7-FA20:5	Triacylglycerol	TAG Ester	54279	DMS-MS	100010427	1.4583	2.2702	1.2525	1.2842	0.9268	0.4057	0.9586	0.5284	0.4483	2.6685	0.7611	0.4728	0.4615	2.2687	0.9896	0.3415	3.1354	1.272	0.8189	1.0473	1.2789	0.7492	1.6546	0.5011	0.565	0.6559	0.73	0.5039	0.4605	0.5732	0.4353	1.412	1.2716	2.9624	0.8508	1.2679	0.4589	0.4545	0.6808	1.1298	1.4373	1.0313	0.3503
10682	TAG56:7-FA22:4	Triacylglycerol	TAG Ester	54084	DMS-MS	100010232	0.3489	1.4922	0.5669	0.9205	0.7834	0.6884	1.1502	0.8765	0.7538	0.9935	0.4776	0.5575	0.7462	0.9205	2.1947	0.7834	1.4667	1.1496	1.1577	1.1036	1.2697	1.2452	0.4744	0.5499	0.397	0.5468	0.3631	0.823	0.9715	0.8457	0.5266	1.6674	1.3994	0.9602	0.5877	0.9071	0.5303	0.8114	0.9935	0.532	1.2308	0.9636	0.4755
10683	TAG56:7-FA22:5	Triacylglycerol	TAG Ester	54450	DMS-MS	100010598	0.5809	2.1421	0.4615	1.0513	1.1076	0.7979	1.4279	1.5189	1.4782	0.8647	0.5531	0.6845	0.5943	1.3994	3.0678	0.9934	2.4785	1.9112	1.9588	0.7663	0.9194	0.7137	0.5994	0.5693	0.3662	0.5029	0.3929	0.7058	0.9874	0.9129	0.6831	1.9599	1.8785	1.4589	1.3626	1.0504	0.5131	0.8043	0.7199	0.6929	1.1362	1.0042	0.7718
10684	TAG56:7-FA22:6	Triacylglycerol	TAG Ester	54619	DMS-MS	100010767	0.9644	1.9774	0.4887	0.9825	0.8787	0.4635	1.3141	0.8767	0.9206	2.518	0.6351	0.6161	0.6131	2.6562	1.1964	0.8249	4.8781	0.9828	1.5367	0.886	1.0331	0.5856	0.6361	0.4164	0.3682	0.4768	0.6935	0.8627	1.2779	0.8351	0.4257	3.1394	2.0274	3.0337	1.0687	0.9026	0.3598	0.4186	0.7318	1.0572	1.059	1.8138	0.5819
10688	TAG56:8-FA16:0	Triacylglycerol	TAG Ester	53923	DMS-MS	100010071	0.761	2.5271	0.6018	0.8627	0.7625	0.4678	1.1481	1.0511	0.9108	2.0201	0.6225	0.6203	0.5994	2.0442	1.6747	0.6909	4.1583	0.9436	1.2307	1.3622	1.6265	0.574	0.7713	0.3923	0.3622	0.6181	0.473	1.2545	1.1404	0.8578	0.3793	3.4591	1.6824	2.5923	0.7701	0.8803	0.4503	0.5344	0.6891	1.0997	1.217	1.6134	0.6259
10689	TAG56:8-FA16:1	Triacylglycerol	TAG Ester	54085	DMS-MS	100010233	0.7604	2.4865	0.6347	1.1008	0.7427	0.5665	1.1943	0.7206	0.516	1.8858	0.5785	0.6164	0.9871	3.2424	1.7059	0.8141	4.8795	0.9107	1.2777	0.8861	0.9884	1.0718	1.0623	0.5804	0.4004	0.7541	0.6379	0.6372	0.8191	0.8697	0.5141	2.3576	1.8126	2.1454	0.9423	1.0303	0.4165	0.7431	0.8719	0.7874	1.6556	1.0004	0.4871
10691	TAG56:8-FA18:1	Triacylglycerol	TAG Ester	54280	DMS-MS	100010428	1.222	2.4688	1.5214	1.1689	0.8429	0.5044	1.2106	0.5837	0.4742	2.1206	0.7654	0.5383	0.6448	2.0484	1.0724	0.4134	2.9286	1.1061	0.7828	1.5597	1.8235	0.837	1.5526	0.4121	0.5562	0.8874	0.7352	0.6534	0.5962	0.6392	0.379	2.2376	1.2717	2.3459	0.7953	1.1515	0.8079	0.5099	0.7986	1.054	1.5187	1.7179	0.3232
10692	TAG56:8-FA18:2	Triacylglycerol	TAG Ester	53411	DMS-MS	100009559	0.6768	2.8439	0.8365	0.8815	0.8327	0.7175	1.0396	1.1726	0.8686	1.2478	0.7927	0.5827	0.433	1.5028	1.5484	0.5325	2.8344	1.5145	1.0464	2.2788	2.7648	0.7153	1.2902	0.2924	0.3991	0.9455	0.3591	1.0932	0.7952	0.8258	0.2842	3.3341	1.5734	2.0404	0.6066	0.9045	0.5619	0.693	0.7454	0.909	1.29	0.9629	0.4726
10693	TAG56:8-FA18:3	Triacylglycerol	TAG Ester	53924	DMS-MS	100010072	0.8638	3.0082	1.7396	1.4568	0.867	0.6127	1.3613	0.6445	0.4512	1.5731	0.7456	0.5789	0.6067	1.2078	1.8493	0.5454	1.3441	1.2605	0.7582	1.7923	2.091	1.1153	1.7134	0.4714	0.6843	1.108	0.4237	0.8315	0.7009	0.6773	0.4297	1.8065	0.9621	1.6395	0.4927	1.5038	0.7684	0.801	0.8685	0.8353	1.7747	0.9023	0.448
10697	TAG56:8-FA20:4	Triacylglycerol	TAG Ester	54451	DMS-MS	100010599	0.5552	2.0687	1.3474	1.1541	0.9023	0.7852	1.0219	1.0294	0.7747	1.1484	0.7952	0.5253	0.6518	0.7823	1.469	0.3677	1.4398	1.7311	0.7814	2.5946	3.1966	0.844	1.365	0.3098	0.5487	0.9794	0.2666	1.2698	0.5908	0.7819	0.2451	2.7661	1.2467	1.3233	0.4736	1.0772	0.6498	0.6824	0.8384	0.8104	1.4686	0.6519	0.3797
10698	TAG56:8-FA20:5	Triacylglycerol	TAG Ester	53751	DMS-MS	100009899	1.3277	3.4753	1.2536	1.1827	0.9022	0.5195	0.9154	0.7038	0.5433	2.4756	0.828	0.4833	0.4212	2.7564	1.0693	0.3002	3.6753	1.3479	0.8798	1.7274	2.1114	0.8619	2.3048	0.371	0.5209	0.8546	0.592	0.6986	0.484	0.6358	0.3734	2.0381	1.3365	3.3201	0.6466	1.2859	0.5482	0.6087	0.7188	1.2927	1.6638	1.0533	0.4007
10700	TAG56:8-FA22:5	Triacylglycerol	TAG Ester	54620	DMS-MS	100010768	0.5748	2.6016	0.4862	0.9725	0.7988	0.6132	1.316	1.0372	0.772	1.1314	0.5626	0.6033	0.7325	1.5923	2.3033	0.7249	2.713	1.1973	1.2339	0.9671	1.0655	0.9853	0.8112	0.5486	0.364	0.5998	0.3719	0.6437	0.8449	0.7351	0.5779	2.042	1.632	1.3067	0.9464	1.0712	0.5582	0.8025	0.7652	0.7879	1.4536	1.0348	0.5972
10701	TAG56:8-FA22:6	Triacylglycerol	TAG Ester	53412	DMS-MS	100009560	0.6772	2.5929	0.4007	0.75	0.742	0.4457	1.1816	1.1141	0.9779	1.8025	0.6128	0.5844	0.4841	2.4867	1.3551	0.6407	5.3543	0.9089	1.3547	1.2882	1.504	0.5849	0.764	0.2783	0.2992	0.5505	0.4799	1.1843	1.0744	0.8858	0.3034	3.8902	1.9245	3.0742	0.7852	0.7792	0.2963	0.4726	0.676	1.1048	1.1355	1.5518	0.5981
10709	TAG56:9-FA18:3	Triacylglycerol	TAG Ester	54621	DMS-MS	100010769	0.8614	3.2895	1.5928	1.3183	0.6536	0.5108	1.1673	0.6037	0.4162	2.1025	0.7726	0.5358	0.6072	1.6259	1.248	0.4017	1.9411	1.0727	0.5532	2.7526	3.1798	1.2143	2.1274	0.3692	0.6501	1.2817	0.3854	1.1528	0.6664	0.6385	0.3053	2.5036	0.8399	1.7954	0.4191	1.2843	0.6438	0.571	0.8125	1.1114	1.9013	0.9951	0.3223
10712	TAG56:9-FA20:4	Triacylglycerol	TAG Ester	54622	DMS-MS	100010770	0.5322	2.1628	1.5017	1.1807	0.5715	0.4422	0.9658	0.4566	0.2896	1.962	0.6145	0.3775	0.9545	1.0729	0.9804	0.2515	1.1416	0.8651	0.3205	2.4248	2.7545	1.1437	1.467	0.3547	0.6325	1.038	0.3119	1.1207	0.3787	0.5022	0.2405	1.9636	0.6197	1.0322	0.3171	1.1254	0.7132	0.5705	0.7957	0.9703	1.967	0.6077	0.234
10713	TAG56:9-FA20:5	Triacylglycerol	TAG Ester	53925	DMS-MS	100010073	1.0205	4.1002	1.1728	1.058	0.7246	0.4654	0.8536	0.7237	0.4654	2.8539	0.7356	0.4564	0.5019	2.5002	0.9875	0.2351	3.2897	0.9696	0.6016	2.486	2.9218	0.8249	2.363	0.3181	0.5158	0.9249	0.4596	0.8365	0.6451	0.6315	0.2972	2.3222	1.118	2.9328	0.4555	1.0835	0.619	0.5383	0.6175	1.3035	1.6337	0.8922	0.3582
10716	TAG56:9-FA22:6	Triacylglycerol	TAG Ester	54452	DMS-MS	100010600	0.7869	3.8018	0.4974	0.8004	0.661	0.4506	1.2334	0.8644	0.6236	2.5992	0.6933	0.5831	0.7391	3.6901	1.2814	0.6148	6.8265	0.7354	1.0227	1.7838	2.0469	0.8851	1.1998	0.3551	0.324	0.8095	0.6676	1.1674	1.0751	0.8745	0.3495	4.5196	2.0083	3.1217	0.7055	0.8653	0.3841	0.5566	0.7957	1.2869	1.6428	1.6244	0.5123
10744	TAG57:2-FA18:1	Triacylglycerol	TAG Ester	54086	DMS-MS	100010234	0.9581	1.821	1.1109	0.9243	0.8499	0.441	0.9654	0.7533	0.6398	1.3119	0.6078	0.5222	0.5733	1.6114	0.87	0.3616	3.8288	1.1401	1.1034	1.3028	1.7792	0.5921	1.0955	0.2945	0.3986	0.9105	0.727	0.7123	0.5796	0.4598	0.2682	4.2246	2.0167	2.812	0.7712	0.8815	0.6972	0.4225	0.7078	0.9965	1.1021	1.3259	0.3654
10754	TAG57:3-FA18:2	Triacylglycerol	TAG Ester	53586	DMS-MS	100009734	0.6126	2.1954	0.93	0.7655	0.6638	0.459	0.8068	1.023	0.6392	1.0059	0.5958	0.5234	0.4506	1.2765	0.8629	0.3252	3.4917	0.9883	0.8454	2.1006	2.9084	0.5011	1.0686	0.2449	0.3528	1.0401	0.4616	1.0274	0.9054	0.5695	0.2261	5.0224	1.7269	2.1738	0.534	0.7645	0.6943	0.5263	0.6501	1.0183	1.1527	1.0504	0.4272
10823	TAG57:8-FA22:6	Triacylglycerol	TAG Ester	54454	DMS-MS	100010602	0.6377	1.3686	0.3992	0.603	0.4393	0.2765	0.8444	0.38	0.3633	0.8102	0.2948	0.3516	0.2857	1.1485	0.446	0.3383	2.3036	0.345	0.7242	0.5412	0.7718	0.4335	0.4803	0.2522	0.35	0.3658	0.5838	0.4669	0.3909	0.3583	0.132	1.7348	0.8277	1.6655	0.4961	0.5019	0.265	0.1964	0.3671	0.6475	0.6636	0.5532	0.2137
10832	TAG57:9-FA22:6	Triacylglycerol	TAG Ester	53413	DMS-MS	100009561	0.2769	0.2362	0.0711	0.1549	0.1343	0.1139	0.1195	0.1332	0.125	0.1549	0.1285	0.2276	0.2307	0.1481	0.0738	0.2635	0.2354	0.1303	0.1166	0.0973	0.2079	0.1115	0.0924	0.1778	0.1936	0.0894	0.1807	0.1054	0.1305	0.0532	0.1473	0.0103	0.1718	0.1821	0.1761	0.2612	0.0953	0.1386	0.0602	0.1984	0.1139	0.1037	0.1087
10850	TAG58:10-FA18:2	Triacylglycerol	TAG Ester	54281	DMS-MS	100010429	0.6384	2.2172	0.8791	0.7051	0.6192	0.4001	0.7911	1.0627	0.5917	0.9935	0.5495	0.522	0.464	1.2672	0.8737	0.3204	3.5662	0.9947	0.8983	2.0937	2.8135	0.5954	1.1332	0.2174	0.3154	1.0031	0.4298	1.0406	0.8341	0.5161	0.1878	4.8125	1.6978	2.1759	0.5003	0.7648	0.6519	0.5206	0.6693	1.0162	1.0728	0.9677	0.4313
10854	TAG58:10-FA20:4	Triacylglycerol	TAG Ester	53414	DMS-MS	100009562	0.6206	1.6347	2.1814	1.7489	0.7642	0.4703	1.0048	0.5675	0.3541	2.7224	0.5846	0.4539	1.2102	1.8369	0.8369	0.3136	2.0054	0.9699	0.405	2.2199	2.5939	1.1545	1.2879	0.3694	0.7638	0.6356	0.3413	1.902	0.6321	0.6734	0.244	1.3804	1.3716	1.0247	0.3736	0.9639	0.2285	0.3912	0.7758	0.9683	1.8405	0.4594	0.2218
10855	TAG58:10-FA20:5	Triacylglycerol	TAG Ester	54087	DMS-MS	100010235	1.1214	2.6352	1.9165	1.7849	0.7147	0.3437	0.8733	0.3715	0.2273	5.4121	0.573	0.4946	0.9121	4.2213	0.8724	0.2484	3.6318	0.7307	0.4229	1.4316	1.6044	0.9062	1.634	0.5697	0.8075	0.6456	0.5275	0.9374	0.3656	0.4196	0.4035	0.7442	0.8438	1.8389	0.3791	1.0851	0.2443	0.3688	0.6139	1.2538	1.8578	0.5192	0.2092
10857	TAG58:10-FA22:5	Triacylglycerol	TAG Ester	53752	DMS-MS	100009900	0.8038	2.9529	0.5967	0.8536	0.5905	0.5791	1.3383	0.8813	0.666	1.2225	0.525	0.4822	0.812	1.6795	1.6883	0.4343	2.669	1.2212	0.8725	1.5158	1.7726	0.7957	1.118	0.5489	0.4658	0.7856	0.5716	0.7365	0.8397	0.4507	0.4293	2.5079	1.3005	1.3899	0.7365	0.9727	0.5344	0.6711	0.6344	1.1207	1.3526	0.8295	0.4242
10858	TAG58:10-FA22:6	Triacylglycerol	TAG Ester	53587	DMS-MS	100009735	0.7749	3.1511	0.5079	0.6447	0.7206	0.4325	0.9468	1.0938	0.7686	1.7386	0.6004	0.578	0.5584	2.3221	1.0162	0.3449	5.8146	0.9623	1.1228	2.518	3.2141	0.6219	1.5465	0.2087	0.2986	0.8743	0.4953	1.431	0.9983	0.5755	0.1586	6.9702	2.2332	3.6284	0.5614	0.7447	0.4048	0.4542	0.6631	1.2569	1.2041	1.1544	0.4596
10889	TAG58:2-FA18:1	Triacylglycerol	TAG Ester	53753	DMS-MS	100009901	2.389	0.6533	7.0636	0.7835	1.0829	0.267	1.2409	0.8092	0.1838	1.6359	1.4413	0.5647	1.0063	0.3352	0.514	0.1979	0.3776	0.3684	0.4366	2.5433	3.6994	0.5797	0.8525	0.6379	0.5073	1.4588	2.4144	0.5639	3.281	0.5123	0.3335	6.4597	0.8292	0.7768	0.8641	1.0094	3.2049	0.2071	0.9796	1.9052	0.8047	4.0812	0.2466
10900	TAG58:3-FA18:1	Triacylglycerol	TAG Ester	54282	DMS-MS	100010430	0.9182	0.7496	3.8477	0.7805	1.4296	0.3278	0.7926	0.8572	0.3465	0.9124	1.5128	0.5437	0.8565	0.3701	0.8235	0.3149	0.5904	0.7489	0.8565	3.1763	4.7064	0.5509	0.7223	0.4605	0.3529	1.2933	1.8177	0.6112	4.2157	0.4863	0.3206	6.9193	1.7058	1.246	0.6628	0.7131	2.1902	0.3188	1.2265	1.3374	0.7957	2.4436	0.4186
10925	TAG58:5-FA18:1	Triacylglycerol	TAG Ester	53588	DMS-MS	100009736	0.5737	0.9832	1.1406	1.282	1.2393	0.6707	1.245	0.6918	0.5965	0.8241	0.7431	0.6176	1.485	0.7551	1.805	0.7904	1.2763	1.525	1.4736	0.8218	1.095	0.9073	0.5013	0.7939	0.5309	0.5549	1.2244	0.5566	1.3008	0.5178	0.6102	2.6576	2.7933	1.4063	0.9473	0.9714	0.7354	0.5856	1.2596	0.6722	0.9515	1.5124	0.4853
10939	TAG58:6-FA16:0	Triacylglycerol	TAG Ester	53589	DMS-MS	100009737	0.4462	0.8644	0.4271	0.5967	0.4244	0.7316	1.1348	0.5524	0.3167	1.3419	0.4216	0.6893	2.9657	1.1103	1.4154	0.9373	1.0074	0.331	0.9774	0.8685	1.0074	0.9427	0.1791	1.209	0.4618	0.6859	0.8916	0.6089	1.4863	0.408	0.8399	1.6286	1.115	0.3017	0.8426	0.8462	0.8161	0.6802	1.4761	0.8553	1.4663	3.4363	0.5169
10941	TAG58:6-FA18:0	Triacylglycerol	TAG Ester	54455	DMS-MS	100010603	0.7092	1.1358	0.8814	1.4041	1.4775	0.5569	1.2332	0.8948	0.6659	1.1178	0.7392	0.709	0.5797	1.1465	2.6363	1.0306	2.3891	1.5453	1.4601	0.8076	0.9751	0.6882	0.551	0.5614	0.4226	0.7759	0.7115	0.9171	1.4274	0.7263	0.5514	2.5016	2.454	1.6791	1.2624	0.982	0.5362	0.5252	0.7369	0.7247	1.0355	0.996	0.7373
10942	TAG58:6-FA18:1	Triacylglycerol	TAG Ester	53754	DMS-MS	100009902	0.717	1.2833	1.0998	1.2394	1.3692	0.6723	1.299	0.8236	0.7711	0.9071	0.7432	0.7423	1.1823	1.0915	1.9876	0.9269	1.8659	2.1153	1.9078	0.7694	0.9248	0.9465	0.5694	0.7425	0.4971	0.6304	0.8052	0.5688	1.0532	0.5769	0.6288	2.2724	2.9095	1.5353	1.1561	1.076	0.6135	0.6121	1.0017	0.5759	1.0177	1.1973	0.4752
10949	TAG58:6-FA20:4	Triacylglycerol	TAG Ester	54283	DMS-MS	100010431	0.836	1.0849	1.5615	1.5581	1.2789	0.5526	1.2907	0.7002	0.4463	0.8309	0.7533	0.6622	0.8765	0.8343	2.0753	0.8318	1.4113	1.4122	1.1498	0.9845	1.1886	0.7255	1.0553	0.5618	0.572	0.7643	0.8714	0.8284	1.2139	0.9381	0.4049	2.4954	1.942	1.9032	0.6378	1.1403	0.6401	0.4191	1.1738	0.8125	1.0602	0.8604	0.4567
10952	TAG58:6-FA22:4	Triacylglycerol	TAG Ester	53415	DMS-MS	100009563	0.5853	1.0578	1.1671	1.3087	1.5502	0.699	1.3216	0.9232	0.9239	0.6275	0.7898	0.6282	0.7356	0.7146	2.1285	0.7566	1.5634	2.3812	1.9686	0.9598	1.1454	1.0083	0.5865	0.4974	0.5056	0.5628	0.6949	0.7705	0.9812	0.595	0.4067	2.5183	3.081	1.6475	1.098	1.0698	0.5372	0.5961	1.0363	0.5942	0.9345	0.8616	0.4553
10953	TAG58:6-FA22:5	Triacylglycerol	TAG Ester	53590	DMS-MS	100009738	0.8287	1.1756	0.9302	1.2428	1.3609	0.5538	1.2935	0.9696	0.7751	0.9836	0.703	0.6871	0.7163	1.1695	2.2412	0.9462	2.4244	1.961	1.6867	0.6855	0.8698	0.7132	0.5924	0.6352	0.5019	0.4871	0.8496	0.6044	1.0666	0.5585	0.6189	2.3885	2.7642	1.6945	1.7143	1.0932	0.6468	0.5287	0.7395	0.7159	1.0699	1.0736	0.6593
10957	TAG58:7-FA16:0	Triacylglycerol	TAG Ester	53591	DMS-MS	100009739	0.4329	1.1721	0.559	0.7213	0.4459	0.5446	1.507	0.4137	0.2336	1.4563	0.5713	0.5412	2.7442	1.0529	1.3022	0.7234	1.0768	0.4233	0.8433	0.9207	1.12	0.9022	0.2267	1.0179	0.5651	2.7538	0.9782	0.624	1.2447	0.3446	0.6528	1.6324	1.0549	0.4247	1.0679	0.9439	0.6961	0.5958	1.098	0.9573	1.7975	2.5642	0.3817
10959	TAG58:7-FA18:0	Triacylglycerol	TAG Ester	53416	DMS-MS	100009564	0.8374	1.4823	0.8092	1.1819	1.1691	0.4934	1.1782	0.8831	0.5508	1.3292	0.6805	0.6412	0.4875	1.3834	2.3638	0.8214	3.2873	1.2553	1.2372	0.9586	1.2516	0.6284	0.8735	0.3828	0.4142	0.6104	0.6774	0.9352	1.2186	0.8065	0.4317	3.2076	2.3154	2.341	1.0139	1.0173	0.5751	0.4898	0.7483	0.9371	1.1404	1.32	0.75
10960	TAG58:7-FA18:1	Triacylglycerol	TAG Ester	54284	DMS-MS	100010432	0.8664	1.5333	0.938	1.1732	1.331	0.6191	1.2881	0.9416	0.9265	0.9625	0.7782	0.6505	0.879	1.447	1.7647	0.7618	2.7743	2.3128	2.0949	0.8865	1.0876	0.7638	0.8325	0.4851	0.4641	0.9322	0.7228	0.6113	0.8335	0.5637	0.4792	2.8799	3.0398	2.0755	1.3297	1.125	0.5554	0.6388	0.9148	0.6934	1.1278	0.9495	0.507
10961	TAG58:7-FA18:2	Triacylglycerol	TAG Ester	53926	DMS-MS	100010074	0.5018	1.6517	0.8234	1.0487	1.2395	0.7777	1.1269	1.173	0.9523	0.7845	0.7481	0.6845	0.9289	1.0058	2.5384	0.8484	2.1217	1.9782	1.5703	1.2064	1.5375	0.7913	0.7848	0.4671	0.3911	0.6978	0.47	0.7916	1.1457	0.6696	0.5011	3.3998	2.6952	1.6524	0.852	0.8891	0.6527	0.6962	0.9302	0.6165	1.0985	1.1433	0.5754
10967	TAG58:7-FA20:4	Triacylglycerol	TAG Ester	54456	DMS-MS	100010604	0.5028	1.2726	1.1528	1.3954	1.076	0.494	1.0786	0.5529	0.3638	0.9014	0.5713	0.4633	0.892	0.798	1.5521	0.5615	1.2865	1.0299	0.8006	0.9125	1.0482	0.6977	0.8681	0.4667	0.5675	0.6708	0.4765	0.9586	0.9035	0.6857	0.3356	1.637	1.3753	1.3271	0.494	1.1031	0.4424	0.4542	1.0633	0.794	1.1327	0.6298	0.4262
10970	TAG58:7-FA22:4	Triacylglycerol	TAG Ester	54623	DMS-MS	100010771	0.5406	1.4267	0.9312	1.1315	1.3606	0.8591	1.1611	1.1998	1.1277	0.5394	0.8508	0.5988	0.6698	0.7994	2.0717	0.6615	1.71	2.3997	1.997	1.3031	1.6337	0.9793	0.7922	0.3711	0.4312	0.6724	0.5379	0.9354	0.9737	0.6645	0.343	3.5262	3.1239	1.5721	0.7554	0.9361	0.5344	0.6514	1.018	0.5951	0.9563	0.7449	0.4769
10971	TAG58:7-FA22:5	Triacylglycerol	TAG Ester	53417	DMS-MS	100009565	0.9203	1.6084	0.8946	1.2743	1.6151	0.7369	1.6074	1.3561	1.232	0.7491	0.7786	0.7374	0.8385	1.3072	2.1743	0.7519	2.9935	3.0874	2.4004	0.8794	1.0932	0.8821	0.8688	0.5145	0.5277	0.7186	0.8289	0.6499	0.9179	0.5836	0.5684	3.0491	3.5578	2.3952	2.1606	1.2301	0.712	0.6209	0.8152	0.8053	1.0947	0.8772	0.6318
10972	TAG58:7-FA22:6	Triacylglycerol	TAG Ester	53418	DMS-MS	100009566	1.289	1.5232	0.8155	0.9422	0.8608	0.3296	1.1395	0.6725	0.5388	2.3995	0.7794	0.684	0.5931	2.2266	1.0259	0.7095	4.6804	0.8435	1.2035	1.2852	1.5322	0.5727	0.8645	0.3276	0.3933	0.6051	1.1996	0.9682	1.3431	0.7344	0.2669	4.6871	2.5509	3.3026	0.9263	0.9339	0.5557	0.31	0.9446	1.2591	1.0887	1.9914	0.512
10978	TAG58:8-FA18:1	Triacylglycerol	TAG Ester	54457	DMS-MS	100010605	0.9459	1.8109	0.8446	0.9272	1.0696	0.4822	1.0756	0.911	0.8138	1.0495	0.6713	0.5928	0.6112	1.7354	1.2985	0.5059	4.0905	1.7625	1.5595	1.0177	1.2748	0.6131	1.0098	0.3381	0.3761	0.7525	0.7214	0.5688	0.6442	0.5003	0.3237	3.8142	2.7348	3.0098	1.0996	1.1174	0.6393	0.5515	0.8646	0.95	1.245	1.3103	0.5497
10979	TAG58:8-FA18:2	Triacylglycerol	TAG Ester	53755	DMS-MS	100009903	0.6075	1.957	0.668	0.8412	0.9591	0.6435	1.0105	1.1348	0.9512	0.7626	0.7183	0.5878	0.6483	1.182	1.9427	0.5506	2.6852	1.8874	1.5707	1.3856	1.7045	0.705	0.9095	0.3079	0.3553	1.2503	0.4711	0.7752	0.8283	0.5625	0.3446	3.7346	2.5138	1.9655	0.9326	0.9327	0.5601	0.7167	0.8791	0.7657	1.2246	0.87	0.5905
10984	TAG58:8-FA20:3	Triacylglycerol	TAG Ester	54088	DMS-MS	100010236	0.6955	1.6807	1.7712	2.2937	0.9807	0.4768	1.1635	0.4658	0.353	1.6434	0.5627	0.4939	1.6956	1.6131	1.3134	0.5201	1.4756	1.0611	0.8143	1.0418	1.145	0.9497	0.8143	0.7662	0.9875	0.8885	0.6706	0.8617	0.6039	0.3654	0.5682	0.8576	1.0226	0.9504	0.5104	1.2841	0.3975	0.501	0.9638	0.8848	1.3984	0.5251	0.2951
10985	TAG58:8-FA20:4	Triacylglycerol	TAG Ester	54458	DMS-MS	100010606	0.4257	1.1037	1.3171	1.5485	1.0217	0.4079	1.0282	0.4917	0.3245	1.1482	0.5308	0.3944	0.9602	0.8595	1.4121	0.45	1.2565	0.9711	0.5645	0.996	1.1607	0.7319	0.7637	0.3832	0.6907	0.5294	0.3392	1.2782	0.8596	0.6425	0.3079	1.0954	1.1114	1.1135	0.4491	1.1564	0.3652	0.4088	0.8995	0.7506	1.3783	0.5228	0.3477
10989	TAG58:8-FA22:5	Triacylglycerol	TAG Ester	53756	DMS-MS	100009904	0.7216	1.9778	0.6624	0.96	1.2414	0.7235	1.264	1.4872	1.3058	0.5695	0.7136	0.5598	0.6557	1.18	1.9614	0.5687	2.855	2.8065	2.0123	1.1183	1.333	0.7814	0.9242	0.3823	0.3775	0.6853	0.5315	0.6295	0.7441	0.5162	0.4165	3.5354	3.0599	2.022	1.4565	1.1077	0.6542	0.7494	0.851	0.7953	1.1587	0.7968	0.6282
10990	TAG58:8-FA22:6	Triacylglycerol	TAG Ester	53419	DMS-MS	100009567	1.0385	1.6894	0.6429	0.8084	0.971	0.3593	1.0582	0.7889	0.6996	1.5073	0.6973	0.6237	0.4872	2.159	0.9269	0.4872	5.4931	1.219	1.5071	1.1762	1.5085	0.5345	1.1034	0.2565	0.3322	0.667	0.9117	0.8227	0.7862	0.5548	0.2244	4.9582	2.9153	4.4875	1.0426	1.0026	0.5449	0.3734	0.9054	1.2685	1.1502	1.646	0.503
10996	TAG58:9-FA18:1	Triacylglycerol	TAG Ester	54089	DMS-MS	100010237	0.8671	1.8133	1.0804	0.919	0.8058	0.3634	0.9094	0.7827	0.6246	1.2243	0.6158	0.5052	0.5793	1.5979	0.8767	0.3601	3.8247	1.154	1.074	1.3977	1.7067	0.5808	1.17	0.2504	0.3698	0.8642	0.6958	0.7503	0.6108	0.4424	0.2227	4.2709	1.9294	2.8566	0.7308	0.893	0.6285	0.4101	0.7218	1.0024	1.0848	1.3003	0.3762
10997	TAG58:9-FA18:2	Triacylglycerol	TAG Ester	54624	DMS-MS	100010772	0.7598	2.3132	0.6727	0.7156	0.8793	0.553	1.0475	1.2536	0.8969	0.8917	0.6529	0.531	0.4685	1.6099	1.455	0.4231	4.1809	1.575	1.4041	1.6102	2.1826	0.5764	1.1683	0.2398	0.3337	0.8865	0.5307	0.8067	0.7393	0.4825	0.2764	5.1193	2.4198	2.8347	0.7357	0.7967	0.5607	0.6063	0.7051	1.035	1.142	0.985	0.5545
11002	TAG58:9-FA20:4	Triacylglycerol	TAG Ester	53927	DMS-MS	100010075	0.522	1.207	2.1181	1.8941	0.8901	0.3912	0.9617	0.4751	0.3414	2.0512	0.5307	0.4315	1.147	1.2709	1.0526	0.3718	1.4329	1.1304	0.4502	1.3829	1.5863	0.9571	0.8987	0.4678	0.7857	0.6043	0.3708	1.1724	0.4781	0.4419	0.315	0.8451	0.8777	0.8563	0.4351	1.1233	0.3016	0.4287	0.8807	0.8685	1.6848	0.4288	0.2814
11005	TAG58:9-FA22:5	Triacylglycerol	TAG Ester	53420	DMS-MS	100009568	0.5713	2.38	0.5762	0.8597	0.9846	0.7221	1.1122	1.4013	1.107	0.7595	0.596	0.4974	0.6955	1.1605	1.9765	0.4436	2.4813	2.0727	1.2937	1.4625	1.8285	0.7323	0.8971	0.3756	0.3827	0.6788	0.3546	0.8331	0.7416	0.5258	0.3524	3.4817	2.0986	1.5376	0.9515	0.9079	0.5637	0.6766	0.6407	0.7753	1.0639	0.7199	0.5251
11006	TAG58:9-FA22:6	Triacylglycerol	TAG Ester	54459	DMS-MS	100010607	0.9008	2.4583	0.5504	0.7007	0.9016	0.4005	0.9719	1.05	0.8481	1.3121	0.6319	0.5649	0.4567	2.3463	0.9147	0.4099	6.2852	1.2919	1.4503	1.6865	2.2161	0.5496	1.4173	0.2087	0.2904	0.757	0.7032	0.9569	0.7403	0.5687	0.206	6.5603	2.9883	4.4999	0.7993	0.9002	0.4482	0.448	0.8648	1.3086	1.2401	1.432	0.5285
11102	TAG60:10-FA22:5	Triacylglycerol	TAG Ester	53757	DMS-MS	100009905	0.5829	1.6246	0.708	1.0388	1.0523	0.4848	1.2986	0.8253	0.6204	1.0437	0.5088	0.4348	1.0821	1.8545	1.7728	0.4569	2.7933	1.6439	0.9388	0.8734	1.0792	0.8359	0.6945	0.5829	0.5666	0.5031	0.4271	0.8292	0.5791	0.3059	0.4963	1.3717	1.414	1.1552	0.9792	1.0797	0.3725	0.5102	0.6316	0.8872	1.2282	0.637	0.4841
11103	TAG60:10-FA22:6	Triacylglycerol	TAG Ester	53758	DMS-MS	100009906	0.7441	1.8022	0.4846	0.9631	0.7802	0.2903	1.0942	0.5937	0.4152	1.5718	0.4609	0.5154	0.876	2.556	1.0229	0.4626	5.1393	0.6843	0.9007	1.1821	1.4794	0.6421	0.9957	0.3034	0.4336	0.5049	0.6764	1.431	1.0053	0.5559	0.2428	3.2764	1.9693	2.9676	0.6183	0.7666	0.2931	0.317	0.7633	1.1733	1.1758	1.1651	0.4397
11116	TAG60:11-FA22:5	Triacylglycerol	TAG Ester	54090	DMS-MS	100010238	0.6902	1.9774	0.6358	0.935	0.799	0.4783	1.1341	0.7603	0.6229	1.23	0.4596	0.4353	1.1054	2.5788	1.1498	0.3351	3.753	1.3746	0.7732	1.3016	1.4391	0.8133	0.7532	0.4596	0.4582	0.5728	0.5899	1.0195	0.7474	0.4095	0.3437	1.4204	1.3402	1.2314	0.8548	0.7617	0.2884	0.5258	0.512	1.2061	1.3234	0.8873	0.414
11117	TAG60:11-FA22:6	Triacylglycerol	TAG Ester	53421	DMS-MS	100009569	0.9907	2.169	0.5681	0.9663	0.8212	0.2913	1.1324	0.6305	0.4448	2.4973	0.5009	0.5009	0.8759	4.331	1.0371	0.3572	7.0186	0.9053	0.8107	1.2895	1.539	0.7553	1.0967	0.3284	0.4104	0.498	0.5044	1.3547	0.7665	0.4539	0.2688	2.7244	1.5558	2.6648	0.6537	0.8456	0.2649	0.3713	0.7227	1.3651	1.4331	1.07	0.4077
11129	TAG60:12-FA22:6	Triacylglycerol	TAG Ester	54285	DMS-MS	100010433	1.152	2.9956	0.6439	0.803	0.6651	0.3437	1.1212	0.7584	0.4317	3.4146	0.6555	0.5622	0.9589	6.8005	0.8041	0.3819	10.4506	0.7393	0.7881	2.1661	2.4726	0.7733	1.3164	0.2737	0.4402	0.5983	0.8327	2.0748	0.9738	0.6333	0.1687	3.963	1.8733	3.4135	0.5017	0.6427	0.1821	0.2785	0.5245	1.8932	1.3135	1.0517	0.3993
7698	Total CER	Sphingolipid SUM	Ceramides	54667	DMS-MS	100010830	10.0972	12.9633	8.6127	9.7202	15.7632	6.892	13.0579	13.1385	8.8576	10.9641	6.4099	8.6739	4.1192	12.3275	10.3132	23.2065	17.6642	16.3827	20.6292	7.5376	7.8808	15.0736	5.4578	11.051	8.4237	4.9791	9.1423	3.7812	7.5002	4.8265	11.2492	8.8776	21.4402	11.0047	16.0772	11.3208	5.1432	9.4709	6.498	13.0165	8.6659	11.0218	7.1393
7705	Total CE	Neutral Complex Lipids SUM	Cholesteryl Esters	54657	DMS-MS	100010820	52.0863	60.424	23.6244	30.8334	23.5388	19.3926	47.5723	17.3932	12.9686	56.189	18.4381	24.2142	25.4415	35.028	22.0687	23.3603	45.2019	23.9227	19.8772	27.0887	28.2251	23.1601	17.5817	50.245	31.3028	22.7469	53.3046	16.1245	10.8259	11.5399	35.9264	10.8477	9.5783	15.2004	34.9959	50.7651	21.7848	36.5735	17.4225	46.9268	38.9981	31.4407	19.8382
7706	Total DAG	Neutral Complex Lipids SUM	Diacylglycerols	54659	DMS-MS	100010822	57.9588	75.886	84.6552	70.4709	42.7471	33.0778	86.0775	35.1569	29.446	153.819	34.7261	31.0056	69.5622	55.0704	75.812	39.8673	83.7929	44.4278	80.404	45.0663	48.9346	778.686	24.9888	56.0852	45.6096	29.1625	66.6817	33.3254	40.2206	36.8634	47.2832	77.2001	50.1476	42.2057	47.9419	47.4758	63.6706	35.652	68.1895	69.54	65.1488	205.237	24.3884
7699	Total DCER	Sphingolipid SUM	Dihydroceramides	54670	DMS-MS	100010833	9.8706	10.1653	8.1239	7.6737	8.4488	5.9015	11.8486	8.2392	6.4073	8.9889	6.4727	18.1583	4.4683	6.7883	6.6954	7.266	11.3128	8.671	11.3129	10.5539	7.9666	17.8504	11.9724	9.6683	6.5953	13.3997	12.9401	3.7205	6.2258	5.0447	8.4172	6.3391	10.346	7.503	9.7918	8.5469	4.1762	7.0798	5.2722	14.82	8.6404	7.2027	3.8602
7700	Total HCER	Sphingolipid SUM	Hexosylceramides	54668	DMS-MS	100010831	13.6333	10.0008	8.5741	11.7512	8.9575	12.955	17.1703	12.5755	8.5397	18.1881	6.9918	9.4394	5.7008	11.8553	10.8416	12.7915	20.6318	9.289	10.9856	10.7266	12.0992	10.6668	6.369	15.3045	9.4206	7.5547	15.9035	10.819	8.8085	6.4462	10.6142	6.6843	9.1046	6.5456	12.6108	16.4711	6.8931	15.3394	7.4734	14.1424	10.1762	11.7631	7.6253
7701	Total LCER	Sphingolipid SUM	Lactosylceramides	54669	DMS-MS	100010832	13.1579	10.0677	7.9436	9.703	10.4164	8.6089	11.0813	7.7418	7.1844	10.6262	7.1444	7.5529	5.8349	8.2539	8.2399	10.8137	12.3105	11.0726	10.4889	8.1519	7.9216	6.9628	7.5383	11.2663	18.4088	7.2173	17.8026	6.226	5.7861	6.0945	9.275	5.0848	6.3857	7.9514	11.6835	9.5756	7.0772	9.0719	4.6241	18.7113	7.1427	7.8747	5.4553
7694	Total LPC	Phospholipid SUM	Lysophosphatidylcholines	54664	DMS-MS	100010827	34.1736	27.0607	15.9037	7.2385	5.0602	14.301	30.4736	14.8598	8.5199	39.5342	12.5431	8.3955	12.3384	10.2613	8.243	3.295	18.1458	8.9935	9.807	20.6887	23.707	17.1441	13.129	17.4662	13.2057	16.2899	21.889	3.9525	3.1791	6.0619	7.7174	1.8154	2.5041	2.9397	23.4361	38.7332	27.6957	27.9788	13.1514	34.4339	31.4337	11.578	7.9339
7696	Total LPE	Phospholipid SUM	Lysophosphatidylethanolamines	54665	DMS-MS	100010828	16.1842	9.9995	11.2246	6.1371	4.699	7.811	16.5116	10.6735	7.3498	24.7406	5.6714	6.3898	11.1909	5.5789	6.4738	3.0013	9.7259	7.1178	11.2262	12.7699	14.1823	15.0098	8.0721	8.6796	5.8543	10.5085	16.3711	5.3972	5.3436	3.1253	7.1427	2.8043	4.614	4.6075	10.3969	12.3802	11.9678	10.456	6.938	12.945	14.3961	8.2312	6.0646
7709	Total MAG	Neutral Complex Lipids SUM	Monoacylglycerols	62056	DMS-MS	100020183	13.1634	13.3582	13.9857	12.2862	9.173	9.1941	10.8946	12.3896	5.8374	13.4186	8.6905	7.5142	10.4537	11.0221	11.6375	8.9776	15.2809	8.2198	142.399	10.8292	15.4978	16.3382	9.8447	13.0716	13.4132	6.4683	11.4681	8.8827	16.9073	11.0444	12.9591	14.0515	13.8787	9.96	11.379	12.0315	8.0591	9.6942	26.9778	17.7429	11.4071	42.2935	5.277
7693	Total PC	Phospholipid SUM	Phosphatidylcholines	54661	DMS-MS	100010824	111.986	76.2264	75.5764	106.665	61.2012	47.9606	110.903	52.2626	30.9862	147.635	33.9231	54.2632	62.2035	85.6042	68.4356	52.8001	94.9533	45.12	58.7992	54.9478	68.9842	59.3624	44.7108	147.269	54.4333	50.051	119.571	39.0847	41.0704	39.3524	89.0887	47.9325	61.5175	68.2607	66.2656	98.4711	68.9519	70.0292	68.2527	100.868	79.3993	85.7815	38.3747
7695	Total PE	Phospholipid SUM	Phosphatidylethanolamines	54662	DMS-MS	100010825	95.0968	86.6421	99.0711	64.7569	58.5693	45.4535	117.775	108.852	35.0994	89.7692	40.1074	46.464	58.6403	50.0354	117.967	49.4988	57.6674	63.3268	76.6116	53.1235	64.5306	47.485	49.3519	89.9491	91.1279	51.5541	110.306	36.7804	58.1703	57.7219	52.3509	76.2041	53.6822	83.5399	56.7764	78.4727	69.2268	38.841	61.6608	97.8499	70.5874	126.508	38.3479
7697	Total PI	Phospholipid SUM	Phosphatidylinositols	54663	DMS-MS	100010826	12.7772	2.8409	11.1355	12.5929	6.9688	12.0315	29.4915	10.5141	8.2384	23.6408	9.1398	16.1286	21.754	9.4652	6.0762	5.4479	11.5038	8.9252	15.2674	8.7022	14.1056	11.9894	9.6196	31.6482	9.723	10.208	42.7097	7.4365	3.1223	4.6461	16.7661	5.7172	9.4176	6.4224	12.131	13.5035	14.5163	12.7554	11.0294	23.9148	14.3316	15.4973	3.9482
7702	Total SM	Sphingolipid SUM	Sphingomyelins	54666	DMS-MS	100010829	18.0731	17.9405	10.2994	12.7736	12.9216	11.3232	16.4063	11.4517	10.2004	16.0315	7.0624	9.6451	7.5888	12.0533	13.205	11.6848	18.0562	13.3376	13.2194	10.8037	11.6112	10.9399	9.4571	17.5868	10.817	8.8986	18.1953	6.6547	7.752	9.1087	13.867	7.6493	11.5289	9.8732	17.8307	19.3771	9.1977	15.378	9.3271	15.1685	13.6705	11.4882	8.7382
7708	Total TAG	Neutral Complex Lipids SUM	Triacylglycerols	54658	DMS-MS	100010821	199.944	237.248	360.428	204.377	151.812	97.0794	453.286	117.517	98.5554	489.888	146.815	122.189	228.926	151.23	212.639	115.342	203.829	131.17	173.517	249.043	296.659	152.588	86.8015	144.627	91.6769	163.373	189.253	95.8288	199.868	125.799	123.045	427.142	215.281	192.169	170.705	180.977	553.091	122.396	212.93	243.053	201.726	1172.04	76.2135
[truncated: 460 more columns]
