# Supplementary material for: Lipidomic signatures align with inflammatory patterns and outcomes in critical illness
Source: Nat Commun. 2022 Nov 10;13:6789. doi: 10.1038/s41467-022-34420-4 (PMC9647252; doi:10.1038/s41467-022-34420-4)
Supplement: Supplementary file 16 — Source Data [file 41467_2022_34420_MOESM16_ESM.xlsx]

## Sheet: Figure 1d
	HC	0h	24h	72h
DAG(16:1/16:1)	-0.010298	0.0955462	0.0611763	-0.189806
DCER(26:0)	-0.253286	0.313474	-0.184954	-0.210782
DAG(14:1/16:0)	0.149471	0.0634383	-0.0737826	-0.109464
DAG(16:1/18:0)	0.202529	0.0968041	7.33516e-05	-0.155892
PC(18:1/20:5)	0.552719	-0.0438223	-0.225786	0.219177
TAG56:2-FA18:1	0.728649	0.0220035	-0.241643	0.073119
TAG53:5-FA18:3	1.06906	-0.147746	-0.0519585	0.124783
PC(14:0/16:1)	0.109035	0.28353	-0.108759	-0.289656
PE(O-16:0/18:1)	-0.112683	-0.333187	0.372459	0.093884
DAG(14:0/18:3)	1.2375	0.268995	-0.220509	-0.29325
DAG(14:0/22:6)	0.340207	0.00343143	-0.136799	0.0336609
MAG(20:3)	-0.221375	-0.204821	0.0516992	0.242835
PC(18:2/20:3)	1.73053	0.487333	-0.375532	-0.494006
PE(O-16:0/22:6)	0.83669	-0.254997	0.189535	0.0568783
PC(14:0/20:3)	1.75997	0.374627	-0.137585	-0.582291
TAG53:2-FA18:0	0.675504	0.0293717	-0.173572	0.0527808
PE(18:2/18:2)	1.62126	0.315076	-0.511694	-0.110638
LPC(22:5)	1.69477	0.218392	-0.379286	-0.120437
TAG51:2-FA18:0	1.1444	0.0946404	-0.160229	-0.109637
LPE(22:5)	0.868723	0.134504	-0.276611	-0.0102037
DAG(16:0/22:5)	0.00413574	-0.279306	0.151814	0.227311
LPC(18:3)	1.98283	0.462155	-0.507151	-0.35837
CER(20:0)	-0.0691391	-0.469509	-0.308239	0.954652
PE(O-16:0/20:4)	2.20514	0.543031	-0.398936	-0.603123
PC(18:1/22:6)	0.626891	-0.216648	-0.10774	0.327148
DAG(14:0/14:0)	0.725391	0.26423	-0.190293	-0.257172
PE(18:2/16:1)	1.1404	0.5098	-0.379316	-0.450108
CER(22:1)	-0.493735	-0.5541	-0.235643	1.04786
DAG(18:0/22:6)	0.493806	-0.135191	-0.0269616	0.15159
DAG(12:0/18:0)	0.57484	0.139178	-0.161318	-0.153941
LPC(22:6)	1.74305	0.13613	-0.339987	-0.0537094
LPC(20:2)	1.88287	0.547937	-0.553437	-0.416708
DAG(16:0/18:0)	0.495553	0.153637	-0.140232	-0.1361
LPC(15:0)	2.7644	0.454703	-0.483363	-0.465597
PC(18:0/20:2)	0.941351	0.135273	-0.126291	-0.170263
PE(O-16:0/18:2)	0.79746	-0.128544	0.203191	-0.12395
PE(18:1/22:6)	-0.136523	-0.44257	-0.10665	0.724515
PE(18:1/22:5)	-0.293903	-0.366407	0.01557	0.517619
PE(O-18:0/22:4)	-0.245912	-0.415252	0.368415	0.225417
PC(18:0/22:4)	0.432174	-0.0551802	-0.0222315	0.0454907
PE(18:1/20:3)	0.169171	-0.133121	-0.197099	0.357778
TAG44:1-FA14:1	0.838015	0.257451	-0.163838	-0.286403
TAG44:2-FA18:2	0.7009	0.0831515	-0.279683	0.0627113
LPE(20:3)	1.49154	0.51548	-0.549549	-0.329633
TAG44:2-FA16:0	0.725835	0.0742204	-0.263219	0.0536157
TAG60:12-FA22:6	0.0947502	-0.258134	-0.105603	0.445103
PC(18:2/18:3)	1.59624	0.340516	-0.388314	-0.2656
PI(18:1/18:2)	0.317935	0.423258	-0.538812	-0.0745235
DAG(14:0/20:0)	1.2252	0.342699	-0.226475	-0.39762
DAG(16:1/22:6)	0.217914	-0.215947	-0.0219435	0.28936
TAG46:1-FA14:1	0.81312	0.205401	-0.111098	-0.271114
PE(O-16:0/22:4)	0.304677	-0.297986	0.306972	0.0615611
PC(18:1/22:4)	0.356925	-0.082708	0.0931142	-0.0234317
MAG(18:2)	-0.268595	-0.220374	0.0485805	0.244813
PI(18:0/16:1)	-0.2343	0.165534	0.00264477	-0.235226
TAG46:2-FA18:1	0.368517	-0.0243251	-0.209392	0.137645
TAG46:0-FA16:0	0.922489	0.202633	-0.143814	-0.244684
TAG38:0-FA12:0	0.433091	0.0407192	-0.0946177	-0.0903893
TAG45:0-FA16:0	1.17595	0.162822	-0.17326	-0.211634
DAG(16:1/20:2)	0.11547	-0.262116	0.144386	0.198046
TAG46:0-FA14:0	0.897016	0.20773	-0.142622	-0.248337
PE(18:0/18:3)	0.356818	-0.165143	-0.100546	0.282284
LPE(16:1)	0.153131	0.410624	-0.318239	-0.258196
TAG46:1-FA16:0	0.961969	0.219887	-0.138048	-0.279971
TAG44:0-FA14:0	0.889858	0.225814	-0.1673	-0.250985
TAG48:0-FA18:0	0.949614	0.186653	-0.16227	-0.234484
TAG55:6-FA20:4	0.589046	-0.0994181	-0.11037	0.174975
TAG44:1-FA16:0	0.84938	0.119512	-0.20097	-0.093023
TAG42:1-FA16:1	0.63103	0.132345	-0.191607	-0.107857
TAG47:0-FA14:0	1.15828	0.201371	-0.177769	-0.244209
LPC(20:5)	1.30927	0.100044	-0.395702	0.102983
TAG45:0-FA14:0	1.15013	0.190231	-0.178797	-0.23765
DCER(18:0)	-0.0742657	-0.387337	-0.275004	0.810346
TAG42:1-FA14:0	0.541466	0.147891	-0.194969	-0.114287
PC(20:0/18:2)	0.937832	-0.0720563	-0.214468	0.200128
TAG45:0-FA15:0	1.19078	0.189951	-0.182188	-0.240216
TAG44:0-FA16:0	1.08764	0.167052	-0.167133	-0.214021
TAG46:1-FA16:1	0.585056	0.221306	-0.0903056	-0.281125
PC(18:1/22:5)	0.011028	-0.0468015	-0.0475805	0.109871
TAG44:0-FA18:0	1.16387	0.0791456	-0.219977	-0.0721667
TAG54:7-FA18:3	0.12747	-0.179172	0.0919914	0.108463
TAG46:3-FA18:2	0.281149	-0.05838	-0.265732	0.272197
PI(18:1/20:4)	0.90583	0.377383	-0.428105	-0.193261
LPE(22:6)	1.01899	-0.00228291	-0.359427	0.240538
TAG44:1-FA18:1	0.950875	0.0840579	-0.215921	-0.051257
TAG44:1-FA16:1	0.650645	0.171249	-0.130294	-0.222765
PE(P-18:1/20:3)	1.88129	0.512293	-0.311014	-0.610496
TAG54:7-FA18:2	0.0668903	-0.179791	0.100609	0.109298
TAG48:1-FA12:0	1.22032	0.196357	-0.214628	-0.237545
DCER(14:0)	-0.0222443	-0.0497918	0.022201	-0.0369816
TAG44:1-FA14:0	0.637551	0.15557	-0.14199	-0.206087
PC(18:2/20:2)	0.740298	0.117324	-0.211776	-0.0363128
TAG54:8-FA18:2	0.117377	-0.187923	0.0753565	0.137662
PI(18:0/22:5)	0.156588	0.12177	-0.1295	-0.0547511
TAG46:1-FA18:0	0.888557	0.107547	-0.260789	-0.00354965
TAG44:2-FA16:1	0.586571	0.129413	-0.212889	-0.0555471
TAG44:2-FA14:0	0.689648	0.186272	-0.16291	-0.228282
TAG54:8-FA18:3	0.0835256	-0.166766	0.0954147	0.0912181
TAG42:2-FA18:2	0.466802	0.0380166	-0.217655	0.0566289
PC(18:1/20:2)	0.454474	0.150187	-0.0925074	-0.166029
PC(18:1/18:3)	0.97248	0.0766898	-0.262483	0.0418257
TAG46:1-FA14:0	0.831324	0.242432	-0.136925	-0.292102
PE(P-18:1/20:5)	1.05609	0.180541	-0.322436	-0.0493815
DAG(14:0/16:1)	0.484557	0.257483	-0.0949248	-0.313044
TAG42:1-FA16:0	0.708895	0.103351	-0.207942	-0.0536872
TAG44:2-FA12:0	0.6636	0.172551	-0.157492	-0.217237
TAG46:1-FA12:0	1.20381	0.172652	-0.1622	-0.246787
TAG54:6-FA18:2	0.0350309	-0.212422	0.0998864	0.171109
DAG(15:0/18:1)	0.570949	0.0147774	-0.0633286	-0.096337
TAG57:8-FA22:6	0.491259	-0.319335	-0.198003	0.573216
TAG44:0-FA12:0	1.05151	0.155173	-0.156702	-0.214368
TAG45:1-FA15:0	1.26198	0.214315	-0.192274	-0.264707
CER(26:0)	0.0629579	0.10859	-0.130559	-0.0276725
TAG58:2-FA18:1	0.340934	0.0456275	-0.125269	-0.0513404
TAG44:1-FA12:0	0.637109	0.126884	-0.127966	-0.187212
TAG46:2-FA14:1	0.776879	0.241414	-0.103915	-0.318656
MAG(18:4)	1.41065	0.152161	-0.25593	-0.11976
TAG46:0-FA18:0	1.05315	0.169641	-0.184416	-0.20543
PC(17:0/20:4)	1.17266	-0.065288	-0.0612073	0.00955485
PE(16:0/18:3)	-0.130461	-0.227858	0.000423168	0.32489
PC(18:2/22:5)	0.042811	0.0114186	0.0307148	-0.0573798
TAG42:0-FA14:0	0.53672	0.11043	-0.131879	-0.149316
TAG40:0-FA14:0	0.54577	0.0775115	-0.133037	-0.104793
DCER(16:0)	0.287494	-0.347125	-0.443219	0.880597
TAG55:5-FA18:2	-0.0542398	-0.141959	0.0801046	0.061499
DAG(12:0/16:0)	0.778859	0.185496	-0.185161	-0.213204
TAG46:0-FA12:0	1.14995	0.177676	-0.179028	-0.230741
PE(P-16:0/20:5)	1.34208	0.0947498	-0.275808	-0.0136432
TAG46:2-FA16:1	0.571812	0.238116	-0.102072	-0.300003
PE(18:0/20:2)	0.225214	-0.200484	0.0509776	0.194549
TAG42:0-FA16:0	0.774885	0.10479	-0.16179	-0.120589
TAG44:3-FA18:2	0.145853	-0.109841	-0.26139	0.359526
PE(P-18:1/16:0)	1.1256	0.498972	-0.363556	-0.44938
TAG46:3-FA18:1	0.152801	-0.0982268	-0.252948	0.320033
DAG(15:0/18:2)	0.799374	-0.109903	0.31696	-0.263285
PC(14:0/14:0)	0.53877	0.314879	-0.205414	-0.287056
PE(P-18:0/16:0)	1.52691	0.485043	-0.385889	-0.456158
MAG(20:4)	-0.260883	-0.218494	0.0439778	0.253281
TAG47:0-FA16:0	1.15424	0.158102	-0.160187	-0.208838
PC(16:0/20:1)	0.316601	-0.147376	0.099443	0.0629614
DCER(22:2)	1.03648	0.133348	-0.080401	-0.224925
PI(16:0/20:4)	0.781621	0.306315	-0.419947	-0.0899563
TAG46:4-FA18:2	0.00230789	-0.162883	-0.263493	0.484599
PC(15:0/20:4)	1.45056	0.0338281	-0.0575093	-0.162127
TAG48:1-FA18:0	1.08298	0.239117	-0.194906	-0.271808
DAG(14:0/18:2)	0.980544	0.182172	-0.0506966	-0.314293
TAG47:1-FA17:0	1.15574	0.234917	-0.190755	-0.280086
TAG42:1-FA18:1	0.66894	0.0498239	-0.168887	-0.0458919
TAG46:1-FA18:1	1.27692	0.193708	-0.205252	-0.231437
PC(20:0/20:4)	0.709929	-0.0424148	-0.0230981	-0.00424519
TAG46:3-FA18:3	1.22252	0.214355	-0.252646	-0.202294
TAG48:0-FA14:0	0.980753	0.185623	-0.149588	-0.228961
CER(26:1)	0.0445534	-0.316102	-0.456134	0.880432
TAG46:3-FA14:0	1.08826	0.278813	-0.205374	-0.311923
TAG47:0-FA17:0	1.16353	0.207903	-0.1803	-0.246467
TAG48:0-FA16:0	0.745328	0.133978	-0.122506	-0.149491
TAG45:1-FA18:1	1.27176	0.131445	-0.212407	-0.149746
PC(18:0/14:0)	0.894273	0.317816	-0.197186	-0.341835
TAG47:1-FA16:0	1.07968	0.172159	-0.123435	-0.245206
TAG47:0-FA15:0	1.13679	0.149076	-0.158513	-0.199305
TAG48:1-FA14:1	0.970609	0.194833	-0.125703	-0.255304
TAG51:0-FA18:0	1.00634	0.165818	-0.188942	-0.184031
TAG55:4-FA18:2	0.0889311	-0.138218	0.0169188	0.111489
TAG49:0-FA17:0	0.905891	0.140104	-0.149853	-0.165794
CE(22:0)	1.55335	0.292076	-0.322596	-0.260345
TAG46:2-FA14:0	0.951739	0.30012	-0.173787	-0.348062
TAG48:2-FA18:0	1.18631	0.281643	-0.240535	-0.303198
TAG54:0-FA18:0	1.15822	0.173418	-0.241061	-0.162251
LCER(22:0)	0.925607	0.248973	-0.356863	-0.0923417
HCER(26:0)	1.34706	0.218791	-0.233352	-0.225288
TAG44:2-FA18:1	0.215779	-0.0636872	-0.184928	0.179206
TAG58:3-FA18:1	0.293114	-0.00355502	-0.118948	0.0490414
TAG49:0-FA18:0	1.06342	0.148911	-0.170556	-0.19735
TAG50:0-FA14:0	0.977536	0.177897	-0.185833	-0.206568
TAG40:0-FA16:0	0.690234	0.0864073	-0.156302	-0.103827
TAG47:1-FA15:0	1.26102	0.175616	-0.145462	-0.250969
TAG49:0-FA16:0	1.06714	0.139283	-0.157198	-0.17027
TAG48:2-FA12:0	1.52284	0.230911	-0.254993	-0.261753
TAG46:2-FA18:2	1.02894	0.205883	-0.202975	-0.24025
TAG48:4-FA20:4	0.392646	0.1403	-0.154168	-0.153132
TAG51:0-FA16:0	1.11195	0.156512	-0.19413	-0.173216
TAG54:7-FA18:1	0.495991	-0.204892	-0.00644803	0.213013
PC(18:2/20:1)	0.512052	0.062721	-0.0861872	-0.0603623
PC(18:2/22:4)	0.622962	-0.0605011	0.0696781	-0.0785031
TAG50:0-FA18:0	0.946162	0.144935	-0.150404	-0.160831
TAG56:1-FA16:0	0.743859	0.130387	-0.160082	-0.141993
PC(18:2/20:5)	0.949802	0.0604688	-0.238126	0.0422306
TAG56:9-FA20:5	0.112948	-0.193454	-0.178312	0.401913
HCER(26:1)	0.886641	0.0896685	-0.280517	0.0524969
TAG52:7-FA20:5	0.508354	-0.104408	-0.205939	0.286986
TAG46:3-FA12:0	0.970486	0.212013	-0.163652	-0.285848
PC(20:0/18:1)	0.297515	-0.141184	0.0829107	0.0733624
TAG56:3-FA20:0	0.468009	-0.0311877	-0.118093	0.0835289
TAG51:4-FA20:4	1.14323	0.208079	-0.17433	-0.245347
TAG46:2-FA12:0	0.9107	0.194348	-0.150052	-0.272677
TAG50:5-FA20:5	0.75965	0.0816234	-0.205231	-0.0268494
SM(26:1)	0.888231	0.15521	-0.373717	0.0564249
TAG46:2-FA16:0	0.998924	0.204067	-0.136258	-0.292321
TAG52:7-FA16:0	1.11233	0.15633	-0.194628	-0.17239
PC(20:0/20:3)	0.776268	-0.0922795	0.100015	-0.073967
MAG(22:4)	0.0923375	-0.216456	0.140174	0.142969
TAG54:6-FA18:1	0.385856	-0.214825	0.0475723	0.1876
MAG(20:2)	0.182581	-0.250411	0.0516695	0.263587
PE(18:1/16:1)	0.0995088	0.0836397	-0.0858985	-0.0396938
HCER(22:1)	0.162951	-0.0823334	-0.147094	0.239489
DAG(12:0/18:2)	0.722162	0.26449	-0.202012	-0.2779
TAG48:1-FA16:1	0.365886	0.0936289	-0.020969	-0.15009
PC(20:0/14:1)	0.569906	-0.208769	0.0143871	0.201134
TAG53:3-FA18:1	0.578347	-0.255814	-0.128278	0.406731
PC(17:0/20:3)	1.30338	-0.0326472	0.013794	-0.12546
TAG54:6-FA18:3	0.390277	-0.208941	0.0468638	0.179957
TAG47:1-FA14:0	1.28492	0.205058	-0.173118	-0.263741
DAG(18:2/20:5)	0.0610081	-0.170773	-0.101223	0.294388
DAG(16:0/22:6)	0.265686	-0.202815	-0.0181448	0.261994
TAG48:1-FA16:0	0.690451	0.123188	-0.0638468	-0.186245
MAG(18:1)	-0.268861	-0.194587	-0.0255702	0.296089
PC(18:2/20:4)	1.99883	0.522562	-0.450653	-0.498886
TAG56:2-FA16:0	0.28663	-0.0273387	-0.0212617	0.00692043
HCER(20:0)	1.39451	0.292946	-0.168986	-0.396122
DCER(22:0)	0.953505	-0.141772	-0.362153	0.440691
TAG54:5-FA18:0	0.239498	-0.179803	0.0394883	0.163925
PC(18:0/20:0)	0.945705	-0.0603915	-0.0765944	0.0454576
TAG54:8-FA20:5	0.32949	-0.188686	-0.148918	0.358785
TAG53:1-FA16:0	1.17028	0.151718	-0.205473	-0.157307
TAG56:8-FA20:5	0.164705	-0.207892	-0.20886	0.447619
CER(20:1)	-0.373419	-0.0563479	-0.213304	0.334594
TAG47:1-FA18:1	1.32457	0.164424	-0.201441	-0.215042
TAG42:0-FA12:0	0.477633	0.0897714	-0.116605	-0.135702
LCER(14:0)	1.05245	-0.101037	-0.159664	0.170991
PC(18:2/22:6)	0.447056	0.080718	-0.0874532	-0.0757758
DAG(12:0/18:1)	0.0521049	0.0285032	-0.0610928	-0.06894
LCER(20:0)	0.93843	0.31446	-0.396378	-0.14337
HCER(18:1)	0.0571968	-0.0723286	-0.173256	0.264715
PC(18:0/22:5)	0.555092	-0.146849	-0.119533	0.25267
MAG(22:5)	-0.104005	-0.244065	0.0716598	0.271847
PE(P-18:0/20:5)	1.28366	0.199292	-0.311601	-0.125716
TAG58:9-FA20:4	0.277089	0.0610816	-0.0147793	-0.101413
TAG55:4-FA18:1	0.163038	-0.146396	-0.0281731	0.156734
TAG50:1-FA18:0	0.835923	0.145872	-0.113421	-0.184917
TAG48:2-FA16:1	0.292244	0.108543	0.00940356	-0.191917
TAG54:5-FA22:1	0.202805	-0.243958	0.00289406	0.296899
HCER(20:1)	0.511721	-0.0965171	-0.191418	0.261337
DCER(24:0)	1.28579	-0.00883868	-0.372673	0.230753
TAG50:4-FA20:4	0.600307	0.310499	-0.167055	-0.326829
TAG58:10-FA22:6	0.0895577	-0.348303	-0.16817	0.630846
PE(P-18:2/20:4)	1.85049	0.451536	-0.351611	-0.483633
PE(O-18:0/22:5)	0.15544	-0.312417	0.30921	0.096804
LCER(20:1)	0.516015	-0.00116108	-0.399878	0.33968
TAG49:1-FA17:0	0.97283	0.15504	-0.11984	-0.209794
SM(26:0)	1.57037	0.239927	-0.293885	-0.220215
TAG55:5-FA18:1	0.142567	-0.168133	-0.00209675	0.161108
DAG(18:0/18:3)	0.412769	-0.149224	0.0395602	0.10871
PE(18:0/20:5)	0.471515	-0.214166	-0.164854	0.37184
DAG(18:2/22:6)	0.107539	-0.355393	-0.0186016	0.488762
PI(16:0/20:3)	0.703167	0.251043	-0.183899	-0.241489
DCER(20:1)	0.00543882	0.253656	-0.21015	-0.151659
TAG49:0-FA15:0	1.18317	0.113483	-0.162433	-0.161438
LCER(24:0)	0.670737	0.448566	-0.359625	-0.330346
TAG56:5-FA20:1	0.0896043	-0.251134	-0.0173631	0.347966
TAG50:5-FA20:4	0.694593	0.303021	-0.184218	-0.330245
TAG45:1-FA16:0	1.04834	0.125151	-0.14921	-0.180289
TAG58:9-FA22:6	-0.00849688	-0.375574	-0.210845	0.722325
TAG52:6-FA14:0	1.01147	0.0995024	-0.155113	-0.101218
DAG(14:0/16:0)	0.858408	0.228376	-0.142826	-0.271454
TAG54:5-FA18:2	0.183299	-0.264049	0.00756354	0.329376
TAG58:10-FA20:4	0.2954	0.0678605	-0.0532299	-0.0743678
PC(16:0/12:0)	0.494659	0.22958	-0.195912	-0.201597
LPC(14:0)	2.1	0.372379	-0.406142	-0.351389
MAG(22:6)	0.174089	-0.17606	-0.0119278	0.193895
MAG(18:3)	-0.113417	-0.185752	0.024849	0.203732
TAG50:6-FA20:4	0.7295	0.305335	-0.218001	-0.326119
TAG56:4-FA18:2	0.10586	-0.218169	-0.0677455	0.351597
DAG(14:0/20:4)	0.660287	0.419097	-0.236598	-0.412068
MAG(18:0)	-0.172136	-0.0396306	-0.0482696	0.122742
PC(17:0/18:1)	1.14781	-0.167671	0.0379256	0.0525513
TAG58:10-FA20:5	0.213962	-0.118656	-0.136531	0.255917
PE(16:0/20:2)	-0.484885	-0.383486	0.130456	0.44881
TAG52:6-FA22:6	0.894965	0.0228395	-0.122572	-0.0214204
TAG50:1-FA20:1	0.961393	0.19155	-0.137462	-0.23798
LCER(18:0)	0.966193	-0.0220658	-0.346596	0.260916
LCER(26:1)	0.346312	0.386391	-0.387934	-0.178691
TAG48:1-FA14:0	1.01948	0.137072	-0.109519	-0.198834
TAG54:0-FA16:0	1.33699	0.169248	-0.276565	-0.121596
PE(18:0/16:0)	-0.249367	-0.24356	0.0744881	0.286402
TAG52:2-FA20:0	0.737589	-0.173982	-0.0967459	0.244911
TAG58:8-FA22:6	0.0644113	-0.381678	-0.240258	0.751307
TAG46:3-FA16:1	0.6767	0.240956	-0.123249	-0.321616
TAG51:0-FA17:0	1.02849	0.129848	-0.176903	-0.12271
TAG48:4-FA12:0	1.54901	0.29499	-0.268828	-0.323362
TAG56:10-FA18:2	0.397935	-0.0704207	-0.0956503	0.114163
TAG49:1-FA14:0	1.22655	0.205289	-0.190047	-0.235813
MAG(16:1)	-0.398964	-0.22466	0.0828647	0.270247
PC(18:0/18:0)	0.945206	-0.176594	-0.00443428	0.131295
TAG48:5-FA18:3	1.57154	0.296655	-0.260244	-0.331495
TAG54:5-FA18:1	0.263361	-0.260217	-0.0125088	0.334656
TAG55:7-FA18:1	1.09945	0.0954912	-0.252022	-0.0413119
PE(P-18:1/20:4)	2.03371	0.529421	-0.374814	-0.588223
TAG52:0-FA18:0	0.998123	0.131974	-0.191968	-0.121144
DAG(16:1/18:3)	0.675868	0.0450746	-0.0433369	-0.0988402
TAG48:3-FA12:0	1.52216	0.266809	-0.265965	-0.295324
TAG50:3-FA20:3	0.695358	0.256324	-0.121189	-0.310442
TAG48:1-FA18:1	1.09053	0.146926	-0.132328	-0.199863
DAG(14:1/18:1)	0.765509	-0.0831618	0.154337	-0.132953
PC(15:0/18:1)	1.07755	-0.165878	0.0392671	0.0571844
TAG46:3-FA14:1	0.91463	0.305197	-0.146762	-0.377545
TAG52:6-FA20:5	0.610637	-0.0280879	-0.158683	0.100596
PE(P-18:1/22:4)	0.501199	-0.0908088	-0.058343	0.121764
PI(18:0/22:4)	0.374617	0.00660894	0.0458748	-0.0997058
TAG49:1-FA16:1	0.602007	0.110436	-0.0729953	-0.15769
TAG52:4-FA22:4	0.610061	0.00334308	-0.0253441	-0.0522351
TAG53:4-FA16:0	0.178771	-0.154726	0.0564531	0.0812281
PE(O-18:0/22:6)	0.170216	-0.434361	0.322747	0.247239
TAG46:3-FA16:0	0.988307	0.150522	-0.0800858	-0.262067
TAG55:3-FA18:2	0.43856	-0.0696552	-0.0986453	0.111758
TAG56:2-FA20:0	0.763224	0.0228387	-0.215374	0.0411089
DAG(16:1/20:0)	0.631337	0.174653	-0.188374	-0.124589
TAG52:5-FA14:0	1.01883	0.144348	-0.118931	-0.199232
TAG48:3-FA18:3	1.29042	0.245661	-0.20632	-0.290786
TAG52:0-FA20:0	1.24516	0.18742	-0.232569	-0.187824
TAG50:0-FA16:0	0.755299	0.0658177	-0.122381	-0.0574982
TAG54:3-FA18:3	0.738103	-0.0610199	-0.122702	0.117273
PE(P-18:0/18:3)	0.689491	0.0912527	-0.105265	-0.153755
TAG56:3-FA18:2	0.406288	-0.0586692	-0.11156	0.124313
MAG(16:0)	-0.263222	-0.0528387	-0.0622816	0.16561
TAG56:1-FA18:1	1.03053	0.102596	-0.233361	-0.0739826
TAG52:6-FA18:1	0.775694	-0.162629	-0.199174	0.325893
PC(18:0/20:1)	0.150832	0.0344245	-0.0483258	-0.053985
TAG54:4-FA18:0	0.117258	-0.247523	0.00536083	0.314236
MAG(20:1)	0.212101	-0.21241	-0.0733091	0.30105
TAG48:2-FA14:1	0.982526	0.129383	-0.0683739	-0.226013
CE(24:1)	1.23598	0.345905	-0.355296	-0.262812
MAG(14:0)	-0.132177	-0.0064613	-0.088578	0.0644717
PE(P-18:1/18:2)	1.51029	0.534146	-0.352252	-0.554545
PC(18:0/20:4)	0.737591	-0.280488	-0.00135689	0.294281
TAG56:7-FA20:5	0.32912	-0.214996	-0.246185	0.493008
TAG48:3-FA18:1	1.38776	0.273243	-0.259044	-0.291901
TAG52:4-FA14:0	0.913176	0.0821268	-0.050435	-0.170512
PI(18:0/20:2)	0.731199	0.123021	-0.134714	-0.120029
PE(18:2/20:4)	1.05132	0.153899	-0.334908	-0.000127607
CER(14:0)	1.12156	0.0490638	-0.410242	0.209286
CE(22:2)	-0.0145203	0.343347	-0.200605	-0.28333
TAG48:4-FA18:3	1.58646	0.280777	-0.243105	-0.328444
HCER(18:0)	0.681266	0.142719	-0.217231	-0.0583065
CE(22:1)	0.858777	0.338552	-0.277289	-0.285668
TAG48:2-FA18:1	1.19287	0.212245	-0.179709	-0.251574
TAG55:3-FA18:1	0.569862	-0.0796657	-0.166401	0.18488
TAG54:6-FA22:6	0.359298	-0.186687	-0.0623257	0.273047
TAG50:2-FA14:1	0.848484	0.16279	-0.182225	-0.163974
PC(16:0/14:1)	0.227893	0.282887	-0.201001	-0.21077
CE(20:2)	1.57763	0.306829	-0.197739	-0.40816
DAG(18:1/20:5)	0.384008	-0.12422	-0.123816	0.219698
TAG52:5-FA20:5	0.498867	-0.0450139	-0.144036	0.108326
PC(18:1/20:1)	0.0401576	0.0260407	-0.0169438	-0.0588432
PE(O-18:0/18:1)	-0.265375	-0.451316	0.407455	0.237725
TAG51:1-FA18:0	1.06309	0.113866	-0.172863	-0.129992
TAG56:9-FA22:6	0.399437	-0.368984	-0.0620365	0.515724
PC(17:0/22:6)	1.06828	-0.0944236	0.0048846	-0.00444072
DAG(14:0/18:1)	0.133914	0.0390663	-0.0617118	-0.090778
TAG56:7-FA18:0	0.814461	-0.25893	-0.144597	0.399016
TAG50:5-FA16:1	0.547015	0.021888	0.0302673	-0.125504
TAG52:5-FA20:3	0.79443	0.0579595	-0.028167	-0.145717
CE(20:5)	0.891562	0.0752594	-0.189924	-0.0191012
TAG51:2-FA16:0	0.576135	-0.136085	-0.0383361	0.154323
TAG52:6-FA20:4	0.6162	0.198154	-0.11729	-0.225802
TAG56:9-FA18:3	1.09644	-0.114641	-0.178581	0.203133
LPC(20:4)	1.82789	0.410369	-0.539397	-0.23719
PC(16:0/20:2)	0.770534	-0.00755868	-0.0227945	-0.0591791
DAG(16:0/20:3)	0.158079	0.107428	-0.0347878	-0.130148
TAG60:10-FA22:5	0.155725	-0.346934	-0.0504714	0.503365
TAG60:11-FA22:6	0.143174	-0.306485	-0.0841311	0.483551
DAG(16:1/18:1)	0.0212904	-0.132531	0.123646	0.0539351
TAG56:8-FA22:6	0.191982	-0.410196	-0.0386185	0.573154
CE(24:0)	1.14466	0.373037	-0.31603	-0.328022
PE(18:1/18:3)	0.77974	-0.0052688	-0.265852	0.179664
TAG54:3-FA20:3	0.308601	-0.0443335	-0.0135442	0.0368552
LCER(22:1)	0.106892	0.107464	-0.364978	0.20612
TAG53:3-FA16:0	0.293802	-0.172638	0.0421709	0.113184
TAG56:4-FA16:0	0.132248	-0.154929	0.111957	0.0827829
TAG50:1-FA14:0	1.00556	0.132792	-0.177989	-0.146222
DAG(18:2/22:5)	0.116096	-0.430894	0.101426	0.470326
LCER(26:0)	0.630633	0.235764	-0.371438	-0.0245003
PC(18:0/20:3)	1.12158	0.128764	-0.118302	-0.190982
DAG(18:0/18:2)	0.127898	-0.187726	0.110881	0.128956
DAG(16:0/20:4)	0.107257	0.21294	-0.0939574	-0.208302
TAG54:1-FA18:0	0.97854	0.0852217	-0.247669	-0.0124517
LPC(20:0)	0.989844	0.360819	-0.31279	-0.296122
TAG52:0-FA16:0	1.01003	0.11225	-0.176081	-0.103666
TAG54:7-FA22:6	0.495801	-0.227512	-0.0632348	0.313102
TAG54:7-FA20:5	0.366914	-0.237505	-0.120979	0.399859
PE(O-18:0/20:3)	1.30987	0.238258	-0.246106	-0.234538
TAG48:5-FA18:2	1.34684	0.183253	-0.209742	-0.200568
TAG57:3-FA18:2	0.138948	-0.312598	-0.177529	0.585764
TAG50:5-FA18:1	1.23885	0.0565751	-0.235995	0.0107881
TAG51:5-FA18:3	1.53921	-0.107622	-0.0746048	0.0366077
TAG55:7-FA15:0	1.19629	-0.250295	-0.158624	0.355596
TAG58:10-FA22:5	0.660684	-0.320797	-0.13439	0.491308
TAG50:5-FA18:2	1.22694	-0.0327452	-0.0612147	-0.0411661
TAG50:4-FA14:0	1.17369	-0.120969	-0.0114316	0.0353346
TAG52:6-FA16:1	0.808061	-0.17787	0.0764783	0.0685343
TAG56:4-FA22:4	0.0906097	-0.17238	0.0699685	0.153475
DAG(16:0/20:5)	0.476417	-0.0785195	-0.16939	0.218149
TAG58:8-FA20:4	0.110052	-0.141932	0.0684012	0.111331
TAG47:2-FA14:0	1.39565	0.237853	-0.182617	-0.307747
TAG56:5-FA22:4	0.0579915	-0.30863	0.123537	0.288996
LPC(20:3)	2.0534	0.512001	-0.537808	-0.40391
TAG48:2-FA16:0	0.841323	0.139948	-0.0472892	-0.243644
TAG53:2-FA18:2	0.846538	-0.0371532	-0.142504	0.0916549
TAG52:7-FA22:6	0.977844	0.0039392	-0.157475	0.0130182
TAG55:7-FA22:6	0.950825	-0.268778	-0.128893	0.380373
TAG42:2-FA12:0	0.499787	0.115477	-0.124935	-0.157345
TAG54:4-FA20:3	0.320078	-0.179416	0.0460411	0.159493
LPE(18:0)	1.18571	0.430496	-0.518301	-0.208761
TAG52:8-FA16:1	0.687388	0.167693	-0.155813	-0.165948
TAG56:6-FA22:4	0.0587794	-0.381008	0.183606	0.327206
DAG(16:0/18:2)	0.048204	-0.256055	0.155039	0.187209
PE(P-18:0/18:2)	1.45927	0.487779	-0.319793	-0.517875
TAG50:5-FA16:0	0.765096	0.00890901	-0.126385	0.00497635
TAG47:2-FA18:2	1.50763	0.22075	-0.21779	-0.266164
TAG56:8-FA22:5	0.469708	-0.423848	0.0301057	0.489737
TAG54:6-FA16:1	0.23879	-0.159288	0.0941716	0.0937374
TAG52:6-FA16:0	0.889147	-0.135528	-0.0355204	0.113277
CE(20:3)	1.71149	0.321618	-0.250661	-0.391364
LCER(24:1)	0.467385	0.419226	-0.379136	-0.246612
TAG56:5-FA16:0	0.0985918	-0.296109	0.163468	0.227186
TAG50:2-FA18:0	0.909715	0.20246	-0.153857	-0.230226
TAG52:1-FA20:0	1.12385	0.17204	-0.183697	-0.192793
DAG(16:0/18:1)	0.295049	-0.155178	-0.00140323	0.176991
TAG54:6-FA16:0	0.377577	-0.255018	0.0198706	0.281535
HCER(14:0)	0.9369	-0.131896	-0.0615575	0.12866
TAG52:1-FA16:1	0.303683	0.0957727	-0.113905	-0.0526213
PC(18:2/18:2)	2.07872	0.579093	-0.595802	-0.440136
TAG52:5-FA22:5	0.712646	-0.153713	0.0309239	0.0926788
TAG49:3-FA16:1	0.831223	-0.0398151	0.0285401	-0.0739379
TAG54:7-FA16:1	0.3493	-0.167239	0.0123534	0.173133
PC(14:0/22:5)	0.979471	0.0598892	-0.0506315	-0.159955
PE(P-16:0/18:2)	1.73297	0.553223	-0.389247	-0.570137
TAG53:5-FA20:4	0.798581	0.0668734	-0.110312	-0.0761842
TAG50:4-FA18:2	0.907589	-0.165233	0.0374122	0.0785104
TAG51:4-FA18:3	1.55729	-0.0568887	-0.132745	0.0236288
TAG51:3-FA16:1	0.392678	-0.102341	0.0138958	0.0781902
CE(20:0)	0.108776	0.500975	-0.303334	-0.395032
TAG48:3-FA18:2	1.26041	0.222674	-0.16442	-0.289123
DAG(18:1/22:5)	0.108109	-0.404552	0.0778956	0.459011
TAG53:4-FA18:3	1.11824	-0.114971	-0.0744043	0.0967943
TAG53:4-FA18:2	0.45969	-0.305393	0.0126283	0.347415
TAG54:8-FA20:4	0.588444	0.135699	-0.120203	-0.134681
DAG(16:0/18:3)	0.572568	-0.0553695	0.00208848	0.00462033
TAG52:5-FA18:1	0.678908	-0.204694	-0.00659383	0.203526
TAG56:3-FA20:1	0.207226	-0.160678	-0.262605	0.423317
PE(P-16:0/22:6)	1.57287	-0.0514474	-0.0386274	-0.0797486
TAG54:5-FA20:3	0.3758	-0.24264	0.115308	0.169487
TAG56:3-FA18:1	0.283291	-0.142013	-0.261938	0.387614
TAG56:7-FA22:6	0.280731	-0.371734	-0.0380071	0.509642
LPE(16:0)	1.15655	0.348735	-0.480159	-0.132287
TAG56:7-FA22:4	0.30932	-0.334576	0.180402	0.237307
TAG55:2-FA18:1	0.991247	0.0584378	-0.236526	0.0219293
PE(P-18:0/18:1)	0.699643	0.0518774	0.0174103	-0.17168
TAG51:3-FA17:0	0.782357	-0.108095	0.0182414	0.0350143
TAG52:6-FA18:2	0.698842	-0.21802	0.0367976	0.175861
TAG56:9-FA20:4	0.94832	0.0559332	-0.20608	0.016527
LPC(20:1)	1.90197	0.300223	-0.410902	-0.224848
TAG58:10-FA18:2	0.137239	-0.317202	-0.17785	0.592546
MAG(20:5)	0.372044	-0.127749	-0.12787	0.20412
PE(P-18:1/22:6)	1.51439	0.132579	-0.231267	-0.130228
PC(16:0/22:6)	0.556444	-0.365808	0.0400597	0.390514
TAG52:3-FA20:1	0.5363	-0.182485	0.0146392	0.169181
PE(P-18:1/22:5)	1.15926	0.216319	-0.238301	-0.194494
TAG49:3-FA15:0	1.21762	-0.0613438	-0.00848183	-0.0539138
TAG49:2-FA17:0	1.15504	0.208705	-0.141773	-0.280169
TAG53:4-FA20:4	0.67171	0.139891	-0.109728	-0.160822
TAG60:11-FA22:5	0.197838	-0.285252	-0.0640535	0.428071
TAG54:5-FA20:2	0.293217	-0.29976	0.179046	0.193271
TAG49:1-FA15:0	1.22793	0.0315866	-0.129424	-0.0692056
DAG(16:0/16:0)	0.34805	0.0668214	-0.0800926	-0.052396
PC(18:0/18:3)	0.868472	0.0749059	-0.172956	-0.0328249
TAG56:7-FA16:1	0.234323	-0.348192	0.0780164	0.367178
PC(16:0/20:3)	0.783647	0.0182357	-0.0261096	-0.0924924
TAG54:5-FA16:0	0.309145	-0.233145	0.0761152	0.203755
TAG58:9-FA18:2	0.0948145	-0.393539	-0.204301	0.727831
PC(18:0/22:6)	0.700401	-0.330195	-0.105679	0.470613
TAG50:3-FA18:3	0.824493	-0.0121157	-0.0862425	0.0040027
TAG58:8-FA20:3	0.457269	-0.0402831	0.0460905	-0.046083
TAG56:7-FA18:2	0.311326	-0.39566	0.00218054	0.498312
TAG54:2-FA20:0	0.534293	-0.0547714	-0.040027	0.046238
TAG56:2-FA18:0	0.657536	0.0105693	-0.237974	0.144745
DAG(18:0/18:1)	0.498225	-0.078846	-0.0655334	0.113051
TAG56:8-FA20:4	0.474263	-0.120062	-0.203996	0.3104
TAG56:3-FA16:0	0.282037	-0.100744	-0.00227393	0.105436
LPC(16:0)	2.09254	0.473291	-0.497946	-0.395845
LPC(16:1)	1.2041	0.563273	-0.449795	-0.459934
TAG51:3-FA18:1	0.888414	-0.269102	-0.0421028	0.301495
DAG(18:1/22:6)	0.235962	-0.350924	-0.0263926	0.475104
TAG47:2-FA18:1	1.35351	0.152216	-0.230155	-0.160472
LPC(18:1)	2.03427	0.571691	-0.629319	-0.391237
TAG53:1-FA18:0	0.992797	0.12459	-0.200401	-0.0913591
TAG52:3-FA20:3	0.202001	0.0152	0.00581561	-0.052557
CE(15:0)	2.33224	0.395675	-0.288378	-0.528618
TAG52:3-FA14:0	0.855168	0.00228056	-0.0380399	-0.0674389
TAG52:4-FA20:2	0.480311	-0.212343	0.11646	0.114644
PE(16:0/20:3)	-0.111293	-0.368069	0.0113086	0.502278
TAG56:7-FA18:3	0.809186	-0.242548	-0.00890075	0.241687
TAG47:2-FA15:0	1.44604	0.22526	-0.175333	-0.303947
TAG54:5-FA18:3	0.574299	-0.223777	-0.0533436	0.288738
TAG54:6-FA20:3	0.436622	-0.191933	0.108949	0.0996468
LPE(18:2)	1.73627	0.561145	-0.640724	-0.329821
TAG58:5-FA18:1	-0.0069478	-0.278889	-0.046813	0.426699
TAG48:2-FA14:0	0.841244	0.138152	-0.0601432	-0.228339
PC(16:0/14:0)	0.566351	0.326152	-0.260061	-0.251033
TAG54:5-FA20:5	0.586259	-0.115896	-0.15462	0.224545
PE(P-16:0/20:3)	1.89655	0.50749	-0.351236	-0.565572
TAG49:2-FA14:0	1.16706	0.164572	-0.163723	-0.199675
TAG42:1-FA12:0	0.430611	0.0662353	-0.102812	-0.116927
PE(18:1/22:4)	-0.24641	-0.129761	0.0114292	0.194435
TAG53:0-FA16:0	0.785733	-0.164277	-0.120888	0.250099
TAG48:3-FA16:0	1.13414	0.16635	-0.0763417	-0.28553
TAG54:5-FA20:4	0.180854	-0.168928	-0.00109038	0.209039
TAG48:4-FA18:2	1.43101	0.28561	-0.244397	-0.31511
TAG48:4-FA18:1	1.54519	0.208382	-0.253404	-0.214808
TAG50:3-FA14:0	1.14111	-0.110074	-0.0668897	0.0798851
PE(P-18:0/20:3)	1.75305	0.590653	-0.375438	-0.637223
CE(20:4)	1.58017	0.204081	-0.280846	-0.185708
TAG48:2-FA18:2	1.09395	0.148885	-0.100432	-0.232891
TAG50:4-FA20:3	0.870882	0.268584	-0.149771	-0.319536
PI(18:1/18:1)	0.825309	0.523062	-0.463311	-0.346416
TAG50:4-FA18:1	1.26905	0.0355405	-0.139063	-0.0611711
TAG54:4-FA16:0	0.298399	-0.261083	0.153654	0.165475
TAG58:6-FA22:4	-0.0810684	-0.372449	-0.152753	0.668675
TAG49:3-FA18:3	1.65454	0.16938	-0.215674	-0.221537
TAG58:7-FA22:6	0.255684	-0.322952	-0.149364	0.557697
TAG51:3-FA18:3	1.36233	0.0875956	-0.184567	-0.104066
TAG54:6-FA22:5	0.286355	-0.234666	0.00169474	0.282971
TAG58:6-FA20:4	0.163879	-0.273068	-0.0161547	0.367677
TAG47:1-FA16:1	0.689147	0.109599	-0.0686673	-0.181443
PC(18:0/16:1)	0.112574	0.0451152	0.0539434	-0.1316
TAG54:6-FA20:4	0.107354	-0.201988	0.0458	0.215881
TAG54:1-FA20:0	1.19312	0.0689819	-0.211463	-0.0339373
TAG50:3-FA18:0	1.06658	0.224924	-0.193645	-0.239751
TAG50:4-FA16:1	0.213667	-0.122094	0.152311	-0.0119452
TAG51:1-FA16:0	0.895031	0.0231986	-0.12684	-0.011842
TAG52:8-FA18:2	0.583788	-0.141244	-0.129716	0.242275
TAG53:6-FA18:2	0.500106	-0.188301	0.0382142	0.141864
TAG52:4-FA20:0	0.145799	-0.396067	0.150639	0.370223
DAG(18:1/20:3)	0.298047	-0.0582172	0.0291039	0.0143406
PE(P-18:0/22:6)	1.53418	0.013415	-0.081657	-0.120245
TAG56:8-FA18:1	0.595432	-0.164809	-0.267984	0.415541
TAG60:10-FA22:6	0.122048	-0.352867	-0.0694643	0.534453
DAG(18:1/22:4)	0.221791	-0.235057	0.163011	0.129915
TAG47:2-FA16:1	0.731715	0.179257	-0.0777355	-0.2559
DCER(18:1)	0.395623	-0.197851	-0.169356	0.390903
PC(17:0/22:5)	0.0701769	-0.0606846	-0.00488435	0.0252947
PE(18:1/18:2)	0.772248	0.0545124	-0.465852	0.299309
DAG(18:2/18:3)	0.346321	-0.20627	0.0702697	0.137568
PE(P-16:0/22:5)	1.63127	0.261509	-0.208479	-0.342245
TAG48:4-FA16:0	0.965222	0.141802	-0.0916637	-0.242563
TAG53:1-FA18:1	1.13056	0.0688249	-0.230405	-0.000925637
TAG52:2-FA14:0	0.993867	0.0982339	-0.160412	-0.0920871
CE(16:0)	1.74629	0.322194	-0.341047	-0.305926
PC(18:1/20:4)	0.777101	0.02703	-0.111378	-0.0183929
PE(16:0/22:4)	-0.288699	-0.327034	0.444025	0.0350278
PI(18:1/16:1)	-0.154638	0.109258	-0.072392	-0.1173
LPC(18:0)	2.42308	0.543318	-0.581419	-0.447121
HCER(16:0)	0.531179	-0.0751594	-0.00132596	0.0398874
CE(18:4)	1.06363	0.297823	-0.234869	-0.30295
TAG56:8-FA18:3	1.12217	-0.133106	-0.0982332	0.1448
TAG54:7-FA22:5	0.754898	-0.266462	-0.0747474	0.346535
TAG54:1-FA18:1	0.988454	0.0348435	-0.277976	0.0960809
TAG53:1-FA17:0	0.944239	0.0575541	-0.201245	0.00997694
TAG52:7-FA18:1	0.988412	-0.0271705	-0.203108	0.121706
TAG55:5-FA20:4	0.546861	-0.111789	-0.0676126	0.154082
TAG51:4-FA18:1	1.30428	-0.154393	-0.103905	0.157604
TAG55:1-FA18:1	0.624828	-0.158648	-0.272027	0.409826
TAG49:1-FA16:0	1.10126	0.055514	-0.112246	-0.0950463
TAG56:4-FA20:1	0.124719	-0.244916	-0.193299	0.495192
PE(16:0/16:1)	-0.182172	-0.0517549	0.0800134	0.0121387
TAG50:2-FA20:2	0.785554	0.192498	-0.0710693	-0.284611
TAG56:7-FA20:4	0.294942	-0.218011	-0.23163	0.492631
PC(12:0/18:1)	0.516044	0.0673554	-0.111956	-0.105892
PC(18:1/18:2)	1.21552	0.206177	-0.483068	0.0573208
LPE(20:4)	1.42624	0.449683	-0.627864	-0.154072
PI(18:0/22:6)	0.163269	0.0110538	-0.0170502	-0.0232126
DAG(18:1/20:1)	0.172384	-0.223553	0.000547884	0.282658
TAG51:1-FA15:0	1.14158	0.0481286	-0.190243	-0.0451837
DAG(16:1/18:2)	0.0256049	-0.242024	0.255793	0.0700906
TAG51:4-FA16:1	0.487421	-0.146148	0.0609956	0.0792895
MAG(14:1)	0.316298	-0.0115978	-0.0774018	0.0397567
TAG49:2-FA16:1	0.622871	0.0152058	-0.0241373	-0.0710989
TAG58:7-FA22:4	-0.0536903	-0.412554	-0.131344	0.698496
TAG50:1-FA16:1	0.222623	0.0244662	-0.00293199	-0.0569734
PE(18:0/20:1)	0.0517966	-0.126701	0.0154717	0.150533
TAG52:1-FA20:1	0.434535	-0.0328658	-0.0353724	0.0280203
TAG50:5-FA14:1	0.859614	-0.0667422	-0.064135	0.0519365
TAG55:2-FA18:2	0.375909	-0.202338	-0.20022	0.421862
TAG53:2-FA16:0	0.962572	-0.0658881	-0.0886275	0.0629421
CE(12:0)	1.87421	0.399569	-0.237625	-0.529828
TAG54:4-FA22:1	0.225783	-0.285158	-0.128098	0.488642
TAG49:1-FA18:1	1.24464	0.0517061	-0.150544	-0.0832506
CE(22:5)	1.29939	0.11386	-0.254845	-0.0554697
TAG48:4-FA14:0	1.02662	0.207651	-0.141992	-0.263143
TAG52:4-FA18:0	0.528643	-0.00687358	-0.0490681	-0.00487791
TAG56:7-FA20:3	0.575218	-0.20206	-0.164273	0.37004

## Sheet: Figure 1e
	HC	0h	24h	72h
Mean total concentrations(nM/mL)	1257	898	818	959
Variance	1930	1025	462	500

## Sheet: Figure 2f
	outcome_time	CE_SFA	CE_USFA	CER_SFA	CER_USFA	DAG_SFA	DAG_USFA	DCER_SFA	DCER_USFA	HCER_SFA	HCER_USFA	LCER_SFA	LCER_USFA	LPC_SFA	LPC_USFA	LPE_SFA	LPE_USFA	MAG_SFA	MAG_USFA	PC_SFA	PC_USFA	PE_SFA	PE_USFA	PI_SFA	PI_USFA	SM_SFA	SM_USFA	TAG_SFA	TAG_USFA	Total_SFA	Total_USFA
P1	Healthy Control	22.872	29.2143	7.26911	2.82813	43.6175	72.3001	7.21277	2.65781	8.82451	4.80877	10.0883	3.0696	11.9356	22.238	3.25378	12.9304	3.03241	10.131	86.5544	137.418	71.763	118.431	7.19244	18.362	11.4311	6.64201	311.657	288.175	581.678	598.864
P2	Healthy Control	25.1595	35.2645	9.04575	3.91751	39.5648	112.207	6.53061	3.63468	6.0976	3.90324	7.22184	2.84587	9.57361	17.4871	2.11877	7.88069	2.08671	11.2715	62.9312	89.5217	70.7629	102.521	2.36388	3.31788	11.1035	6.83696	209.731	502.013	440.669	729.162
P3	Non-resolving_0	9.00681	14.6176	6.26725	2.34544	66.3907	102.92	5.70098	2.42296	5.61122	2.96285	5.28659	2.657	6.22951	9.67416	1.80014	9.42443	2.91313	11.0725	61.9959	89.157	70.2476	127.895	7.22163	15.0493	6.67518	3.6242	549.882	531.4	789.303	834.444
P4	Non-resolving_24	10.8606	19.9728	6.90683	2.81333	37.4195	103.522	3.93415	3.73959	7.7024	4.04885	6.68809	3.01493	3.62496	3.61359	1.6602	4.47686	1.89849	10.3877	97.7571	115.572	50.7976	78.7161	9.6926	15.4932	7.75929	5.01427	235.084	378.047	464.546	624.834
P5	Non-resolving_72	7.89001	15.6488	10.3054	5.45777	23.0458	62.4485	5.74115	2.70762	5.48638	3.47107	7.01875	3.39764	1.93123	3.129	1.54995	3.14901	2.39437	6.77858	51.8083	70.5942	46.1192	71.0194	4.92639	9.01127	7.85783	5.06382	146.576	308.859	307.575	460.423
P6	Resolving_0	6.71434	12.6782	4.38681	2.50518	18.8943	47.2613	3.94169	1.95978	8.12711	4.82784	5.65099	2.95789	4.99933	9.30164	1.47828	6.3327	1.37475	7.81932	38.0007	57.9205	36.2765	54.6305	9.63993	14.4231	6.73279	4.59039	100.089	191.149	231.275	337.472
P7	Early-Nonsurvivors_0	18.1196	29.4528	8.43422	4.62369	66.0028	106.152	8.03805	3.81052	10.6768	6.49348	7.5502	3.53106	10.6816	19.792	4.0848	12.4268	1.54859	9.34597	90.3913	131.414	90.2718	145.278	23.2651	35.718	10.0222	6.38403	767.979	591.879	1093.14	936.184
P8	Resolving_24	5.78307	11.6102	7.88716	5.25132	19.1524	51.1615	5.06422	3.17503	7.62719	4.94833	4.78072	2.96112	3.50809	11.3517	2.02097	8.65252	1.1851	11.2045	40.6966	63.8285	96.9838	120.721	8.28482	12.7434	6.79553	4.65618	106.657	245.894	300.523	425.422
P9	Resolving_72	4.15403	8.81458	5.48505	3.37256	15.3058	43.5861	4.07449	2.33281	5.10768	3.43206	4.78372	2.40063	2.20034	6.31953	1.64275	5.70703	0.904828	4.93253	24.1927	37.7798	30.4109	39.7879	7.16607	9.31074	6.21562	3.98477	97.7447	197.921	197.517	282.829
P10	Resolving_0	17.637	38.552	7.05759	3.90653	120.511	187.126	5.62929	3.35965	11.3486	6.8395	7.26934	3.3569	13.4001	26.1341	6.91094	17.8296	1.60142	11.8172	126.487	168.784	75.7874	103.751	20.2695	27.0121	9.51181	6.51965	684.402	785.26	1082.74	1175.01
P11	Resolving_0	6.56628	11.8718	4.45131	1.95856	26.6714	42.7807	4.91101	1.56167	4.24899	2.74284	4.8256	2.31884	4.1564	8.3867	1.81237	3.85907	2.3132	6.37734	23.8926	43.9536	30.9143	49.3005	6.10032	12.1793	4.23549	2.8269	181.3	259.144	293.368	379.095
P12	Non-resolving_0	9.64758	14.5667	5.19948	3.47437	18.6401	43.3711	10.6365	7.52178	5.70396	3.7354	5.20341	2.34947	3.53773	4.85777	1.28713	5.10266	0.823061	6.69116	41.7837	66.7427	37.073	55.8549	11.1491	21.108	5.62376	4.02129	147.318	219.251	285.809	380.453
P13	Early-Nonsurvivors_0	7.95646	17.4851	2.58039	1.53882	50.9036	88.2209	2.42429	2.04401	3.36221	2.33854	3.58094	2.25391	4.64014	7.69826	2.77959	8.41127	2.41251	8.04117	55.2353	69.1718	45.4266	71.8539	20.4076	23.1003	4.29806	3.2907	309.331	377.448	505.802	587.01
P14	Resolving_24	10.6308	24.3972	7.4855	4.84197	27.1486	82.9921	4.27334	2.51493	7.53871	4.31661	5.36829	2.88565	2.33339	7.92794	1.52355	4.05536	2.35736	8.66473	72.3339	98.8744	40.7638	59.3071	9.46516	9.46516	6.86479	5.18848	120.896	332.793	301.345	488.108
P15	Resolving_24	6.8055	15.2632	6.44992	3.86332	34.6849	116.939	4.15334	2.54203	6.22349	4.61812	5.75253	2.48735	2.72517	5.51785	2.01909	4.45472	2.27989	9.35762	56.2575	80.6136	104.3	131.634	5.06786	7.08453	7.76924	5.43576	203.681	434.237	432.662	643.544
P16	Non-resolving_24	8.6641	14.6962	15.8234	7.38307	22.4471	57.2875	4.6118	2.65417	7.18767	5.60387	6.86039	3.95331	1.80934	1.48563	0.809196	2.19214	1.44975	7.52787	44.5401	61.0602	38.5304	60.4671	4.89624	5.99952	6.88912	4.79563	127.514	218.511	268.377	367.74
P17	Resolving_72	13.6067	31.5952	10.0417	7.62241	37.7865	129.799	7.00737	4.30541	11.1147	9.51718	8.1581	4.15236	5.69362	12.4522	2.68026	7.04568	1.12505	14.1558	81.4894	108.417	47.544	67.7908	10.3552	12.6524	10.4701	7.58605	145.963	465.522	368.805	617.554
P18	Resolving_72	7.0169	16.9058	9.19482	7.1879	20.5615	68.2941	5.96009	2.71095	5.12438	4.16465	7.06254	4.01005	2.17938	6.81414	1.73303	5.38476	1.91195	6.30782	37.6821	52.558	50.0128	76.6408	7.41782	10.4325	7.6576	5.68002	106.679	286.83	254.954	417.96
P19	Non-resolving_72	7.04147	12.8358	12.5347	8.09454	42.012	118.796	8.21186	3.10106	5.97242	5.01318	6.91695	3.57191	2.60975	7.19724	1.89386	9.33237	8.12039	134.279	48.6592	68.9393	56.7759	96.4474	12.4907	18.0442	7.93315	5.28624	172.226	348.324	375.631	687.396
P20	Non-resolving_0	9.04874	18.04	5.11095	2.42663	30.2971	59.8355	8.25402	2.29988	6.85323	3.87334	5.42702	2.72485	5.39041	15.2983	3.00175	9.76811	3.87926	6.9499	41.7164	68.1791	40.797	65.4501	6.13385	11.2705	6.43454	4.36919	253.066	494.065	405.161	644.058
P22	Non-resolving_0	7.11924	16.0409	12.0687	3.00493	783.068	774.305	13.8788	3.97157	6.5334	4.13341	4.77511	2.18772	4.13017	13.014	2.83447	12.1753	4.73892	11.5993	46.2616	72.4632	41.8147	53.1552	10.7991	13.1796	6.49373	4.4462	150.225	307.538	1065.22	1171.78
P23	Non-resolving_0	6.34418	11.2375	4.08227	1.37555	10.4389	39.5387	8.4868	3.48564	4.15428	2.21475	5.35442	2.18391	5.07886	8.0501	1.69425	6.37782	1.74165	8.103	29.8281	59.5935	36.8835	61.8204	6.03644	13.2027	5.53587	3.92128	56.8382	203.566	164.075	348.628
P24	Resolving_0	15.569	34.676	7.03056	4.02042	41.8961	70.2744	6.50682	3.16147	9.34962	5.9549	7.07002	4.19631	6.1213	11.3449	1.22176	7.4578	2.98138	10.0903	128.176	166.361	71.3556	108.543	25.9657	37.3308	10.8982	6.68867	188.999	244.884	501.285	606.937
P25	Early-Nonsurvivors_0	11.2065	20.0963	5.51692	2.9068	31.5295	59.6898	4.40693	2.18836	5.83268	3.58794	12.2202	6.18862	4.28246	8.92325	2.01004	3.84422	2.04661	11.3666	44.3052	64.5613	71.943	110.313	9.50775	9.93825	6.81095	4.00607	109.361	165.669	300.24	380.229
P26	Early-Nonsurvivors_0	8.17539	14.5716	3.31923	1.65991	18.7174	39.6077	9.16219	4.2375	4.74281	2.81188	5.20481	2.01253	5.40976	10.8802	2.43046	8.07807	1.35152	5.11677	35.4033	64.6987	36.7477	66.3605	6.7904	13.6255	4.85478	4.04384	176.5	313.618	302.385	473.161
P27	Early-Nonsurvivors_0	20.1737	33.1309	6.07178	3.07054	51.4395	81.9238	7.93243	5.00771	10.3937	5.50982	12.1773	5.62531	8.50311	13.3859	3.55853	12.8126	2.59891	8.86916	94.7557	144.386	79.2571	141.356	31.7204	53.699	11.8751	6.32027	262.307	305.451	573.725	706.211
P28	Non-resolving_24	5.5907	10.5338	2.50376	1.27744	19.1903	47.4605	2.48356	1.23692	7.05878	3.76024	4.23548	1.99053	1.8019	2.15065	1.84087	3.5563	0.599711	8.28296	30.1746	47.9948	29.7393	43.8215	4.82028	10.0527	3.93175	2.72292	84.8552	202.631	188.611	301.827
P29	Non-resolving_24	3.22046	7.6054	4.57555	2.92465	22.952	57.4891	3.95563	2.27015	5.34156	3.46694	3.81033	1.97575	1.08555	2.09354	1.60577	3.73782	3.08786	13.8194	35.9344	46.2065	51.3987	64.9418	2.75863	3.48601	4.48047	3.2715	177.131	422.473	311.728	534.557
P30	Non-resolving_24	3.83498	7.70492	3.32213	1.50438	20.0633	53.6635	2.97166	2.07301	4.35353	2.09266	4.454	1.64046	3.41351	2.64835	1.42082	1.70451	1.68562	9.35879	31.6109	47.0939	47.6656	67.7782	3.64487	5.64738	5.36064	3.74804	128.425	248.971	251.495	373.852
P31	Resolving_24	10.9885	24.9379	7.12809	4.12115	33.9835	60.5829	5.65281	2.76439	6.42507	4.18917	5.90019	3.37477	1.76466	5.95271	1.0695	6.0732	3.03489	9.92417	76.6171	101.56	43.8462	60.8556	15.2032	18.3289	8.44734	5.41962	158.029	211.105	361.384	435.009
P32	Non-resolving_72	3.5324	7.31527	5.26874	3.60882	39.1094	115.291	3.95242	2.38673	3.73945	2.9449	3.46917	1.61561	0.485395	1.33004	0.963244	1.84103	1.77828	12.2732	36.5255	59.3395	63.1803	89.2279	4.0432	7.3912	4.5287	3.12063	328.032	953.393	488.225	1059.12
P33	Non-resolving_72	2.55646	7.02184	12.6577	8.78253	25.5733	74.7218	7.57421	2.77178	5.1862	3.91843	4.04313	2.34259	0.515795	1.98829	1.04677	3.56725	3.07078	10.8079	52.5686	70.4665	43.1319	64.2324	6.99704	11.8382	7.16699	4.36187	187.065	458.779	345.682	578.234
P34	Non-resolving_72	4.78721	10.4132	7.06674	3.93796	18.5566	65.8548	4.60282	2.90014	4.00047	2.54511	5.34061	2.6108	0.988087	1.95161	1.32066	3.28682	2.88835	7.07166	55.0296	81.4919	65.1172	101.963	5.51524	7.32962	5.84015	4.03307	148.495	428.013	315.451	569.577
P35	Resolving_72	10.6707	24.3252	10.2686	5.80863	34.512	61.3717	7.2098	2.58197	7.56542	5.04535	7.63672	4.04683	4.11568	19.3204	2.15846	8.23847	1.32102	10.0579	56.5127	76.0185	43.5819	69.9709	9.23081	15.0311	10.9408	6.88996	226.844	285.271	413.728	482.977
P36	Healthy Control	17.8658	32.8993	8.0482	3.27264	29.0545	65.8972	5.1808	3.3661	10.828	5.64313	6.73812	2.83751	14.3765	24.3567	2.68708	9.69315	2.2871	9.74438	74.7411	122.201	60.125	96.8203	9.71704	17.2899	10.841	8.53606	198.682	344.248	425.539	617.428
P37	Healthy Control	9.80031	11.9845	3.51465	1.62856	60.5368	66.8044	2.30405	1.87219	4.40291	2.49023	4.88879	2.18842	10.8013	16.8944	1.82913	10.1387	1.97172	6.08738	51.3799	86.5238	49.1146	89.339	10.2005	18.8322	5.46039	3.73735	1090.78	568.49	1295.46	804.062
P38	Non-resolving_0	13.7195	22.854	6.29413	3.17676	22.3239	48.9802	4.25925	2.82051	9.87618	5.46318	6.11122	2.96067	10.5731	17.4057	2.36443	8.09157	2.99341	6.70082	53.9024	86.1559	31.4244	46.2577	9.3657	16.1452	8.49343	6.88461	140.187	227.001	303.514	413.439
P39	Non-resolving_0	6.28484	11.1377	4.1883	2.30972	44.8571	91.5218	2.92144	2.35076	4.45027	3.02316	3.04203	1.58204	5.27461	7.87684	1.32764	5.61036	3.22957	23.7482	53.3624	83.143	49.4828	73.8389	7.21758	14.8412	5.47778	3.84932	276.863	361.927	456.488	588.939
P40	Non-resolving_0	18.1962	28.7306	9.97646	3.04002	62.6799	76.4001	9.50654	5.31342	8.6753	5.46711	11.5858	7.12552	11.4451	22.9888	3.31161	9.63338	5.73908	12.0038	80.2839	121.453	72.2356	123.464	16.609	31.2206	9.03922	6.12926	380.186	348.974	669.681	674.555
P41	Non-resolving_0	13.93	25.0681	6.15523	2.5107	36.2683	94.0294	5.11143	3.52899	6.50369	3.67252	4.7018	2.44086	10.7786	20.6551	3.39052	11.0056	3.20575	8.20137	60.1448	98.6538	52.7843	88.3906	10.7449	17.9182	7.77673	5.8938	211.889	393.291	414.837	644.432
P42	Resolving_0	11.6251	19.8157	7.51996	3.50182	209.148	201.326	4.80814	2.39451	6.94638	4.81674	5.22221	2.6525	4.56848	7.00954	1.63654	6.59466	7.94057	34.3529	74.0872	97.4759	100.679	152.337	13.7886	17.2059	7.42102	4.06717	2297.45	1218.67	2734.24	1612.49
P43	Non-resolving_24	6.57367	13.2645	4.65045	2.48882	14.9574	33.8194	2.46394	1.39626	4.80719	2.81813	3.59391	1.8614	2.12448	5.80942	1.22272	4.84186	1.23316	4.04385	29.9341	46.8152	35.5532	41.1427	3.66611	4.23037	4.84472	3.89345	77.2046	151.436	182.791	245.716
P44	Non-resolving_24	3.77414	7.27517	4.85965	3.23524	35.5783	113.085	2.45925	2.04351	2.97161	2.19325	1.80371	0.680875	2.03547	3.19933	1.43693	3.93988	1.33154	16.1618	34.8928	53.3239	65.6357	88.5818	4.23428	4.23428	3.76914	2.63282	246.129	566.056	402.716	724.781
P45	Non-resolving_24	9.80168	21.5771	8.00384	2.38141	25.4567	48.9868	3.67721	2.45187	6.61295	3.88705	8.82588	5.14213	2.17158	6.16394	2.27496	9.06294	3.56224	12.2106	65.2288	84.0534	70.1821	96.7139	9.96702	15.04	5.67712	4.11602	70.8816	133.694	273.724	352.153
P46	Non-resolving_24	6.36762	13.2726	4.65816	2.08146	21.3245	58.6681	10.7154	3.7504	3.85236	2.30998	3.44949	1.49157	2.33071	3.15091	0.8989	2.53969	3.27283	4.36823	39.0422	55.6429	23.8288	39.2813	5.47264	8.86425	5.50427	4.38335	124.081	236.298	236.463	358.102
P47	Resolving_24	10.5169	17.2947	6.6161	3.8502	56.6797	86.2826	3.52233	2.65848	5.79432	3.56703	5.01444	2.81904	2.96636	5.16655	0.972123	5.31399	5.20137	27.7167	52.9465	64.9826	69.7444	101.156	18.405	23.5323	6.36263	3.71547	212.935	263.29	440.714	511.109
P48	Non-resolving_72	8.97968	22.1937	7.80931	5.24492	30.0132	96.2083	5.28254	2.21565	6.45781	4.68138	4.96317	2.54103	5.26455	15.3531	1.91997	7.18182	4.61284	8.57694	58.6623	100.976	56.9501	76.7087	7.08349	12.0673	7.32064	5.56369	166.963	560.943	356.863	707.896
P49	Non-resolving_72	5.09474	10.3261	10.4249	6.69328	31.9326	117.377	6.20366	3.22106	4.67991	3.32678	3.24882	1.62096	1.20875	3.54038	1.88371	4.86971	2.9363	16.2798	54.5562	83.9534	79.7901	127.239	5.99021	10.0729	6.12335	3.98407	243.039	649.442	441.471	828.787
P50	Non-resolving_72	5.82842	13.7801	13.9255	10.9968	58.2959	157.595	7.68636	4.74106	5.4939	4.28446	6.57361	2.68062	1.70785	2.99866	2.16758	6.57143	3.13016	14.9946	99.2946	120.869	121.681	183.681	10.001	15.8174	8.962	6.35769	395.295	818.534	721.93	1126.31
P51	Non-resolving_72	3.99376	9.58613	10.0712	6.24133	14.5823	47.0358	5.06032	3.20412	3.44765	2.44209	4.42897	3.13668	1.61159	3.98295	0.941775	2.03236	1.27726	4.85148	40.3041	58.548	26.2749	41.2557	2.11108	2.11108	6.41749	4.98664	96.6733	238.164	206.443	333.348
P52	Resolving_72	9.48365	19.1598	17.4132	8.43409	32.819	62.3865	6.13993	2.96068	6.69329	4.9455	7.97179	7.66622	4.25064	9.47896	1.49033	6.3725	2.4079	10.1339	49.192	74.7753	53.791	88.9806	8.12609	14.6912	8.63396	5.35942	148.706	247.128	328.424	441.498
P53	Non-resolving_0	5.8768	9.85358	3.63962	1.57785	20.9545	34.2061	10.645	3.73252	3.81392	1.93772	4.61079	2.37791	2.86306	4.19478	0.982906	2.63687	0.665016	4.79239	19.6769	33.1434	22.5067	38.209	4.91894	9.8561	3.40932	2.45585	120.744	158.036	208.167	256.849
P54	Early-Nonsurvivors_0	16.1662	27.9809	7.85279	3.75424	86.6621	123.786	5.15584	2.28306	9.8442	5.54548	8.48842	5.20054	9.38243	22.1736	2.83645	11.173	1.64133	12.8417	67.9289	112.916	75.1522	123.327	20.7202	34.0235	8.06709	5.63432	775.381	673.623	1072.71	1000.44
P55	Non-resolving_24	6.48498	12.7126	6.4331	3.14852	33.5263	87.5148	3.55719	2.41178	6.85317	3.63734	6.57235	2.43575	1.89152	2.31863	1.41187	2.48918	0.516901	7.57341	43.3461	60.9892	52.5646	75.941	8.71577	15.0671	5.89554	4.21926	171.742	347.284	336.811	505.7
P56	Non-resolving_72	6.3221	14.0905	8.65373	4.61752	23.9592	66.5732	4.71321	3.27625	5.75891	3.47349	7.66274	2.91563	4.15283	7.90066	3.25312	6.16228	1.03541	7.09337	48.8562	70.2613	41.7237	79.0986	8.41132	22.1094	6.69296	4.59271	113.819	365.036	271.261	500.758
P57	Non-resolving_0	15.9114	26.2669	5.7646	2.63852	56.1898	73.5183	5.33666	3.16773	7.86793	4.07202	6.16333	2.76705	10.9123	18.5986	2.92693	6.57134	1.4242	12.9509	62.9676	103.446	51.3058	90.0174	16.1879	23.7629	8.19765	6.18127	753.531	399.054	986.019	660.895
P58	Resolving_0	10.0218	17.564	7.3977	3.11335	16.4304	36.8454	4.30959	1.89173	7.76187	5.44207	6.30079	3.89715	6.02629	9.84155	2.27377	5.9264	0.517212	6.52678	43.4652	65.4279	24.2282	37.7834	9.78457	16.7629	6.2227	4.94541	83.2007	140.686	210.79	285.594
P59	Non-resolving_24	5.64229	10.2311	2.55246	1.26205	9.11694	20.4485	1.432	0.881374	4.42001	2.42303	5.38294	2.40018	1.14507	1.2878	0.939397	1.5264	0.484062	2.92622	30.3065	45.862	33.9408	51.7988	6.53679	12.7326	4.17694	3.28194	44.3958	80.0706	141.442	190.498
P60	Resolving_24	7.51876	15.8922	5.94718	3.61517	18.6517	42.3805	3.95699	2.26591	6.08973	4.35831	5.42499	3.34887	1.62129	3.75658	0.905795	2.50029	1.26316	17.8193	42.3674	61.9814	48.5347	63.7521	5.21002	6.39482	6.0971	4.84469	65.0633	131.675	205.609	279.637
P61	Non-resolving_72	5.47123	10.8322	10.474	6.03668	29.3551	76.3455	5.23253	2.39218	5.85792	4.26101	8.61492	5.93926	1.12489	1.85928	1.2605	4.39626	1.32744	7.50904	48.3057	68.4075	65.2543	106.988	7.63409	13.8297	7.33355	4.97178	179.802	392.043	361.761	563.843
P62	Resolving_72	5.83679	14.3284	8.58854	5.35963	28.8729	88.8009	11.789	2.89556	4.55354	3.38616	4.43804	2.23469	1.95521	5.07594	1.32227	2.80276	0.789301	12.3098	49.6981	79.3691	46.0569	67.1961	4.67368	7.26799	5.45355	3.99937	157.1	447.858	318.157	570.572
P63	Non-resolving_0	10.1704	18.2718	6.65262	3.00663	42.1408	53.3159	6.18582	4.95405	8.2713	4.25373	8.98806	5.5859	6.75729	15.538	2.96199	12.5503	1.30132	8.10169	46.8296	72.9484	40.9393	60.4422	15.3395	23.6805	6.82439	5.45975	277.506	295.456	462.111	486.311
P64	Non-resolving_0	12.2983	18.9807	4.33331	2.03106	12.654	34.977	3.13516	2.51592	5.9344	2.8837	5.5733	3.18159	6.55037	14.944	1.79285	8.64103	0.772686	5.57478	40.3843	71.7825	39.0659	68.9061	6.55155	13.7582	6.35495	4.27376	67.2188	143.796	197.516	320.382
P65	Resolving_0	23.6318	45.4032	8.76986	3.69103	133.733	139.911	5.86445	4.38761	14.8681	6.18986	10.3494	5.83972	17.623	36.3086	9.2243	20.6231	1.74797	8.69098	136.949	180.151	92.3435	131.295	23.5649	31.4793	12.1612	7.8622	1113.01	830.623	1574.99	1280.16
P66	Non-resolving_24	9.60854	18.2809	7.34235	3.77652	32.9785	83.0214	4.07667	1.93756	11.1287	5.43522	9.31459	3.94641	2.28753	4.58754	1.81366	3.69093	1.52717	10.0096	54.6212	87.8375	76.0421	99.1648	5.78823	11.3309	8.17816	5.96169	190.621	342.565	396.33	555.112
P67	Non-resolving_24	7.08313	12.5081	4.54546	2.55178	23.7526	71.5801	5.12229	2.35949	6.59823	3.43598	3.02015	1.74525	2.87036	6.12843	1.27328	4.66714	0.751341	23.3024	42.2231	61.6079	73.1411	89.7331	4.68363	7.13749	5.95224	4.14604	114.648	272.048	281.892	454.839
P68	Resolving_24	10.3788	21.1055	6.0012	2.99858	27.1257	53.8575	146.916	14.7872	7.77652	4.2278	7.90229	3.86537	4.08687	9.30946	1.81895	5.09038	1.79072	8.01099	57.8349	80.7246	48.8521	65.0692	8.42596	10.9731	6.527	4.55054	104.074	192.175	414.496	377.11
P69	Non-resolving_72	7.49219	14.6602	9.14775	6.10193	15.8881	44.8145	4.94485	2.75696	6.31739	4.02827	5.60245	3.12908	3.65868	5.32147	1.68003	4.12097	1.05812	4.77797	45.6747	81.3691	45.3596	79.8458	9.73593	19.5128	7.45299	6.11085	112.019	245.126	260.723	422.144
P70	Non-resolving_72	4.66811	10.1465	10.1175	6.07798	78.621	323.08	5.76141	3.82502	6.94216	4.06865	4.19984	1.91126	1.43354	3.3714	1.86064	5.24256	2.59013	39.8626	57.4107	92.4696	100.115	148.359	6.82034	10.606	7.991	5.23809	408.616	1474.8	681.109	1780.54
P71	Resolving_72	14.7326	32.6106	14.3224	6.57447	41.4661	96.1732	9.78557	5.33093	11.3034	5.73257	9.5795	6.08186	10.4449	28.2215	6.26823	16.7514	1.28849	20.5907	80.6833	115.981	74.0776	113.125	12.6264	13.6071	12.8672	8.71707	198.357	342.624	469.311	633.423
P72	Healthy Control	21.7919	26.9332	9.32448	3.97435	239.416	191.615	8.02613	4.10504	10.8646	6.27337	10.8848	5.04718	15.8287	22.4358	3.8291	18.4527	1.47829	12.2883	113.819	162.052	88.7739	143.463	16.0114	26.0737	11.859	6.64451	3569.66	1784.05	4094.05	2234.16
P73	Healthy Control	18.4102	32.4332	7.30021	3.14279	33.1217	57.0754	5.32089	4.24139	12.5721	6.748	10.5691	5.65677	14.3009	32.0743	2.62835	12.6983	2.83719	10.2363	76.5781	125.105	61.2609	93.3585	9.86064	22.0152	12.0734	8.72681	542.949	280.515	783.204	570.291
P74	Resolving_0	12.981	21.9889	6.26354	3.07289	40.3316	61.2524	6.19586	3.45653	8.59638	4.66268	7.35933	3.63703	7.33414	14.0623	2.66685	9.39664	2.0582	6.79083	70.4074	108.132	64.7572	107.324	12.0904	19.1499	7.56981	5.09245	457.39	438.827	685.231	696.353
P75	Resolving_0	7.89625	12.1305	3.81488	1.72349	60.4245	64.2282	2.65333	1.61424	8.57045	4.37722	8.89591	3.73397	6.1208	10.3568	2.16116	8.74025	1.86908	9.86277	45.9822	72.7832	59.8637	111.586	7.63191	18.5474	6.36283	4.30925	717.295	537.375	923.761	784.416
P76	Non-resolving_0	16.4361	27.9044	6.01359	2.94212	27.0549	79.9206	4.27598	3.07155	9.85013	5.97692	6.17782	3.05249	7.4544	15.1011	2.46663	15.087	1.61596	9.00914	73.6244	111.402	46.527	71.8005	9.22148	16.4028	7.72109	5.84413	129.119	306.871	329.726	546.109
P77	Resolving_24	5.86532	12.1139	4.52447	2.7616	40.5824	141.479	3.59946	1.99955	5.60262	2.84442	3.31669	1.17749	2.57256	5.33489	1.15024	4.95441	1.90375	47.2464	53.6065	76.8709	54.8606	73.8054	6.18256	7.61248	5.12637	3.75705	189.021	419.091	365.916	640.614
P78	Resolving_24	7.07946	11.7966	5.25312	2.61297	19.955	39.7117	3.64037	1.60999	6.44869	3.80928	6.06791	2.98648	2.93372	6.72481	1.41447	6.72287	1.78291	4.87505	39.9479	60.1973	45.8787	72.8644	4.5117	7.15319	7.38775	5.76788	132.291	200.716	269.726	354.897
P79	Non-resolving_24	5.77024	11.6649	3.09776	1.92377	19.2162	51.0411	2.75117	2.07335	5.30496	3.02107	3.3883	1.27993	1.13798	2.15386	0.822036	2.91665	1.06294	7.63747	55.2512	72.0806	25.0024	32.3451	7.56457	13.0857	4.20663	3.3828	127.683	221.524	252.303	353.193
P80	Resolving_72	7.57369	14.9944	10.6007	6.5255	30.3262	76.0048	6.31904	2.66545	5.76651	3.91197	4.55272	2.0654	3.94693	10.6623	1.61164	6.63588	2.95843	14.6494	64.0393	89.2258	36.5404	54.2029	13.373	24.4834	7.95864	5.64971	196.455	340.914	377.191	499.009
P81	Resolving_72	9.63317	15.2123	7.33879	3.5795	21.3054	38.3215	4.69903	2.11637	6.88347	4.19605	7.2095	3.5549	5.51738	11.7604	1.88089	8.02827	3.96689	9.5325	44.8687	63.832	37.5935	55.0318	10.5271	17.3068	9.37506	6.86731	113.772	168.899	267.383	330.225
P82	Non-resolving_72	4.50478	9.53575	8.17544	5.70869	23.8045	78.8002	5.86741	2.51751	3.86929	3.16019	4.25648	2.21172	0.676771	1.13234	1.14059	2.97771	1.49584	6.98731	40.2265	55.2428	58.235	96.9124	5.9369	11.4197	4.82033	3.53667	140.853	333.05	292.605	482.858
P83	Resolving_0	12.643	20.9475	7.67426	3.96341	79.3834	161.475	5.26284	2.83604	7.0238	4.5447	6.0458	2.50442	10.9073	26.0672	5.92708	22.5027	2.19751	7.08006	81.9333	125.065	54.6157	92.6295	18.739	38.8455	6.4545	4.98226	689.403	1010.41	968.645	1353.23
P84	Non-resolving_0	14.4847	20.283	6.46325	2.51983	73.0306	75.085	5.40034	2.58226	7.18353	3.78008	7.38508	4.62314	7.25984	15.7367	3.6085	12.4592	3.92426	8.02464	67.6416	92.1391	81.6397	123.253	11.9846	19.5526	7.4021	4.37546	712.736	479.349	990.456	767.247
P85	Non-resolving_0	8.59523	14.6108	4.61684	1.98413	14.0547	35.8983	3.61376	1.8665	6.24977	3.16135	5.01113	4.4045	5.03874	12.2764	0.976639	5.76247	3.07312	6.5726	39.7327	74.6743	52.8464	71.512	9.54751	17.6463	6.1956	3.91785	64.142	153.986	207.69	331.88
P86	Resolving_24	7.42342	15.9868	7.46554	4.95966	43.3975	127.744	4.25712	3.6899	4.67929	3.08194	2.78753	1.41039	2.5538	6.11178	1.44301	6.67482	2.64801	12.6747	75.7756	128.917	64.5974	104.485	9.92577	19.4893	5.94643	4.86032	302.349	651.939	523.039	917.856
P87	Non-resolving_24	7.24096	14.0968	6.58114	3.20126	59.1512	130.148	4.21784	2.42042	5.00319	3.12741	3.55871	1.39753	2.05451	5.45269	1.46425	5.43189	2.97371	12.2619	66.8543	82.0388	69.6729	97.7878	10.8144	13.8041	6.2695	3.9237	380.388	522.627	612.374	739.952
P88	Non-resolving_24	5.01161	10.1173	4.85891	2.48121	22.1305	58.9932	3.66883	1.77605	4.83714	2.82128	3.09865	1.3552	2.53878	5.69554	1.34078	5.22176	1.77141	13.7532	42.5799	64.7533	94.5745	114.33	4.23284	4.23284	5.89704	3.6673	122.001	273.881	306.181	438.202
P89	Resolving_72	7.51959	16.3597	11.4188	7.29586	32.9466	90.2773	6.24814	3.60555	5.0634	4.23126	4.25955	2.33901	3.44859	10.741	2.01866	7.76797	5.14079	10.4905	64.1863	104.903	52.5926	88.9531	16.8197	30.7233	6.98969	5.63678	182.429	438.089	387.026	671.219
P90	Non-resolving_72	9.20625	19.9948	10.5805	5.24638	50.3655	150.368	6.41751	2.77704	5.90965	4.12386	4.41945	2.59926	3.19289	8.40747	1.487	4.36914	3.41729	9.94305	77.9487	107.742	64.1027	95.4767	12.1786	18.3903	8.16457	5.21862	464.169	1135.31	703.627	1208.11
P91	Non-resolving_72	4.22725	8.02773	5.95169	3.0545	23.5651	62.1524	4.39497	1.9877	3.52443	2.38402	2.37339	0.861681	4.47915	8.62316	1.91787	6.37558	1.73601	9.9273	38.2884	62.9121	80.0307	101.705	6.90165	9.61775	4.88779	2.7592	149.666	373.187	321.077	531.151
P92	Resolving_0	8.03248	11.0272	4.06864	1.77937	20.5873	29.1862	3.2	1.57229	4.48083	2.57867	5.89988	3.2984	5.13112	13.216	1.50323	8.54739	1.61438	4.83537	28.8415	44.9875	39.5478	65.9684	6.45358	13.0318	5.51371	3.89448	190.34	137.982	314.253	289.644
P93	Resolving_0	15.1329	31.438	7.69383	4.90617	23.7574	61.7099	7.44291	4.67015	11.9087	7.14988	10.4365	6.33838	5.88678	12.529	1.89324	5.34145	4.08047	10.1542	53.1712	80.9295	47.4018	66.9226	9.22592	13.7913	10.4944	8.95861	86.9685	222.66	272.008	411.242
P94	Early-Nonsurvivors_0	19.3754	32.4744	6.29584	3.50114	123.196	143.17	4.61178	4.62892	8.08399	4.98998	8.12863	4.53367	9.51777	20.6117	4.95133	19.6867	3.62215	14.7205	107.206	126.97	92.9359	132.734	28.2037	41.2254	7.3191	4.59066	973.808	737.913	1379.08	1156.27
P95	Resolving_24	4.20495	6.49517	2.58182	1.46475	12.8147	22.9254	2.38664	1.23487	2.80041	1.90226	3.57606	1.7885	1.51167	2.27694	0.442608	3.17888	3.21138	8.04501	35.7585	53.0185	17.4618	25.2917	13.1004	19.5691	3.9529	3.09599	54.0187	68.0422	151.221	170.342
P96	Resolving_24	11.8029	26.7552	7.19224	4.64166	32.1337	83.4522	5.96126	5.3865	10.4873	7.08749	7.68959	4.2348	2.22104	7.00499	2.05032	6.31036	4.51001	8.44666	60.1049	78.2575	73.5924	102.203	8.4286	12.2852	10.0672	8.32264	160.344	346.792	377.249	538.177
P97	Resolving_72	8.45645	18.232	6.79032	4.64582	24.3091	70.0114	4.63262	3.33178	7.54405	5.87853	5.72774	3.10526	1.73614	5.89509	1.31101	4.48428	3.92793	14.573	45.5271	65.9248	46.6858	74.2333	5.68159	10.5357	8.03799	6.51652	103.085	267.363	258.679	427.972
P98	Resolving_72	5.34179	9.77737	7.41109	4.36632	23.1134	52.782	4.65449	1.71112	3.94759	2.81733	4.19786	2.33605	4.14141	12.1119	1.5961	8.06544	3.81929	8.50635	31.6188	49.478	27.0212	52.1906	7.34118	13.4332	6.33427	4.2401	115.518	202.924	235.786	343.189
P99	Non-resolving_0	12.2558	18.0596	5.18397	2.53502	20.4436	39.2976	5.33475	3.43004	6.16908	3.45361	6.60869	3.42219	6.27576	10.2929	2.13933	7.87464	4.08245	7.28254	40.0588	64.2235	48.3161	74.8377	12.215	20.7147	6.84316	4.63677	119.197	165.347	277.788	343.894
P100	Non-resolving_0	14.843	27.2646	5.21679	2.72274	58.046	69.1266	5.13465	3.60072	6.9548	3.82216	7.02955	3.91255	4.63577	8.8995	2.86447	8.35697	2.18847	6.644	76.0474	99.8369	74.1051	114.828	15.1973	15.838	6.04376	4.04037	381.89	348.186	643.845	624.721
P101	Non-resolving_0	11.4265	19.9672	6.06803	3.15636	16.5715	34.7681	5.24186	3.09708	9.07961	5.01524	7.62416	5.10891	7.24479	23.7611	3.29846	16.5591	3.46223	5.57267	52.7854	98.4433	51.1024	96.9573	12.2943	26.7027	7.74708	5.33571	98.1793	185.286	272.315	446.581
P102	Non-resolving_24	8.35088	14.1365	3.7898	1.66208	11.338	21.7832	3.16845	1.39378	5.65637	3.11196	5.38824	2.94633	1.62532	3.77277	0.635327	4.35485	2.73037	5.90292	32.209	49.7815	40.4744	59.6561	4.69747	8.56928	5.71534	4.18594	36.4288	70.9258	150.05	186.123
P103	Non-resolving_24	5.64946	13.622	8.83445	5.4183	122.408	212.533	7.14369	4.1018	5.89552	4.15756	4.20127	1.94707	1.29167	2.58124	1.94192	4.52479	2.86194	16.9536	85.8622	112.068	116.216	142.933	15.2674	18.4695	6.50183	4.04474	829.07	1067.53	1198.09	1413.01
P104	Non-resolving_24	8.94602	16.8406	7.07619	4.41363	30.3894	90.7242	4.96455	2.93327	7.69288	5.21054	4.52441	2.66521	1.98076	6.79253	1.29051	5.86466	3.13498	8.25982	50.3388	93.3318	73.9838	111.561	5.34747	10.8774	7.28112	5.3646	177.303	503.805	367.793	726.091
P105	Non-resolving_72	6.94787	15.7112	6.70788	3.5397	23.0902	60.6724	5.08875	2.28343	5.18108	3.21552	4.88745	2.25001	4.40364	11.2474	2.08911	8.0625	4.82575	34.43	37.2987	59.0066	49.653	72.7413	5.91048	10.3965	6.61091	4.75973	78.786	191.723	227.746	368.327
P106	Non-resolving_72	5.55067	14.6616	15.3038	9.24179	77.7646	200.839	10.2891	5.0018	6.5324	5.85174	6.29757	4.0641	1.78836	3.57875	1.92347	4.98986	5.58888	19.4143	79.3078	107.912	94.417	124.399	16.3652	21.0179	8.88646	5.41691	408.525	779.214	719.82	1067.95
P107	Non-resolving_72	8.24822	17.5208	7.77828	5.84465	24.1029	78.5468	4.37046	2.95379	5.48906	4.33451	6.56682	3.81092	1.21909	4.66594	0.887891	3.06486	2.26324	7.83771	83.2203	143.046	47.1486	81.2202	23.4324	38.6721	6.08099	4.64113	102.091	327.122	308.099	539.155
P108	Healthy Control	25.5737	44.6698	10.8009	5.23114	76.5188	187.052	7.95366	4.7191	11.9915	6.5427	9.03187	3.30599	25.1868	49.2153	5.16512	23.5863	4.65101	19.327	112.785	171.796	95.0821	147.892	23.3938	38.1744	12.9535	9.41854	526.969	950.754	917.883	1372.92
P109	Resolving_0	14.3448	23.4519	5.74098	1.7412	47.2038	60.012	4.60381	1.95994	9.94023	5.17063	8.37717	4.40359	8.09301	20.6039	2.58628	14.2202	3.07113	10.2829	70.4662	116.533	86.6238	141.385	23.2404	41.0758	8.0358	4.56728	527.033	439.42	796.706	800.772
P110	Non-resolving_0	9.20877	18.8984	4.86585	2.57799	32.501	90.9564	4.40419	4.07326	7.77093	5.06165	4.74299	2.54003	6.00886	15.1829	2.09661	8.65314	1.61982	8.46136	49.1047	85.2673	52.2627	85.0989	12.3337	21.0481	6.10716	4.18224	158.026	330.381	335.011	556.831
P111	Resolving_24	7.34935	15.1835	4.44524	1.83411	23.1285	52.7183	3.22074	1.72351	7.41539	3.7855	5.10804	2.42858	1.75186	3.78029	1.02719	4.34707	1.37911	7.59205	54.1321	75.1348	42.6217	67.7612	8.52869	13.9883	5.95	3.68794	192.258	239.316	344.147	431.364
P112	Non-resolving_24	3.04533	8.75146	10.9997	7.1519	23.7139	70.9643	2.08904	2.34978	3.78692	3.07238	3.47583	3.9142	1.07852	2.29337	0.782356	2.60621	0.199077	16.7092	33.2439	50.3708	23.4687	35.0445	3.47121	6.51938	3.40119	2.43908	105.007	224.454	203.652	347.137
P113	Resolving_72	5.33151	11.4366	5.86082	3.72016	22.9727	43.3751	4.39482	1.90452	5.56871	3.51654	5.94144	2.61482	1.36732	2.57453	1.09185	2.3515	1.9046	6.78264	48.9241	63.5402	44.8469	69.943	8.00031	14.5908	5.92602	4.20435	155.441	265.295	304.201	421.299
P114	Non-resolving_72	3.90388	9.78026	10.2455	6.01423	27.7352	102.397	4.27073	2.66045	3.54773	2.4664	3.4889	2.3861	1.14011	4.04954	1.20438	4.63314	4.55823	21.6183	35.1947	54.3017	38.0794	62.8354	4.13014	8.04584	4.82951	3.42458	122.186	342.117	251.047	479.059
P115	Non-resolving_0	10.8809	15.7597	5.13758	2.79598	22.18	44.0857	4.40606	2.44911	6.39927	3.5427	5.48036	2.82413	9.97068	18.1373	2.73134	14.4398	0.349684	7.63602	42.4323	77.1276	46.6774	71.9627	6.86982	13.399	6.86109	4.74639	158.776	229.985	312.611	419.194
P116	Non-resolving_0	7.43944	13.3651	4.79081	2.11574	20.7324	37.5688	3.82578	1.78638	5.28516	3.21473	5.32555	2.58603	4.81507	9.80882	1.69309	6.98285	1.07802	7.66727	35.5131	62.844	41.5047	67.2473	7.54873	13.8899	5.34505	4.13815	175.979	250.057	307.972	410.149
P117	Non-resolving_0	13.9744	22.3428	10.0127	5.21695	24.4591	59.2863	6.54577	3.07594	8.05671	5.86096	8.69255	4.45616	4.78102	5.23957	1.4386	3.28266	1.36474	8.20795	44.68	65.8946	59.7048	93.192	4.7734	7.9146	9.67637	8.40837	133.243	243.697	310.993	432.244
P118	Non-resolving_0	13.3374	22.1653	6.61108	2.53362	63.9635	96.3499	5.47151	2.87207	5.65774	3.38297	4.68692	2.00896	6.43477	16.0266	1.95165	7.90581	1.2115	11.2516	65.9702	102.942	60.0704	96.2823	12.5713	21.8913	7.45474	4.95068	716.951	514.177	954.387	793.501
P119	Non-resolving_0	14.9011	26.362	8.53339	4.46144	126.073	238.102	6.02802	4.22138	8.25832	5.22919	7.86489	3.28864	8.18509	14.9721	3.34084	10.2793	4.92405	21.1828	87.4553	129.93	83.4418	129.706	36.1475	53.8329	8.27778	4.99261	807.2	1221.38	1190.08	1627.26
P120	Early-Nonsurvivors_0	11.9539	18.4382	5.40476	2.8401	41.0971	72.7205	4.49388	3.20545	8.6581	4.4451	8.22539	3.48701	9.05357	17.9139	2.27189	9.31665	0.337156	7.64149	63.7056	114.546	62.7815	106.501	13.7778	22.9288	8.10963	5.76197	393.396	459.269	613.571	732.281
P121	Non-resolving_24	11.4433	17.6029	5.98592	3.85855	23.1388	52.0342	5.55161	3.38762	6.88553	4.07606	6.36694	3.6562	5.46386	8.72315	2.2934	5.34688	1.05487	7.02994	51.1505	76.1535	52.0266	78.8014	5.81564	11.8343	8.03628	6.10394	93.7281	187.078	261.324	356.77
P122	Non-resolving_24	4.87814	9.48902	3.4493	1.99102	19.1967	44.1619	2.19485	1.65352	5.27062	3.37403	3.43841	1.2784	3.05844	6.28016	1.4541	4.14622	0.403359	8.60651	41.285	61.7865	56.3631	73.2882	6.73406	12.3315	4.49789	3.30782	127.154	251.789	270.116	399.067
P123	Non-resolving_24	11.4947	20.6457	9.4847	5.50051	20.3413	45.0668	4.97711	3.09278	6.76591	4.49596	8.97094	4.96683	2.10525	3.69777	1.3672	2.48515	1.06577	7.3187	45.7464	66.1312	54.1714	83.2829	4.97321	7.8759	9.57584	8.60929	96.6118	190.082	260.234	348.227
P124	Non-resolving_24	3.08813	6.55534	4.38071	2.21058	40.8519	91.2411	1.91029	1.92228	2.73314	1.9366	2.22355	0.300389	1.55189	2.58588	1.3828	3.31474	0.467662	6.18756	54.379	64.1185	57.838	78.728	3.87806	5.66663	4.49788	2.96516	367.421	510.003	538.947	649.204
P125	Non-resolving_24	7.2739	13.2803	7.76214	4.46566	94.0986	162.038	4.97754	2.42903	5.07124	3.55317	6.276	2.6601	3.21717	4.64434	1.63055	3.55738	1.0095	14.8042	63.1598	76.9814	74.7033	100.143	8.59818	9.71695	6.25882	3.93837	657.422	780.143	927.544	1012.93
P126	Non-resolving_72	10.2157	18.2095	8.30422	4.96101	25.1905	64.1344	5.57993	3.89194	7.21942	4.73644	6.69199	4.01795	3.4463	8.0197	2.38545	13.0569	2.019	58.7808	61.5364	87.6506	75.6596	106.98	8.60263	15.6373	9.51866	6.87193	89.4136	211.411	297.164	469.348
P127	Non-resolving_72	3.51829	7.6741	8.66387	4.32862	24.2189	59.0005	5.1346	1.83222	5.75322	3.35945	2.47074	1.49406	1.49455	5.46884	2.43596	5.19933	2.47031	12.9213	40.2447	68.1821	114.16	132.71	7.83882	12.0204	4.72499	3.1162	191.988	511.521	402.384	681.16
P128	Non-resolving_72	11.0006	20.2446	13.6732	8.69292	27.2251	67.4217	7.2076	3.35647	7.20863	5.21356	9.97845	5.78713	2.8637	3.97617	1.38121	3.50009	3.83213	27.5842	44.7535	65.6812	41.7325	69.2794	6.4425	12.7425	10.2696	8.78713	103	253.554	271.255	427.47
P129	Non-resolving_72	5.69303	11.9658	10.1284	7.48716	40.416	112.399	5.42934	3.05658	3.66957	2.63783	3.04048	0.967118	1.40297	2.82739	1.51918	4.32345	1.35812	6.19379	70.0239	97.34	73.3901	112.701	7.55886	13.4692	6.18758	4.22709	362.139	726.451	578.795	926.53
P130	Non-resolving_72	6.84765	13.1599	14.7339	9.10589	78.2531	157.687	8.43952	4.47722	5.36251	4.7909	8.62515	4.84501	3.3595	8.08111	2.90654	10.5567	5.64932	22.0407	69.2344	84.4347	72.6036	103.04	15.4165	21.6486	8.42285	5.32426	531.245	803.314	811.83	1035.2
P131	Resolving_0	10.2458	16.1948	4.52001	2.25044	17.5521	38.2602	3.15889	2.09831	5.61519	3.40593	5.06693	2.38939	6.34206	12.6422	2.78345	8.72595	0.656363	4.744	47.0277	80.2453	54.1258	85.8778	10.64	20.5861	5.84381	4.27972	109.017	196.272	269.921	403.444
P132	Resolving_0	16.3249	45.9543	8.06624	3.55614	55.1806	116.149	6.60727	4.95007	8.18526	4.64772	6.97833	3.85969	15.9477	41.3642	5.67895	18.2688	1.27685	12.2589	118.571	160.915	100.685	148.03	33.6603	37.5347	10.7413	7.15546	227.317	429.189	591.33	857.871
P133	Early-Nonsurvivors_0	8.19234	13.3224	2.1173	1.33337	17.7782	31.0319	1.69418	1.96287	9.32548	5.04706	7.99882	3.68357	3.92197	10.0651	2.43644	7.0374	0.794995	4.44682	49.8379	83.0056	51.3356	103.04	24.6355	49.3233	6.0838	3.47559	117.216	146.731	287.612	417.738
P134	Resolving_24	9.10967	17.2449	5.05518	2.729	20.9287	48.048	4.1509	2.27395	7.0364	4.16784	6.80744	2.91385	5.21864	7.91417	1.29166	4.66337	1.01752	23.5691	49.924	74.7403	62.1029	83.9805	5.93655	9.26991	6.87558	5.54508	59.8999	141.666	231.11	339.362
P135	Resolving_24	21.4313	56.1753	15.3283	7.11419	46.5944	131.505	11.7056	5.91056	11.3222	7.42808	9.29094	5.15274	7.72232	19.088	3.76112	10.4824	3.19389	22.128	119.301	153.242	79.8355	109.932	25.0638	26.8487	16.1248	10.9599	183.438	628.709	519.575	880.803
P136	Resolving_72	7.99359	18.2366	7.92913	4.56151	20.9953	52.7703	5.8459	2.34897	5.80706	3.99821	6.74454	3.74829	5.84814	13.9008	2.94606	11.1336	2.04053	22.4718	43.7368	66.2437	40.8872	64.9166	8.85704	11.1102	7.31212	5.78159	77.9605	201.71	230.646	374.45
P137	Resolving_72	1.09301	2.38522	0.713031	0.39697	1.38759	5.06935	0.522417	0.354789	0.569557	0.438329	0.825345	0.468894	0.85225	1.75223	0.5037	1.39085	0.0316929	1.79187	4.10485	5.76518	3.26231	4.05486	1.38077	1.38077	0.915284	0.639399	5.60684	17.6103	20.4518	34.7734
P138	Non-resolving_0	6.97919	14.2216	4.2799	2.44222	21.5923	53.5081	6.07752	2.18297	4.4619	2.58699	4.48667	1.95744	6.52989	16.8677	1.95777	10.4392	2.57187	6.61239	44.688	74.9263	36.9992	56.2357	14.7163	24.3111	5.13305	3.78922	107.933	210.77	253.737	404.126
P139	Non-resolving_0	11.2061	20.0863	5.69599	2.62866	68.0431	93.8249	4.78266	3.3313	6.35089	4.08487	6.84138	3.33926	4.0996	6.11776	1.6809	6.15323	1.25329	7.48983	70.9994	88.2155	53.0483	83.2843	19.0819	24.4469	6.62298	4.61705	454.167	480.092	697.889	688.893
P140	Non-resolving_24	4.14645	9.78975	3.6301	2.62354	22.5227	53.6642	2.09643	1.64189	3.92788	2.98546	3.20332	1.27741	1.35355	3.20593	0.96419	3.8284	0.761552	6.45681	40.2663	58.5431	39.4018	50.1346	7.3414	11.6771	4.55343	3.5327	135.961	249.122	261.955	381.316
P141	Non-resolving_24	8.22217	17.0925	6.04557	3.35667	70.4213	121.08	3.91833	2.81901	6.04255	3.58377	5.0076	2.24798	2.13898	3.94307	0.961746	2.04361	1.08028	10.1619	61.0085	74.6325	42.9782	58.264	20.3476	23.4083	6.32355	4.92458	487.24	569.423	708.178	729.788
P142	Non-resolving_72	6.32722	16.4512	8.44537	6.78587	30.8923	105.859	5.24616	2.78546	5.37768	4.25991	5.24149	2.25103	3.2947	11.4886	1.67174	5.991	0.875859	7.844	65.2025	101.954	91.6603	123.009	7.45039	11.7693	7.25691	5.36872	240.254	786.084	464.384	918.253
P143	Non-resolving_72	6.90498	16.2069	12.4968	6.15372	60.8356	112.957	8.26438	3.85393	6.04331	4.25237	6.40543	2.82981	2.5301	4.29123	2.42201	5.82524	1.78632	8.01531	67.7636	75.9016	81.1963	100.517	22.0589	26.8405	8.14531	5.63614	438.378	620.165	707.733	753.798
P144	Healthy Control	11.2681	15.7146	5.91691	2.77813	20.2681	35.9714	5.03965	2.91074	8.43211	4.54043	8.57622	3.87396	11.1217	21.8387	4.10766	13.1938	1.47598	6.50608	39.3166	60.8406	52.4348	88.331	8.68685	16.1043	8.54101	6.16751	132.941	181.978	299.919	383.998
P145	Resolving_0	12.5506	23.9242	8.73107	3.99741	23.1761	59.6724	5.59642	2.5377	8.13507	5.05157	6.08091	3.60916	4.00219	6.60384	1.02616	2.56468	1.07385	8.6601	30.6611	37.5573	25.8915	38.537	5.75729	8.84585	8.22739	6.1288	109.973	211.682	233	323.411
P146	Non-resolving_0	14.4898	28.1263	6.51199	2.66866	82.6781	158.971	6.1366	2.96776	7.15861	3.80081	6.11257	3.373	6.27288	10.797	2.49283	6.83636	5.45271	9.93022	58.8304	72.2976	58.0942	94.2114	14.0607	17.9576	7.96167	5.28337	499.843	728.343	757.781	1005.65
P147	Non-resolving_0	8.46859	14.7135	5.18556	2.08507	35.0139	55.5433	4.00072	2.20924	5.39997	3.06671	5.86866	2.64107	4.77885	12.4299	1.61893	5.11707	2.0176	14.0344	23.2898	38.0677	31.8786	56.4413	5.99138	10.2195	5.05225	3.48353	246.634	248.084	371.434	407.288
P148	Early-Nonsurvivors_0	9.89192	16.3836	6.2586	2.76493	18.4663	48.9479	4.42334	2.38269	6.02803	3.69636	5.35814	3.15731	4.36758	8.87744	1.4516	4.1574	2.09983	9.86449	27.0383	44.2712	30.9998	59.4171	6.36221	11.7065	7.51053	6.08368	95.4257	198.369	208.351	354.573
P149	Resolving_24	3.11338	6.78314	3.35699	1.72445	9.67144	29.1247	2.86712	1.44451	3.10286	2.15865	3.01867	1.65901	0.934727	1.21855	0.673662	0.55939	0.110204	4.51684	11.899	12.528	30.5809	37.8047	1.07437	1.07437	3.39329	2.2855	70.22	159.494	136.023	192.137
P150	Non-resolving_24	4.6215	10.4037	7.27318	4.10514	47.049	97.495	5.40919	2.73675	5.41239	4.29494	3.87983	2.13209	3.29011	3.96388	2.87374	2.60851	1.3296	10.0969	56.1916	60.3748	73.3071	85.4661	9.25078	10.5577	6.26801	4.14032	443.529	967.586	657.58	1116
P151	Non-resolving_24	3.56317	7.29557	2.94359	1.65072	27.1125	76.7065	2.65738	1.90979	3.53446	2.44233	3.97581	2.24109	1.017	2.40509	0.772025	4.95402	2.55849	25.1583	23.0768	26.4285	24.5236	33.6065	0.0947009	0.0947009	3.40911	2.1806	135.793	258.857	225.497	365.981
P152	Resolving_72	4.50595	9.84423	13.2534	5.75255	35.3865	88.5777	7.48952	2.83004	5.17221	3.46837	6.04391	3.19609	1.56943	5.67168	1.22768	4.56851	2.12432	7.64522	24.2546	24.376	24.8208	34.063	5.45976	5.45976	6.88045	4.66583	314.808	558.081	439.307	568.766
P153	Non-resolving_72	3.31984	8.59321	16.1947	8.1419	81.1363	174.916	9.22097	4.54338	6.3771	4.95012	4.09112	2.35684	1.06636	1.46283	2.13279	4.33907	3.69172	18.9313	69.7507	82.271	106.514	130.524	10.6029	10.6029	7.92915	4.58957	773.279	1510.77	1078.59	1698.75
P154	Non-resolving_72	3.15078	7.27692	6.089	3.9607	15.4963	51.2052	4.68243	2.26295	2.74055	2.44024	4.76644	1.80627	0.632065	0.772557	0.755142	1.1961	5.94979	4.44364	27.8694	29.4492	28.956	44.5159	4.01153	4.01153	4.47686	3.39592	135.454	343.839	234.78	381.285
P155	Non-resolving_0	11.0329	23.3798	5.7198	2.77728	70.8226	119.337	4.33179	3.21676	7.10077	3.75777	4.89612	2.66504	6.08197	18.258	5.82815	25.2032	2.09728	9.94218	49.19	73.3508	56.7719	88.9183	13.0842	21.122	6.46945	4.27441	515.188	663.543	742.604	949.29
P156	Non-resolving_0	15.5483	26.8992	6.80023	3.50328	40.6146	97.4249	6.18379	3.89602	8.46098	5.85131	7.07328	3.08836	7.93054	15.4084	3.4032	12.5974	1.21011	8.96352	49.2771	67.6586	42.7058	72.2148	7.61412	13.6401	11.1323	8.16225	323.213	497.781	510.333	708.393
P157	Non-resolving_24	5.91353	14.6732	7.52677	3.91453	56.0619	125.788	4.75097	2.43146	5.73482	3.18482	4.21197	2.08401	1.56194	2.29054	1.38872	2.31469	0.388775	8.26996	43.5617	55.0433	59.8335	85.6993	12.9993	18.6925	4.98605	3.31619	321.425	532.885	517.926	741.776
P158	Non-resolving_24	16.4298	30.1139	7.1433	3.92501	26.6259	70.6182	5.32169	3.50483	7.87124	5.53742	6.5927	2.66041	3.43645	4.83371	1.09798	3.34435	1.23793	9.08648	43.0008	55.6024	43.4613	65.5935	4.69566	4.69566	10.801	8.2922	143.377	278.744	300.492	432.2
P159	Non-resolving_72	6.40934	16.3525	12.1874	7.042	50.2293	173.604	6.99962	2.74018	7.79271	4.98205	6.74115	4.27269	1.85831	7.33713	1.40756	7.01316	3.8333	62.5966	36.603	47.8285	46.2996	70.7586	4.39305	5.74893	7.22484	5.17014	149.196	508.829	325.075	707
P160	Non-resolving_72	8.48151	19.2633	8.48746	4.54307	31.992	116.86	6.01852	3.06147	6.42638	4.70769	5.87418	3.2849	3.56846	11.2416	1.42755	5.27402	2.49643	17.2536	31.2068	49.9607	49.2785	74.9543	3.80954	3.80954	9.68977	7.40221	164.09	542.362	316.086	694.296
P161	Non-resolving_0	6.42106	9.55387	2.63182	1.159	13.2439	26.8423	2.83585	1.45629	2.7622	1.63473	2.718	1.57428	3.22579	4.94438	1.16858	2.43109	0.764734	5.14996	10.1808	15.8355	17.4599	27.3831	2.3472	3.15279	2.68104	1.98747	78.4652	126.084	139.108	190.589
P162	Resolving_0	8.54139	13.0198	3.50519	1.72339	26.5611	47.1339	3.77802	2.13619	6.32254	3.99546	4.88998	2.48155	5.10114	16.1059	2.08916	12.133	0.610047	5.81658	24.9373	48.2725	45.8953	90.4065	6.95343	14.8401	4.94947	3.46385	418.309	338.013	548.98	535.991
P163	Early-Nonsurvivors_0	10.5995	17.8125	3.21657	1.25867	13.8657	33.0989	2.7436	1.50321	4.46005	2.68787	4.51157	2.52837	5.59377	11.0226	1.60892	2.61764	0.99117	7.27079	18.3612	27.6822	22.426	34.946	5.68887	7.07915	5.04062	3.37531	36.5328	88.9289	124.636	192.003
P164	Early-Nonsurvivors_0	16.8305	31.33	6.19418	3.37012	42.0604	52.4877	6.74028	3.01677	9.02793	5.12339	8.84483	5.86466	3.97431	10.1869	2.44113	8.04995	3.88202	11.8111	41.6585	54.4035	46.3306	67.7083	8.75186	15.8173	8.2504	6.35351	326.917	330.597	508.551	515.851
P165	Early-Nonsurvivors_0	9.50028	14.1043	5.13359	1.9912	42.0686	67.7037	3.5077	2.06348	3.74336	2.26394	7.93648	5.13982	2.53543	8.00079	1.28443	5.55294	0.540557	10.7961	26.1349	37.4706	48.9413	80.2637	5.16493	6.66501	4.24319	2.6765	346.245	343.865	493.003	511.104
P166	Non-resolving_24	3.87591	7.44332	3.05611	1.64272	14.808	42.1787	2.66121	1.74991	4.05222	2.4665	2.81778	1.29827	1.96123	2.94908	1.2294	3.65341	0.627153	7.68919	21.9948	29.1607	42.0863	49.2202	3.10409	3.88455	4.15155	3.14701	89.36	207.851	187.31	293.202
P167	Non-resolving_72	4.21239	9.70146	13.8268	6.55782	36.9184	99.8273	7.35883	3.20113	5.94808	4.22808	3.59682	2.15542	2.05472	4.39267	1.82498	4.96869	2.40633	7.90076	49.2167	64.9871	87.3321	118.773	5.3875	6.64865	5.97342	3.92503	329.25	856.364	539.223	972.223
P168	Non-resolving_0	12.0825	17.8908	5.7839	2.5098	57.9265	54.1531	4.19881	2.49139	8.93062	4.98006	8.13329	4.97932	6.35276	12.4166	5.1805	11.5536	1.30364	6.4643	51.2378	50.8437	50.6827	87.6063	8.33897	15.6887	7.70596	5.49257	555.153	343.939	764.428	544.398
P169	Resolving_0	11.2106	22.5859	6.12309	3.35831	31.5026	84.6566	4.78045	3.72132	10.9246	6.71472	6.825	3.90311	5.40865	9.62074	1.89343	8.92289	1.83921	9.78203	67.2997	110.074	56.5425	104.451	14.9606	26.1363	8.89538	7.25329	164.346	369.534	372.117	631.66
P170	Resolving_0	9.23497	21.158	4.56897	2.17264	33.3646	44.1643	3.95384	2.72559	5.82299	3.91706	5.74562	3.83453	4.91407	12.8052	3.21173	9.62168	1.01027	7.92237	44.7676	55.4613	52.2216	85.9901	6.30916	10.2408	6.19047	4.21281	226.108	279.36	391.827	457.232
P171	Early-Nonsurvivors_0	10.244	18.9871	6.98032	3.08487	32.1503	76.3314	5.11919	3.55391	6.56458	3.78553	6.58819	3.86845	5.30124	11.1652	1.28985	4.42925	0.470615	10.4774	26.7453	39.7335	32.8556	53.8811	9.28989	16.2821	8.0466	5.41911	120.882	253.15	254.612	414.066
P172	Early-Nonsurvivors_0	17.519	28.7257	5.68435	3.2531	42.7164	101.802	4.20954	2.56615	5.85121	4.09167	5.12185	2.87541	4.07362	7.56148	1.93947	6.78496	0.942256	8.83062	34.6387	55.7095	44.9484	76.2711	5.05956	11.1288	7.54913	5.50438	400.812	621.797	564.505	786.911
P173	Early-Nonsurvivors_0	7.30963	13.8124	2.19809	1.25785	24.2977	27.1911	2.37273	1.83398	4.5104	2.73318	4.56613	2.61999	3.32577	8.16716	2.97793	7.68856	0.449779	3.79283	21.4072	29.4655	22.0958	33.163	4.5711	6.04471	4.04044	2.90318	137.224	119.387	231.571	217.895
P174	Non-resolving_24	11.2623	17.28	6.58187	3.42431	27.6407	45.401	4.26066	2.83956	11.7101	6.57093	7.62169	4.03797	2.24177	4.93057	2.22836	4.93914	0.952204	8.15646	54.8292	55.0687	63.3037	94.7418	7.55882	11.3056	8.88959	6.1251	144.383	192.253	334.97	374.951
P175	Resolving_24	9.69275	20.2341	6.76385	3.85854	30.9694	61.8151	5.1035	3.62603	8.98579	6.25326	7.50364	4.56405	3.52223	8.43634	1.41701	5.17892	2.54331	11.5303	53.0672	73.8324	50.6633	90.9222	8.43617	9.84004	8.57391	7.8209	176.369	265.444	355.388	451.96
P176	Resolving_24	8.46869	19.6339	6.86126	9.5052	36.2843	107.808	4.64012	3.38195	6.35668	4.28009	5.88004	3.33352	2.7278	6.01738	2.24801	6.1031	4.81767	13.8126	53.7014	60.6378	92.8237	125.881	9.39715	11.8764	7.65456	5.28214	177.3	420.735	402.285	632.99
P177	Non-resolving_72	7.18593	13.7601	9.95107	6.28862	21.2062	52.7243	5.79396	2.97317	6.74871	4.25278	5.70863	3.09706	2.11587	7.60778	2.60586	6.25852	0.795956	6.5399	32.9386	43.3082	53.2401	78.4236	5.97838	7.3939	7.11157	5.36407	134.409	302.312	281.358	439.572
P178	Resolving_72	4.75134	12.7204	9.10565	4.62007	21.7979	67.834	4.95804	2.55106	3.36844	2.79103	4.41213	2.36993	1.98605	8.07448	2.15578	6.1602	0.645271	10.4313	32.8871	44.8983	60.4507	87.4463	5.83027	5.83027	4.99503	3.32593	137.175	344.968	283.192	485.716
P179	Resolving_72	7.99088	17.7341	9.96317	5.4469	23.7919	64.9479	5.88266	3.22497	8.01864	5.54853	7.09319	3.8265	3.8036	9.67203	1.69541	7.35266	1.002	20.8333	39.866	51.813	36.5662	64.0424	6.93271	8.04255	8.79655	7.41537	89.0187	219.133	234.066	377.529
P180	Healthy Control	25.0918	34.2182	10.6725	3.62103	73.4636	147.723	8.16862	4.73248	12.5151	5.60953	7.13179	3.4798	9.72062	13.413	3.14306	7.98388	5.12003	13.3611	81.6374	99.5581	86.8125	127.04	11.0271	15.004	14.7973	7.81127	626.484	837.32	943.262	1113.45
P181	Non-resolving_0	12.2443	23.9219	6.33487	3.00598	28.9136	71.9451	4.65551	3.06275	8.1033	4.81464	5.4642	2.945	7.47581	20.4687	2.39444	10.2927	3.37935	11.481	44.7333	67.2643	49.1827	87.4062	10.7208	15.1442	8.23286	6.42744	144.624	292.738	318.007	510.143
P182	Non-resolving_24	5.60859	12.7706	3.75566	6.13952	13.0189	39.0154	3.61988	2.14874	5.00815	3.18484	3.87677	2.3316	2.81572	3.84142	1.46314	4.51717	0.680197	6.94363	24.9848	29.3773	26.1995	40.5823	3.45679	4.62325	5.13569	3.74654	56.4131	144.677	144.302	239.686
P183	Non-resolving_72	7.27951	17.3546	7.00899	4.87545	18.6111	61.4783	4.72524	2.51164	5.95718	4.04687	5.90843	3.47295	2.93986	7.44388	1.78756	8.09986	2.48677	42.5317	31.943	38.2787	30.5987	44.7159	4.68862	5.77355	7.82321	6.00375	56.6395	181.701	174.723	329.483
P184	Non-resolving_0	9.66718	17.583	7.04653	3.16241	61.159	85.1481	5.76101	2.27273	7.63521	4.86927	6.14785	3.31248	5.32809	14.8114	4.50926	14.4578	1.59165	9.03259	38.5679	56.1765	43.0494	76.1971	7.40526	12.561	6.64288	4.5772	578.86	572.791	764.62	769.168
P185	Early-Nonsurvivors_0	12.3302	17.7536	5.79646	2.47088	33.7952	55.71	8.60936	2.35246	6.06196	3.35353	6.92797	4.54504	7.88213	13.6034	2.59046	7.16476	1.58442	9.0191	27.6202	49.3015	41.4221	75.3206	7.14901	13.7777	6.58309	4.69616	193.392	247.006	340.181	429.663
P186	Early-Nonsurvivors_0	10.48	18.1294	6.46752	2.24485	16.0376	37.9165	5.73723	2.34822	8.83436	4.76073	7.58984	5.20202	7.49005	11.1999	2.21409	5.94662	2.11936	8.50069	29.6451	47.6378	43.2233	76.065	8.3274	13.6363	9.92429	7.8109	80.1603	174.762	216.487	339.194
P187	Non-resolving_24	5.35542	11.9355	6.03545	3.38468	51.6831	155.961	4.99011	2.55797	6.17557	4.32257	4.88088	2.16186	1.64088	2.83353	1.20813	3.26298	3.06377	19.0777	37.3547	47.5014	60.0756	78.9343	6.75612	9.60932	4.88965	3.39352	322.195	778.11	502.884	895.072
P188	Non-resolving_72	8.5123	21.9537	7.64936	5.09991	23.9344	83.1067	4.9804	2.122	6.63988	4.53884	6.35192	3.08061	3.43199	8.45944	1.49126	4.54245	1.43633	7.20312	44.3727	59.919	43.5497	66.8911	7.78847	9.03392	7.63369	5.72111	161.247	568.087	313.026	605.114
P189	Resolving_0	3.99041	7.32961	1.50633	0.561152	11.5796	17.9255	1.78998	0.659345	1.70278	0.760275	1.58258	0.948325	1.87738	4.19746	0.70615	1.6559	0.334969	2.17382	8.37358	11.1729	9.19737	12.6105	1.58322	1.58322	1.76404	1.11988	69.8626	82.0697	110.193	124.369
P190	Non-resolving_0	11.7385	15.8652	5.30818	2.42906	23.1112	44.8623	7.01229	2.35422	5.6095	3.35907	4.80706	2.93063	3.44557	5.20637	1.26411	3.70251	0.609563	5.29855	27.501	44.4861	36.9218	66.5462	7.40106	13.4438	6.35624	4.57289	132.862	199.905	256.254	345.822
P191	Non-resolving_0	5.68999	9.17877	2.29344	1.13843	12.6795	22.3319	1.9311	1.14019	2.38092	0.98878	2.45744	1.40532	1.80722	1.56538	0.849599	1.31135	0.305961	3.40707	16.4275	19.6479	17.3295	26.4993	1.987	1.987	2.78406	1.65592	111.559	137.276	173.416	191.55
P192	Resolving_0	18.3015	32.5542	11.0984	6.36352	83.5535	199.249	7.14314	6.04898	9.70899	8.50308	6.44512	3.33391	5.04968	9.37769	2.19646	7.09234	6.88374	11.7172	77.9266	115.395	185.245	206.336	18.9277	31.4556	12.6244	9.4788	485.065	880.963	905.548	1334.75
P193	Resolving_0	18.2912	31.1251	8.65659	4.33223	43.5659	111.129	6.78131	4.28892	9.22235	5.66707	6.32805	2.87396	7.27117	14.2829	1.9437	6.31199	1.74236	12.6014	57.3837	80.2152	48.4934	80.651	10.3363	16.4949	11.1798	7.54742	293.619	568.163	500.938	800.01
P194	Resolving_24	5.85664	11.1031	6.58759	3.13026	41.3263	115.935	4.4775	2.19172	5.58644	2.76537	3.57826	1.77877	2.44995	5.4115	1.59466	3.62854	1.92255	10.5653	41.9463	52.5729	65.9526	80.6692	6.37522	9.11706	4.7833	3.18711	298.559	593.648	478.551	736.825
P195	Non-resolving_24	6.35074	11.7202	5.12827	2.46309	16.1091	43.2323	4.38461	1.94332	5.05696	2.8939	4.11852	2.03087	1.62878	1.82087	0.843542	2.607	2.22799	6.15886	26.9879	35.4217	51.4256	65.9234	4.31803	4.31803	5.61549	4.14083	98.5726	208.011	220.299	312.474
P196	Non-resolving_24	5.93337	11.4732	7.75883	3.88558	46.1409	92.291	5.22552	2.59556	5.96158	3.8389	4.63059	2.32048	2.26081	4.13435	2.1189	4.53618	1.95698	33.3311	48.5654	65.2562	99.9433	129.725	4.73302	5.70664	6.16873	3.86612	326.449	614.269	553.979	832.832
P197	Resolving_24	14.7715	30.1973	14.1671	8.34585	36.9059	100.011	8.9731	5.11554	9.53295	8.10388	6.88238	4.03057	3.02496	6.62394	2.03433	5.36577	3.65906	9.58604	53.6024	79.4396	65.8089	109.456	5.90487	8.70201	12.1723	9.68894	249.205	488.998	461.283	713.31
P198	Resolving_24	8.40913	15.1647	5.98175	3.07188	33.5275	105.83	4.82496	3.36464	5.54728	3.46432	4.09907	1.56868	2.94499	6.83946	0.84914	3.28234	2.01043	48.1351	41.6722	51.1997	42.2711	53.014	3.78435	5.17517	6.95281	4.401	173.384	378.291	320.537	549.478
P199	Resolving_72	6.19367	14.1013	18.2755	10.4698	30.8582	100.259	10.265	3.63992	6.94322	4.68044	6.85981	3.98671	3.86028	10.8972	2.16143	6.99146	2.06311	13.2597	47.7455	58.2034	34.7167	55.7348	8.87196	14.0251	8.67882	6.65695	174.949	482.864	343.866	590.705
P200	Non-resolving_72	10.0095	18.4661	5.25421	3.59556	11.8675	33.1798	3.59904	2.04386	4.06199	2.82613	4.295	2.37488	2.47899	5.28247	1.15455	5.02234	1.7967	6.52677	30.3942	37.1088	27.7091	40.4133	6.52655	9.4297	6.75166	5.07539	57.9766	143.672	161.855	246.307
P201	Non-resolving_72	3.5954	7.91398	18.697	9.87779	40.1146	92.4052	9.62314	3.5639	4.0025	3.19364	6.55151	2.79809	1.03697	1.68162	1.11669	3.02981	1.97569	8.33024	57.6405	62.9207	61.6563	81.5934	8.06292	9.87971	7.68895	4.93024	394.766	680.889	600.73	794.48
P202	Resolving_72	11.3314	23.6971	14.2477	8.35483	27.8273	79.9298	9.16255	4.0997	8.0282	7.14518	7.10503	4.37309	2.18862	2.82059	1.33033	2.6626	3.45698	7.79112	42.4044	60.1116	48.5179	79.5318	6.3957	7.94502	10.6718	8.16046	184.574	390.322	355.212	546.51
P203	Resolving_72	5.30562	11.8998	9.97841	14.2419	31.4982	108.862	5.91514	4.17565	4.18695	3.04967	4.16866	2.20607	3.21753	8.48454	1.15958	4.09766	1.40037	35.2363	42.6784	69.851	45.4535	71.2998	6.18892	10.9365	6.21577	4.36861	179.318	519.939	333.621	746.034
P204	Non-resolving_0	9.90415	17.2045	7.2934	3.18595	53.8305	86.2552	5.68288	3.35287	10.3144	7.24492	9.25877	6.0447	5.79514	14.7425	5.46487	12.6236	2.08315	7.58974	57.1085	69.008	116.454	205.085	13.7684	27.9386	6.76886	4.96856	373.016	505.541	657.182	843.454
P205	Non-resolving_0	8.02259	11.877	3.36968	1.77767	41.9377	43.7696	4.0424	1.96774	6.14085	3.19287	5.25502	3.53944	4.167	8.30376	1.64043	6.24892	2.81157	9.9376	26.9167	41.8863	28.3718	47.0237	6.36395	13.6069	5.07581	3.56227	354.935	181.882	485.418	326.405
P206	Non-resolving_0	11.726	21.0828	4.22354	2.90546	34.1522	48.7818	3.51611	2.46607	5.18599	3.55468	5.41697	3.14045	5.38944	11.5103	3.15368	8.90084	2.02127	7.2475	51.1813	60.5277	68.9913	111.2	9.53084	15.8289	6.55589	4.52641	188.536	221.876	384.59	443.983
P207	Early-Nonsurvivors_0	15.596	28.412	4.18535	1.66966	34.5007	76.425	3.1419	2.362	5.3204	2.67049	4.24817	2.20728	6.1214	10.9234	1.83828	6.50515	1.77437	10.4426	33.4479	38.6187	43.628	59.471	6.9175	10.591	5.79196	4.21172	146.399	242.132	297.976	407.807
P208	Early-Nonsurvivors_0	11.0186	18.0425	4.59791	2.7389	19.8772	46.668	3.69896	3.35091	6.98187	4.00642	5.91384	3.49877	7.01662	17.6564	2.01117	8.76691	6.67718	10.2477	37.7032	60.3261	39.7995	65.368	5.84828	10.1491	6.54303	4.60366	106.507	186.334	250.65	362.041
P209	Early-Nonsurvivors_0	13.6988	20.8916	6.31588	2.56313	11.9544	35.4878	8.12246	2.67504	11.6917	5.74109	5.91001	3.70991	6.42015	10.4413	2.45851	8.41626	1.05922	5.50268	28.4324	43.1243	27.5681	45.3777	6.33737	9.11155	6.86471	5.19001	56.5113	128.492	169.817	252.03
P210	Non-resolving_24	5.48305	10.718	3.19214	1.86888	31.9705	51.5821	2.39225	2.22512	7.28167	4.78766	6.30993	3.49697	0.514345	3.47549	1.88664	5.13382	2.47152	33.0512	44.7899	40.7194	58.8408	84.446	8.582	10.8963	4.48983	3.15508	107.895	141.625	274.491	328.05
P211	Non-resolving_24	14.4333	21.1629	6.38958	3.44454	32.3437	75.1881	4.10398	2.81384	12.7161	5.82472	6.54081	3.57828	10.5379	28.1334	6.81629	21.8256	0.881544	7.58649	49.9387	78.3386	47.2586	83.4329	11.4223	18.2473	7.6446	5.39602	204.535	383.724	394.802	618.506
P212	Non-resolving_24	6.63211	13.9495	3.41803	1.99811	17.5011	28.6616	2.47618	2.0076	4.17325	2.8068	5.30446	2.37344	2.43055	5.81966	1.6959	4.63095	1.29972	6.02263	45.1135	53.1165	45.135	71.2301	5.90936	6.8626	5.45527	4.17184	87.3498	122.092	222.85	267.667
P213	Non-resolving_72	7.88013	16.6852	10.441	6.61956	67.8894	114.516	6.21271	3.59617	7.22727	4.68094	8.67939	4.80378	0.824299	1.47916	1.51434	3.51554	4.18911	11.6714	71.4623	68.9479	103.28	148.063	4.63294	6.10043	8.00887	5.70757	486.959	642.716	771.195	855.726
P214	Non-resolving_72	7.42915	14.6838	8.3244	6.24313	44.3816	134.35	5.20439	2.96866	6.78306	6.13463	6.38092	3.37461	1.66269	7.3292	1.55247	4.53272	0.980323	20.5176	38.6224	70.8787	76.202	122.354	3.66758	8.51605	6.8185	5.6986	337.504	1084.06	530.501	1253.15
P215	Non-resolving_72	8.31556	19.8427	6.00971	4.00206	14.1134	27.937	3.77487	2.0392	4.08858	3.16334	6.35642	3.52151	4.62391	10.2995	2.19365	7.65965	0.495749	5.4503	60.7632	86.2695	60.8527	109.994	8.35241	17.2568	6.96847	5.48674	82.9846	204.265	257.416	452.608
P216	Healthy Control	12.7814	23.5243	8.00237	3.74133	14.3214	29.9629	5.52213	2.27955	13.6017	6.96776	11.5748	5.38685	5.2409	12.6743	1.91121	7.56407	2.27339	7.78383	34.3942	49.9259	54.09	81.4299	8.27079	13.6298	13.0005	8.50446	61.0248	160.215	219.345	327.837
P217	Resolving_0	12.7911	19.4743	5.85535	3.49677	50.5658	105.843	7.21531	3.06194	6.64277	4.4961	5.70356	3.14857	6.27601	15.5075	3.10086	11.4535	0.991595	8.33309	52.6402	57.8811	43.9125	68.6233	11.2451	17.2736	6.74435	4.66496	274.321	439.489	470.481	614.992
P218	Non-resolving_0	9.13266	17.6647	5.83753	3.0751	17.328	43.9067	4.53063	2.12925	6.68029	4.43826	5.14183	2.87587	5.63388	13.1995	2.68284	8.89467	1.47562	7.14702	34.5399	55.7315	41.7577	61.9766	7.262	13.4864	7.28226	5.17084	93.0114	275.1	225.395	432.474
P220	Early-Nonsurvivors_0	5.88397	9.15581	3.09107	2.1684	17.2119	26.7661	4.00271	2.49806	3.18449	1.7662	3.62689	2.24472	2.83037	6.09495	1.78554	1.8975	0.271264	4.73662	11.2957	15.2996	21.0697	33.4555	5.67487	10.2722	3.2952	2.04951	89.555	113.819	162.743	192.544
P221	Early-Nonsurvivors_0	8.58939	14.4517	4.00045	1.65812	51.2917	58.3038	3.13568	1.6719	4.17724	2.5713	4.57118	2.05006	3.26109	7.63824	1.47762	3.32124	1.44805	8.42092	18.7548	26.8257	32.6188	50.1737	6.17226	11.2318	4.39619	3.05604	610.893	269.534	743.237	391.89
P222	Resolving_24	10.1407	17.8484	5.00715	3.13713	38.8319	81.5837	5.6395	2.21505	5.80218	3.84238	5.43788	3.04114	7.56986	14.6624	3.19331	5.44093	1.56636	10.4598	30.4505	35.2805	35.7434	54.6772	8.68185	11.1204	5.97538	4.63317	157.823	287.571	306.82	409.387
P223	Non-resolving_24	3.67171	6.70837	2.38119	1.29911	11.0954	26.2631	1.97876	1.31512	2.89609	1.9788	2.77182	1.26818	0.623436	0.695276	0.452588	0.549414	1.08803	3.37973	15.8792	21.7383	28.8463	36.6632	2.66494	5.21972	3.53274	2.86981	45.5561	84.8653	116.805	151.531
P225	Resolving_72	11.7302	19.5834	7.28991	4.63221	34.1586	67.0601	9.60868	4.18437	7.53067	5.37957	7.02654	4.17608	8.32002	21.6313	3.84404	19.3582	3.02823	14.1346	47.6921	65.5471	48.8509	87.3757	6.40763	10.8798	8.84687	6.20357	227.96	382.526	408.382	589.001
P226	Non-resolving_72	1.72883	3.72934	9.44623	6.62095	31.0081	82.6564	6.12409	2.7425	3.76428	3.44013	4.11044	2.2958	0.870517	0.975676	1.58557	3.38678	1.86711	6.2306	45.3612	56.0008	84.3631	122.346	6.44468	12.2999	4.89702	3.27865	240.133	559.427	429.133	707.435
P228	Non-resolving_0	18.48	35.6037	7.72	3.89253	41.4851	96.8348	6.30203	3.53023	10.509	5.58661	6.8767	3.94822	5.72292	16.4998	2.29179	9.11118	4.40553	15.4087	59.9385	83.4458	62.3192	94.0535	20.4699	29.9933	12.1377	7.12442	179.827	376.47	412.951	643.459
P229	Early-Nonsurvivors_0	14.2147	22.6373	6.61891	2.37715	84.7404	112.408	5.74618	2.6755	7.98215	4.10957	8.73359	4.97622	5.8767	13.2172	3.52321	8.71582	1.67469	9.39372	59.179	63.9207	75.6281	127.723	18.3121	26.7496	8.86474	4.6615	504.059	473.811	783.062	748.146
P230	Non-resolving_24	8.95686	19.4036	7.46724	4.21196	37.2379	89.8086	5.21342	2.52086	7.26764	4.55583	5.61936	3.32125	2.61607	4.90483	1.81421	5.1961	2.73296	13.0973	47.3754	55.8977	66.9631	87.0708	12.4861	13.4345	8.48882	5.48059	199.019	392.329	395.029	544.619
P231	Non-resolving_72	9.7068	25.7136	18.8953	10.7932	49.1247	148.048	9.89369	4.13784	9.27784	6.14599	6.62267	4.57155	3.57364	10.2917	2.15427	7.44318	4.09667	11.2536	65.4784	95.6577	81.3023	114.998	13.501	17.9556	11.5593	7.19832	342.717	941.469	603.069	1069.08
P232	Non-resolving_0	10.3279	21.1397	6.70329	2.5044	42.2939	98.4379	5.07108	2.56549	7.31383	4.16965	6.75947	4.54509	4.60343	14.0831	2.68933	8.25277	2.17741	15.7062	40.3319	64.5024	62.8295	114.925	6.47416	11.2539	8.76987	4.98155	173.917	380.178	359.824	634.622
P233	Non-resolving_0	4.47951	6.97426	4.01011	1.40167	34.2941	42.2546	3.48648	2.60681	3.77432	2.38927	4.78908	2.79045	3.5422	10.597	1.97862	8.6898	3.70965	11.6689	18.3573	29.0357	28.6052	51.1238	7.04748	13.1152	4.43129	2.58174	267.666	221.404	378.42	362.428
P234	Resolving_0	9.87227	20.0997	5.46552	4.08594	54.7854	99.195	4.13857	3.83476	7.45659	4.89998	5.43129	2.7061	7.58726	15.5837	4.96231	20.014	1.33678	10.14	79.8245	108.206	79.6406	139.041	10.2024	19.6205	7.85176	5.01123	290.051	437.014	552.673	771.214
P235	Non-resolving_24	5.30553	12.4487	7.09928	3.47274	95.9599	232.485	4.73742	2.621	7.13937	3.88809	5.10722	2.89036	1.28488	2.9095	1.56708	3.76932	4.72452	56.2194	54.4481	68.8546	101.479	127.282	10.8933	16.9246	5.95178	3.65165	534.342	1149.62	824.661	1463.7
P236	Non-resolving_24	5.03744	8.63023	3.04461	1.78925	21.1861	43.2934	2.32557	1.36157	4.31925	2.05303	3.42223	1.63116	2.15683	4.16828	1.15083	4.63528	1.62653	32.5781	25.1236	35.9225	37.4955	50.7825	4.31406	8.6872	4.11221	2.67278	83.68	150.376	190.159	292.585
P237	Resolving_24	7.66209	16.1789	5.41179	3.77405	21.2979	64.1992	3.53538	3.17672	5.6664	3.84709	4.72783	2.14303	3.51345	7.10754	1.6259	3.09604	0.573956	8.38956	52.9502	73.8459	53.0121	85.7241	9.45986	15.312	6.39244	4.34925	86.4204	208.643	249.473	402.654
P238	Non-resolving_72	5.46579	12.7995	13.0893	6.75324	38.8791	97.276	8.27715	3.30169	5.37829	3.59773	6.67586	3.43167	0.91348	1.45062	1.29122	2.63738	3.00968	16.2247	46.1839	60.1411	85.5143	129.16	10.8563	16.682	8.06713	5.16255	288.67	779.134	504.536	966.258
P239	Non-resolving_72	3.04516	6.54995	6.0479	6.37029	20.9895	58.1701	4.05461	1.87141	3.11242	2.62105	4.47439	2.55706	1.16999	6.06531	0.960773	4.68225	1.18497	25.8797	28.5021	58.6528	51.9392	86.2222	3.98978	10.6448	4.68755	3.36612	138.967	459.061	263.846	644.852
P240	Resolving_72	8.26264	16.1604	7.67645	6.62464	24.5123	67.8073	4.99728	2.95387	6.13105	4.91145	6.13642	3.77942	3.41808	12.1405	2.07326	9.82344	14.5329	63.3268	41.9029	61.3715	49.8394	96.228	5.09736	10.6496	8.90045	6.39108	87.454	225.861	256.176	477.762
P241	Non-resolving_0	13.2026	22.5158	11.2217	8.59385	49.618	107.163	7.70999	3.75921	11.1651	9.6445	7.35904	4.43122	7.56624	17.0481	2.92892	9.23862	3.36265	11.7784	51.405	82.7095	45.6647	82.933	8.85102	20.4303	11.0771	8.1489	305.527	505.479	513.543	770.503
P242	Resolving_0	9.67758	15.1352	5.77011	2.55385	23.9725	51.7639	4.17435	2.41119	8.73959	4.3057	5.0789	2.51266	5.67544	7.50424	1.72931	5.97111	1.05623	7.67307	35.8989	55.4301	35.9739	61.5946	7.08847	14.5555	8.45776	5.07158	149.236	264.058	284.467	427.443
P243	Non-resolving_0	6.4223	10.7052	3.4341	1.8778	19.0056	33.221	2.71643	1.44151	3.27302	2.38111	5.22797	2.58141	1.88761	2.99705	1.15506	2.97455	0.932516	6.09508	25.9422	32.7266	27.9211	46.1543	4.63065	9.44058	4.6423	3.25392	135.569	162.626	233.144	273.188
P244	Early-Nonsurvivors_0	9.96869	17.0176	3.92275	1.98703	19.025	41.0271	3.27647	1.99807	4.95005	3.01123	5.45289	2.83952	6.06769	14.5878	2.97802	12.5837	1.13334	6.39852	28.0866	45.9485	41.2388	66.302	6.34436	13.633	7.0535	4.22671	106.84	197.031	232.627	360.545
P245	Early-Nonsurvivors_0	6.49048	10.4632	2.65295	1.38126	22.9203	33.0937	2.22612	1.42811	3.78768	2.32624	2.87777	1.32707	3.51268	7.30821	1.48735	2.93798	0.642076	6.34592	17.2397	27.3957	25.6518	46.9214	6.10715	11.6812	4.61974	2.96078	156.635	173.895	247.758	278.552
P246	Non-resolving_24	11.6266	21.2383	12.317	9.83849	41.5155	115.352	5.90574	3.37897	12.0897	9.3424	6.89623	3.85081	5.04434	7.10762	2.37435	6.01183	1.64605	11.6898	46.5102	74.6484	44.0921	81.4524	6.70491	18.3802	10.8629	8.08701	238.253	447.058	424.389	680.676
P247	Resolving_24	5.28006	9.54606	4.17389	2.02386	13.5425	27.689	3.3453	1.72666	5.94852	2.5178	3.21683	1.5348	2.37984	2.67419	0.826869	3.15226	0.656805	6.6972	22.5814	28.8265	38.3963	50.2697	3.34729	4.49932	5.80543	3.59267	63.7599	122.512	161.676	213.294
P248	Non-resolving_24	4.7973	9.29519	3.95284	2.5606	17.65	40.5503	2.9095	1.57078	3.90428	2.68424	4.60663	2.05789	1.44047	1.04809	0.68416	1.45275	1.38687	6.49291	31.6853	41.3331	36.3214	55.6986	5.69521	7.54716	4.75165	3.5809	100.43	174.016	211.072	290.641
P249	Non-resolving_72	7.99827	16.9683	13.9701	12.041	21.0787	57.4348	6.50688	3.01495	6.89941	5.72128	6.38858	3.74486	1.2132	2.10153	1.3031	3.90722	1.71008	6.38466	37.5117	54.11	52.6479	100.941	8.01919	15.9514	8.40801	6.37762	121.656	251.675	278.999	433.305
P250	Resolving_72	5.19603	11.4229	9.3604	5.70225	28.1996	68.0164	5.88659	2.69089	5.83258	3.61263	5.00208	2.79551	2.80616	3.17425	1.72127	3.64702	1.48134	7.12155	35.7776	50.2831	42.7945	65.4534	10.6284	17.9431	6.93273	4.46276	167.673	313.547	314.393	451.532
P251	Non-resolving_72	5.44086	12.5671	9.82951	7.4776	17.8358	52.6281	4.8123	4.00639	4.25689	3.77311	6.27359	3.55291	2.27632	4.03721	1.75833	6.10587	0.584288	5.0079	35.4437	45.3978	46.2505	72.4606	12.2309	17.8185	6.20484	4.51571	147.881	365.621	289.316	490.508
P252	Healthy Control	20.6886	30.4367	10.0778	5.15687	43.8763	129.538	7.74738	3.66331	9.01221	5.63686	5.05769	2.7829	9.27252	19.8579	2.78435	16.173	3.28648	16.1515	67.9775	107.224	146.596	244.116	9.40721	16.8729	12.9038	7.83482	309.15	732.451	630.716	1103.6
P253	Early-Nonsurvivors_0	3.16566	5.86023	1.54705	0.68324	4.58251	10.8322	1.73814	0.774675	1.16735	0.893681	1.26623	0.985037	0.71534	1.44514	0.351317	1.73806	0.221425	3.60774	6.25912	9.32773	7.99523	11.879	3.45775	5.77595	1.47319	1.14856	13.0626	29.0602	42.5245	65.4183
P254	Early-Nonsurvivors_0	9.96327	17.5006	4.96634	2.23693	20.4836	36.4502	4.56037	1.8292	4.42231	2.90769	6.01284	3.31479	3.91644	8.21608	1.7113	4.58211	1.63265	7.18933	21.5221	31.3956	28.7007	42.5775	7.98174	12.9816	5.54737	4.31224	157.07	137.75	264.151	249.541
P255	Non-resolving_0	12.3823	21.0717	8.6966	4.34184	46.1765	96.2395	7.0128	3.24422	8.49198	4.68588	6.4578	3.75887	4.93116	11.0903	2.1121	9.03091	1.83454	10.5537	55.0797	91.8322	59.9496	106.929	11.4172	19.4013	8.86602	6.68482	294.892	431.604	507.533	717.671
P256	Non-resolving_0	13.8431	31.3083	6.58018	3.39156	72.8691	171.805	5.35865	3.42911	9.2871	5.82916	6.77719	3.3655	7.99201	20.657	4.0555	10.9892	5.34165	35.7777	73.1715	97.7624	62.3254	97.4072	13.175	19.7548	9.04757	6.56433	302.909	559.874	571.132	904.598
P257	Resolving_0	14.2146	22.7498	5.84906	3.13885	25.6222	57.1588	4.44574	3.057	7.54792	4.31659	7.70131	3.67595	10.7745	21.9389	4.78619	10.6333	1.90965	9.88294	45.0333	65.8007	41.088	69.2472	8.63339	13.7744	6.97106	5.13126	128.158	236.328	294.853	419.828
P258	Non-resolving_24	7.68779	15.3751	5.42678	2.81159	22.0508	48.0785	4.32507	1.90779	4.98294	3.04202	4.3748	2.44237	3.37348	5.67482	2.2224	3.91994	1.4865	6.43392	44.7381	63.2745	49.946	76.8499	8.38373	11.3633	6.68327	5.29145	125.856	229.151	278.476	389.609
P259	Non-resolving_24	8.48983	20.7553	8.06187	4.73231	47.6294	131.919	4.72468	2.97033	7.10517	4.59381	5.00417	2.65368	3.0202	5.56867	1.63482	3.16497	1.4868	11.8525	58.2001	89.7205	74.3626	102.247	8.20548	12.7447	6.68993	4.99325	274.15	575.936	492.449	762.105
P260	Resolving_24	10.2343	17.0214	4.88568	2.62863	29.7812	54.4782	3.85709	1.90676	5.63488	3.18717	6.9714	3.51326	3.93296	6.9332	1.98651	5.23209	2.06028	5.54011	37.4651	49.5416	32.9611	52.0412	8.32703	10.891	5.70182	4.13681	206.234	303.156	345.502	411.426
P261	Non-resolving_72	10.7223	24.6847	11.9554	6.08139	37.3878	85.8116	8.3262	3.6481	7.58482	5.23241	7.39587	4.31071	6.09096	14.6203	5.67475	12.8959	2.62044	10.2484	73.0081	106.107	86.9394	140.193	24.3053	32.3222	11.459	8.62903	210.179	424.892	481.987	722.235
P262	Non-resolving_72	9.14927	26.0079	11.6307	7.67539	70.7064	340.589	7.29152	3.84501	7.9266	5.68415	6.48869	4.05084	3.89234	28.1791	3.70113	22.01	5.94651	239.604	77.7311	154.246	117.707	166.861	10.0708	18.1071	8.4682	6.38013	203.917	931.269	522.444	1531.41
P263	Resolving_72	11.4992	19.4879	5.47295	3.26019	26.066	51.8773	4.82439	2.53621	7.22027	4.65307	7.34648	3.48818	5.66177	14.3547	2.48004	7.41555	4.004	9.90455	34.899	44.3217	31.5064	46.776	6.09203	7.23165	6.71029	5.13352	141.464	209.453	279.058	328.938
P264	Resolving_0	11.4246	17.4116	4.47422	2.77698	21.4864	38.8877	3.50584	2.29912	7.05953	4.35991	6.07521	3.43932	3.86454	7.75452	1.44947	5.4218	2.3068	6.44719	37.8401	54.3397	57.8286	90.8657	7.11527	11.6024	7.34422	5.47779	142.777	163.629	299.89	344.44
P265	Non-resolving_0	8.98571	17.9665	5.65586	3.05454	38.9797	63.4839	8.28638	3.60994	5.32262	3.52975	7.37849	4.7285	1.78406	5.39423	1.87142	5.86903	1.38686	8.21349	45.0717	57.0326	50.8891	94.8685	15.1855	18.5398	5.58026	3.56411	333.327	498.017	509.716	691.836
P266	Early-Nonsurvivors_0	10.2618	13.8673	3.96873	1.86535	22.899	51.071	5.85362	3.19859	7.45305	2.79056	7.11711	3.61578	1.40962	5.14686	1.3795	4.36488	1.0943	5.26845	36.303	46.8252	36.1225	61.8592	6.92229	10.0606	5.21193	2.51392	101.632	185.124	226.826	323.648
P267	Resolving_24	7.00078	12.214	6.74849	5.01787	30.8152	82.3028	4.86051	2.54529	6.46256	4.72245	5.08291	2.45195	1.82536	5.66875	1.94997	3.78075	4.35413	7.5333	40.513	55.779	90.8107	117.366	4.38013	4.38013	6.28228	4.6915	163.787	377.263	361.003	551.392
P268	Non-resolving_24	4.37951	9.38438	5.90099	3.2836	89.88	223.104	4.50045	5.00817	5.69859	4.01062	4.03021	2.70406	2.48382	5.6587	1.57004	4.24294	2.72008	42.8062	48.3885	63.8299	62.822	82.7601	7.00404	9.69504	4.00234	2.37127	478.96	1040.8	709.967	1278.46
P269	Resolving_72	5.55944	10.9994	7.30045	4.53734	13.802	36.5435	4.43232	2.06065	6.04274	4.43024	5.75634	3.12073	1.38075	2.52592	1.091	3.5393	2.17072	6.57241	31.094	37.793	39.1505	59.4178	3.89519	4.78722	6.17742	4.52246	45.5608	117.785	161.141	222.679
P270	Non-resolving_72	3.34134	7.33068	8.23133	5.79268	65.0091	149.434	6.31339	4.8324	5.0657	3.61767	4.50312	2.90759	1.29928	2.30036	1.31656	2.93292	1.40665	15.989	53.0298	63.7244	69.4482	89.3242	9.30375	14.225	5.14297	3.29023	446.413	978.55	666.253	1105.79
P271	Non-resolving_0	11.2541	16.6752	9.31576	4.62411	92.2474	263.628	6.63664	4.24363	5.23256	3.30364	6.25802	3.09264	6.58785	13.1204	2.74617	10.3174	3.66387	27.7453	64.4146	107.511	89.9133	179.682	18.334	30.8227	7.89674	3.97185	848.368	1737.12	1152.32	2150.05
P272	Non-resolving_0	14.0545	22.0335	8.59196	4.32366	34.2955	75.5208	7.11513	3.21745	8.54776	4.71548	7.26647	3.82482	8.42422	26.8932	3.75607	14.3823	2.32121	9.77592	42.8267	75.0569	54.2837	104.71	8.7372	15.5285	9.30381	6.89505	264.999	424.401	452.958	687.152
P273	Non-resolving_0	19.7518	25.4742	7.84512	4.01862	27.4297	57.6875	7.02884	3.27891	11.7896	6.37653	6.69191	3.50589	8.14839	12.3471	2.02464	6.18762	1.88182	9.43132	55.1747	92.6455	52.4744	88.7871	16.2129	29.222	11.8775	7.65886	125.881	221.153	328.781	471.954
P274	Non-resolving_0	11.757	23.4124	5.67477	3.07525	71.9114	132.527	4.90166	3.67928	9.52049	5.13153	7.77312	3.83179	5.80146	13.3331	5.94112	11.4194	1.83968	11.7785	72.4545	97.8246	71.5749	122.71	22.312	33.0117	7.24709	4.62815	381.012	575.136	659.024	903.643
P275	Non-resolving_0	12.3196	19.2476	4.90401	2.55212	44.3508	73.0796	5.10651	1.99864	6.37796	3.86105	5.78425	3.27902	8.55866	18.8283	3.49567	10.4767	1.30921	12.0764	36.6896	59.9923	50.884	91.6089	12.2738	22.2297	6.52329	4.63114	306.531	337.895	488.163	571.997
P276	Early-Nonsurvivors_0	4.07687	7.63679	3.78675	2.35117	16.0138	39.824	2.65666	1.61781	2.82716	2.15068	2.59501	1.89493	1.59851	5.35058	1.29704	4.76687	2.33824	7.29208	17.1382	30.3317	11.8402	27.0844	4.31862	8.27721	2.83085	2.50563	103.827	173.195	169.012	266.183
P277	Early-Nonsurvivors_0	9.91188	19.2188	4.6204	2.16567	21.3907	47.1523	4.13449	1.98337	4.61456	3.01794	5.44428	2.91304	4.50135	11.5438	2.01603	4.31858	2.75847	11.3652	27.266	42.1358	21.5406	38.3788	12.4866	16.9958	6.93351	4.80343	70.6594	153.636	182.62	293.378
P278	Non-resolving_24	4.88761	10.5097	6.29498	2.99934	26.7073	80.4919	4.08808	2.39193	3.51915	2.01297	4.21161	1.90909	1.839	2.29098	1.53766	2.97428	1.83207	6.02933	38.3303	52.937	44.0408	70.2878	3.58866	5.51598	5.24056	3.44295	175.759	340.598	309.843	474.104
P279	Non-resolving_24	5.38173	10.1725	5.23887	2.6317	22.3611	59.3289	3.25942	2.00406	5.14079	2.98663	5.11067	1.95513	1.24093	1.38534	1.13408	1.42765	3.31951	7.2462	38.3162	49.5081	33.8621	50.6104	4.45798	4.45798	6.09907	4.65605	144.321	298.188	267.394	411.712
P280	Non-resolving_24	7.50966	11.8484	4.90179	3.04903	17.4166	36.3964	3.1667	1.28484	6.53838	3.76707	4.16207	1.85377	2.43917	2.65312	1.14085	1.9087	2.03856	6.05407	29.9932	43.9421	41.3367	56.6504	3.31219	5.51048	6.79345	4.85017	131.787	230.143	250.233	338.723
P281	Non-resolving_24	8.31444	18.3445	6.12659	10.0749	48.694	103.236	4.80114	3.52792	6.92486	3.77406	7.82674	3.64757	2.40425	3.84086	2.04999	3.45691	4.07685	11.6565	52.1622	74.8781	57.2626	94.5719	11.0445	16.9941	6.85536	4.34984	200.273	342.082	401.786	577.258
P282	Non-resolving_24	8.17109	14.0489	3.47072	2.20451	18.7461	52.9157	2.52743	1.6403	6.24143	4.16539	5.40953	2.55697	0.859924	1.3346	0.683805	1.77396	3.3174	6.16446	46.9787	70.3064	32.5591	55.8681	11.9092	20.0923	6.01451	4.793	90.0339	192.374	224.642	353.91
P283	Non-resolving_72	5.20318	12.1293	11.8911	7.33858	38.2786	117.157	6.27867	3.03294	3.54793	3.18849	6.21128	3.47627	0.902188	2.13797	1.50163	2.74726	4.57417	8.21038	42.2623	53.0696	64.4266	99.2897	3.36489	3.36489	6.40926	4.46051	258.258	742.318	438.854	832.145
P284	Non-resolving_72	2.87658	7.29434	3.44573	2.39604	11.699	39.7629	2.23111	1.19277	2.38014	1.74149	2.96623	1.51592	1.02095	3.05753	0.891817	3.12239	4.48381	6.11437	21.7958	34.8419	29.924	43.1752	1.34613	2.53546	3.10229	2.39564	67.8084	303.477	148.855	355.622
P285	Non-resolving_72	7.53095	14.468	9.25582	8.14034	28.8231	68.7948	5.98884	3.10601	6.03305	3.53395	4.61431	2.46973	2.91435	3.59892	1.57564	3.21108	4.06701	16.3706	41.8919	66.2431	42.8604	65.7496	4.51434	6.18602	7.67346	5.28574	143.263	317.168	295.439	477.205
P286	Non-resolving_72	5.20985	13.0013	8.27289	4.89554	42.1428	93.4935	5.38186	2.41783	4.66738	3.15681	6.93952	4.29132	4.37545	9.01276	3.83417	6.13993	3.19355	31.6874	37.6061	53.9962	47.4056	84.8471	5.33619	7.06229	6.57828	4.68581	151.224	306.977	318.252	530.237
P287	Non-resolving_72	5.2871	10.4101	7.61769	6.31374	18.2945	49.9772	5.47532	2.98723	7.41558	5.82967	7.80133	4.05903	1.57364	3.50026	1.40535	6.13076	9.91438	13.3622	48.226	63.5277	50.7865	90.0846	2.19352	2.19352	9.34284	7.70957	59.1827	157.525	216.825	327.023
P288	Healthy Control	26.1323	52.3145	11.5811	4.50227	264.323	320.016	8.13384	7.85491	11.3879	6.17557	10.3391	4.60175	12.7813	27.3333	7.10288	22.1575	6.2953	13.7886	142.365	183.428	170.195	252.895	25.1811	40.2779	9.64592	5.17832	4145.22	2545.42	4821.05	3133.49
P289	Non-resolving_0	6.73885	11.3182	5.83213	2.66643	30.3681	50.2491	8.02066	2.65133	4.93077	3.35806	4.94794	2.68345	3.46324	8.44766	1.41064	7.39071	1.87075	9.73409	23.5239	42.8351	36.8582	70.6031	4.02712	7.67937	4.40765	3.66298	348.189	450.218	467.218	594.503
P290	Non-resolving_0	16.8818	30.5497	9.12497	2.86027	40.9134	116.301	4.68268	3.20625	6.89862	4.58326	5.83003	2.86886	6.39444	13.4023	2.59376	5.16109	2.4568	11.5136	46.9938	68.1585	47.7399	78.8069	12.8655	18.3177	8.65149	5.9838	229.608	482.464	419.001	693.374
P291	Non-resolving_0	23.5814	27.9923	11.8763	7.33671	42.9291	91.0314	6.16245	5.13133	18.0899	13.6809	15.6135	7.95927	9.29705	11.8485	2.35248	6.54565	4.09556	10.68	86.4065	110.087	61.319	101.298	11.7834	18.9436	12.0025	9.78935	360.179	424.387	637.998	675.538
P292	Non-resolving_24	8.33809	13.8233	3.14333	2.35685	15.7564	38.3318	2.72141	1.66462	4.83485	3.38514	3.95973	2.11808	1.43929	1.64195	0.693199	2.22126	2.31275	5.82335	28.7929	43.3857	26.855	41.2756	3.59709	6.91066	5.30112	4.2656	86.0762	169.252	182.658	273.632
P293	Non-resolving_24	8.26172	18.0376	8.15557	4.56802	69.5672	250.886	5.33972	3.71487	6.19188	3.70121	4.73608	2.06881	1.88092	4.68003	1.10533	3.26938	4.48362	84.2776	56.0432	76.0494	61.1124	81.6022	7.51171	9.67459	7.53445	5.77449	339.471	806.347	564.645	1044.27
P294	Non-resolving_24	10.3493	16.3531	7.2905	5.05576	40.9263	74.2902	4.56937	3.67675	8.79243	7.04568	9.14882	4.14287	1.97905	4.19781	1.37682	2.52875	2.80927	8.08643	44.4122	59.563	47.66	72.1343	5.93719	8.89721	7.36491	5.94374	402.692	273.642	579.166	419.79
P295	Non-resolving_72	5.2254	10.5159	6.54667	6.44459	18.1689	48.4295	3.55463	2.44616	2.90706	2.81719	4.44427	2.62771	1.01616	1.28975	0.498506	2.23008	1.84739	16.5782	66.1189	86.2856	26.223	51.7799	13.4058	18.1593	4.95703	4.49629	77.0473	164.329	222.15	319.107
P296	Non-resolving_72	7.7771	18.6055	20.4685	11.8118	54.9098	198.167	9.56035	4.17325	6.23205	5.40267	5.32699	2.96852	2.26675	5.71473	1.45971	4.28061	7.01848	27.9178	52.2884	68.8447	54.1769	81.4974	6.85586	8.53635	8.80553	7.43724	330.618	845.414	546.788	967.284
P297	Non-resolving_72	11.9559	21.9365	12.1238	8.21663	36.2014	74.2904	7.042	4.02469	12.6568	11.0905	11.5037	5.98709	5.81377	13.3659	2.97274	7.94103	2.41754	12.269	57.8197	77.4101	53.9035	93.1463	9.33469	15.0849	10.1266	8.96031	273.439	337.076	485.514	535.652
P298	Non-resolving_0	19.5075	28.9129	17.5533	8.44576	210.55	307.778	12.3688	5.83741	12.922	8.76922	8.02277	3.67098	5.95586	6.9219	4.2517	7.33654	3.19038	17.2412	91.6003	116.343	121.384	162.805	26.5768	35.3792	11.088	6.17126	1711.83	1791.09	2229.61	2107.98
P299	Resolving_0	8.85034	15.3791	4.90751	2.36293	51.1925	82.3151	3.97642	1.88706	6.03061	3.9942	5.79515	2.73627	5.81753	10.1636	2.55639	6.70334	4.3913	6.8134	47.008	61.5027	37.4539	56.468	7.18692	11.9252	6.26345	4.61624	358.767	410.979	535.596	584.875
P300	Non-resolving_0	5.94715	9.0639	4.3243	1.97377	14.2621	37.3595	3.03243	1.66278	5.9138	3.53332	4.36833	2.29646	3.604	10.4934	1.5877	6.02432	1.47835	6.59034	25.9511	35.6161	31.1322	46.7149	4.45157	8.59109	4.71	3.44797	76.6075	147.021	176.768	265.324
P301	Non-resolving_0	12.3266	16.5639	6.92003	2.89973	24.7054	45.0267	6.16306	3.04784	7.87819	4.12184	6.25864	3.54626	8.50368	14.8418	2.62497	10.9104	2.25896	6.06624	46.3008	94.0025	51.2505	105.114	12.9168	31.5895	7.38761	4.72356	207.72	311.404	383.297	582.47
P302	Non-resolving_24	8.88278	15.6796	10.1911	4.2168	49.2207	70.2752	5.88055	3.20313	5.96255	3.91561	5.20078	2.60465	2.56872	4.61651	2.21199	5.24027	3.07232	8.6347	38.0089	47.6994	59.7192	82.3169	10.1575	14.4035	5.70991	3.3784	352.884	369.359	543.776	495.224
P303	Resolving_24	9.64441	18.068	4.91943	2.75296	25.8641	60.5096	4.16743	1.96512	5.45525	3.72781	5.37249	2.81305	4.84311	9.01639	1.07214	3.14754	1.84375	7.6643	44.6941	62.2504	32.7976	49.1769	8.37303	13.8162	6.69726	5.29032	128.615	215.181	269.898	369.335
P304	Non-resolving_24	7.65462	12.3929	9.57977	5.24918	18.7561	47.344	5.94229	2.2614	7.528	4.82007	8.04416	4.4412	1.7446	1.92052	1.24358	3.32805	2.31352	6.31022	41.7072	50.914	35.2722	60.0534	6.11248	7.60447	7.6638	5.93952	126.147	246.355	262.804	366.603
P305	Non-resolving_24	7.74552	12.627	6.16354	3.43495	29.037	80.081	4.29721	2.1907	6.1421	3.66329	4.41203	2.21943	2.57759	4.47628	1.1384	3.10655	1.13277	26.3885	39.8232	63.8073	61.1455	95.807	4.03953	6.27179	6.44253	4.35966	129.772	298.806	289.047	512.575
P306	Non-resolving_72	11.6298	22.5039	14.0154	7.4325	47.8156	90.0271	8.71372	4.11022	8.74129	7.77287	8.7348	4.77674	3.2111	7.216	2.67392	5.37448	2.64081	9.28711	50.3537	74.485	69.8577	105.989	12.7164	21.6848	10.1986	6.31885	327.686	553.018	557.512	750.717
P307	Resolving_72	8.24546	18.7776	6.63375	5.05836	29.248	74.7361	5.60519	2.8436	5.45343	4.57779	6.63344	3.58302	5.53311	10.4001	1.77146	4.82089	3.59024	10.0505	43.6049	57.7771	28.5408	46.8639	9.48656	14.1953	8.98394	6.91534	151.827	300.619	300.333	448.029
P308	Non-resolving_72	5.80934	11.8101	11.6946	7.32678	13.0861	39.1406	5.63381	2.44061	5.41694	4.44814	7.7675	4.00523	1.07401	1.30675	1.58385	1.84315	0.912192	4.69592	36.3316	52.4515	29.8318	61.2239	7.71641	15.8514	7.08585	5.28667	152.578	499.501	273.005	614.805
P309	Non-resolving_72	10.2071	19.1387	13.4307	8.74784	36.6061	97.8307	7.70004	3.45652	10.432	7.57666	6.49875	3.60486	6.69206	12.0511	3.39365	9.78161	4.46411	23.9039	62.1191	106.671	91.4422	140.516	11.4108	19.1928	10.68	7.62261	224.89	658.122	477.454	940.636
P310	Non-resolving_0	5.68055	10.4026	3.33621	1.37497	15.3542	33.4358	2.96069	1.45493	4.54285	2.8848	3.87229	1.9189	2.4047	7.69098	1.26179	5.66784	0.917714	3.42042	25.8602	43.8398	25.4586	43.6266	4.87404	6.49228	3.75852	2.6158	99.1701	161.675	189.221	279.918
P311	Early-Nonsurvivors_0	5.58569	9.74657	3.06121	2.29778	10.6548	22.5126	4.22277	1.91088	4.08385	2.28521	4.41801	3.13729	2.92867	6.04666	1.81165	5.4715	1.64264	3.28194	18.9578	25.0829	28.0398	38.892	3.462	4.47029	3.81531	2.96828	59.597	132.776	140.396	210.107
P312	Early-Nonsurvivors_0	6.04047	15.4046	4.1754	3.52868	27.4722	48.1916	3.62727	3.28993	10.0027	7.63619	7.67524	5.22494	2.06183	12.7933	2.95545	10.7468	6.97214	8.51279	109.547	191.13	44.8095	93.2948	50.2365	84.8418	4.93444	3.92255	141.474	222.257	405.573	599.077
P313	Early-Nonsurvivors_0	9.85124	14.5262	5.04915	1.97491	32.7758	55.5501	4.19489	1.83724	5.23633	2.83432	6.51125	4.0788	3.96267	5.46503	1.25065	4.12145	0.70324	12.1169	34.9615	48.7099	50.1305	82.7723	8.87605	14.4739	5.65539	3.71881	240.13	265.905	394.444	436.613
P314	Non-resolving_24	6.52436	12.0096	5.21079	3.11626	27.1042	76.6405	3.75531	1.97205	6.39338	4.29676	5.39631	2.61204	1.77685	4.03193	1.67545	3.33475	1.40665	8.65317	44.4584	55.8158	56.3834	78.3927	10.4708	11.6392	5.80146	4.51331	127.904	255.982	291.8	423.362
P315	Non-resolving_72	5.7142	10.2021	6.97614	4.13918	22.7665	57.4324	4.53281	2.14071	5.12214	3.98025	4.59627	2.53632	3.42706	9.42972	3.03169	8.89905	2.99191	6.91253	37.0474	55.7735	50.2401	90.5217	10.0384	18.5254	5.65735	4.41844	175.798	368.977	325.955	540.894
P316	Non-resolving_0	8.05695	15.8955	2.29596	1.46334	18.528	39.6667	3.0956	1.78812	4.38668	2.67322	4.26157	2.79232	2.29063	8.7446	1.60922	4.76985	2.70991	4.48971	31.7578	60.1252	30.9999	53.3828	6.51984	10.2432	4.89399	3.22486	88.9654	160.612	199.102	299.431
P317	Resolving_0	13.4143	22.2951	6.33253	2.33479	40.2187	67.3013	6.73361	2.91103	7.10842	3.76874	6.56935	3.82221	6.22804	13.76	2.42139	7.47745	1.08923	9.3202	50.1388	75.7559	77.2576	126.194	10.2103	15.7732	7.81391	4.43011	376.42	423.483	591.967	683.703
P318	Early-Nonsurvivors_0	5.68782	11.7649	1.70415	1.17465	14.0407	29.4072	2.09044	1.53645	3.40101	2.69029	3.06108	1.54135	2.92874	10.692	2.08331	6.89489	1.02416	5.80191	24.5976	36.2658	17.3446	28.8625	8.35859	8.83392	3.32228	2.64933	71.6112	123.34	153.156	231.387
P319	Early-Nonsurvivors_0	26.6816	34.4314	10.1315	2.69308	38.7493	75.0393	7.11063	3.73812	8.54477	3.67773	7.21373	4.87138	6.72199	13.5534	2.17625	5.50773	2.3411	12.0554	60.2516	92.3402	77.4223	127.681	10.0597	18.2961	8.87226	5.38055	214.377	275.733	452.041	568.162
P320	Non-resolving_24	8.30799	14.979	5.21182	3.30153	36.9848	97.0239	5.15918	3.44214	6.73451	4.78466	4.76661	2.69095	1.42875	4.63059	1.40636	4.62941	6.8056	13.1113	49.4934	66.9727	72.5605	88.0266	7.12801	11.0394	6.17789	4.43126	139.893	331.15	336.305	485.548
P321	Resolving_24	9.45579	17.67	6.58148	3.29769	24.248	52.9666	4.5822	2.27695	6.07531	3.19262	5.02209	2.85895	4.81084	9.45652	2.27415	6.47787	1.34343	8.42285	46.7514	66.6394	79.0657	101.333	9.51767	14.2238	6.56701	3.74305	117.137	231.39	307.463	419.719
P322	Non-resolving_72	6.10415	12.1902	6.69117	4.34531	23.7591	96.0112	4.21874	2.28291	4.59	2.87929	6.09929	3.14392	1.01895	4.09031	1.57307	2.70191	0.439439	4.82095	31.2311	48.547	76.4931	116.872	3.26422	6.85999	6.18444	4.29648	128.391	411.226	286.651	531.273
P323	Resolving_72	8.09245	16.4034	6.50826	3.72459	28.7942	69.9156	4.74555	2.34339	5.94537	3.52573	5.36282	2.597	4.73504	10.1534	3.09501	8.25047	1.83685	11.524	35.7259	49.1388	46.329	62.6693	7.68419	11.2168	7.22163	4.48841	159.504	273.882	309.631	421.59
P324	Healthy Control	15.9417	23.1239	6.13669	2.50379	40.9674	87.4999	5.7285	2.77579	11.0834	4.43049	7.43346	4.05502	13.1319	21.5593	5.76169	12.4911	0.996326	7.75998	49.9777	93.0799	58.4635	109.421	6.69339	13.1876	10.1559	6.31612	369.174	627.271	576.538	873.376
P325	Non-resolving_0	8.80633	14.9708	4.00944	2.29117	14.1592	38.217	3.60306	1.62048	7.16685	4.78017	7.39836	4.37342	5.50543	10.5472	2.24913	6.60943	1.60136	5.60906	31.584	42.2868	32.2383	54.4545	4.08088	4.08088	7.37463	5.80582	59.877	130.922	174.23	252.814
P326	Resolving_0	18.0385	28.8871	6.50249	3.33153	35.4529	73.4443	5.9884	3.43922	11.0921	6.4433	8.05998	4.13072	7.28972	12.8463	1.71273	7.55575	1.62656	9.85209	54.4535	97.5077	62.4048	113.478	11.078	23.9297	11.018	6.76807	196.616	348.626	405.32	631.419
P327	Resolving_0	26.3531	42.9649	6.1826	3.19484	18.6141	41.9587	5.31933	2.21908	9.14448	5.18334	6.77469	3.40332	4.87768	10.9883	2.48478	6.20704	3.13736	6.29577	28.8977	35.4633	22.7713	36.4027	10.056	12.0952	9.56227	7.47508	99.2216	166.228	229.647	279.814
P328	Non-resolving_24	6.57599	10.8257	3.49504	2.42901	8.208	22.929	2.8533	1.37811	4.8024	2.9662	7.80593	3.24747	1.81844	2.44134	1.03113	2.42118	0.43768	3.00041	24.452	26.5597	42.5042	73.3992	5.2002	6.11256	5.5284	4.64812	27.335	79.9508	129.242	177.46
P329	Resolving_24	6.34289	11.0161	4.58217	2.5878	24.7794	57.3202	3.92392	2.39533	5.68483	3.54767	3.9689	1.88155	1.97012	2.10384	0.655352	1.78624	0.861975	7.88653	31.8475	48.7611	45.4561	62.2229	5.10699	8.54683	5.85407	3.63441	133.064	242.505	260.137	378.819
P330	Resolving_24	7.30917	13.48	5.55639	3.53655	26.6582	98.2113	4.34656	1.8307	6.20345	3.39886	4.68008	2.49971	2.36924	4.03969	1.43826	3.55734	0.930309	31.631	25.2122	31.1825	36.2149	45.3098	3.87991	5.01108	6.36133	5.3115	85.6228	320.131	202.494	433.117
P331	Non-resolving_72	5.69236	9.9166	4.79578	3.40644	11.1896	24.4141	3.2518	1.47402	4.07668	2.78975	6.30578	3.63897	1.11845	1.34472	0.705156	0.929248	0.885229	4.14882	25.8513	27.5138	22.8618	33.6224	4.50317	6.10528	5.31984	4.41834	33.3967	92.378	119.517	161.108
P332	Resolving_72	5.57765	11.4315	8.20529	6.267	20.2098	43.828	6.0098	2.41609	5.1651	4.30814	6.15396	4.0447	2.67664	2.70347	1.15722	1.54101	1.90189	8.59587	35.0434	44.3113	28.3301	48.1718	6.39109	8.20178	7.31255	5.2045	101.889	182.91	221.213	300.216
P333	Resolving_72	6.43041	15.517	4.13395	2.74655	22.0363	87.1699	3.63056	1.79123	4.67294	3.26517	5.18294	2.41788	4.36237	11.5259	1.70586	5.54126	2.19273	12.406	31.728	45.5839	28.0108	36.5893	2.4658	2.4658	5.46975	4.26907	101.971	388.002	210.965	433.812
P334	Non-resolving_0	15.1968	27.9113	9.43793	4.40365	113.672	219.168	7.58456	4.83227	7.11593	4.54703	6.77183	3.19444	5.36877	6.16633	3.59734	9.53245	2.27126	9.75983	67.5837	76.3055	85.0868	126.175	14.918	21.2367	8.81292	5.61021	687.133	883.698	1010.83	1163.93
P335	Non-resolving_0	10.093	18.4642	7.49051	6.09322	48.1694	99.9043	5.05475	3.63386	7.05628	5.46215	4.64302	1.9721	3.185	6.09151	1.84728	6.66407	1.06471	11.0831	48.5216	87.9372	54.4255	132.614	10.2597	20.8779	5.7726	5.40489	263.229	382.493	455.391	651.043
P336	Non-resolving_0	10.3223	17.3567	6.22078	2.80669	37.7574	68.8824	5.52562	3.43532	6.8851	3.43894	10.2377	5.63325	5.10619	6.4006	1.30517	3.77217	1.45413	7.32856	38.5451	63.732	48.5956	87.6696	5.09556	9.83187	6.79273	4.38504	260.458	285.51	425.013	486.076
P337	Non-resolving_0	16.6951	22.6853	7.78108	3.37591	36.7923	65.4763	5.79781	2.44468	9.66258	4.50801	8.92263	4.61762	8.79582	13.8608	2.69452	9.87806	5.05713	9.85591	43.7948	64.7727	44.943	76.2179	10.1773	15.9678	8.26648	5.81107	210.799	240.608	397.962	452.28
P338	Non-resolving_0	11.6322	21.2552	4.64855	2.28452	58.3397	90.6224	4.77196	2.48514	5.63064	3.19981	5.9928	2.78526	5.59757	22.4116	3.24414	13.8755	2.13293	10.2459	37.8339	51.9675	35.2695	53.2331	8.44892	17.0388	5.09146	3.21271	360.899	403.009	533.575	602.513
P339	Early-Nonsurvivors_0	14.1262	19.439	7.21847	4.3768	61.0295	106.834	7.49365	3.70119	11.1977	6.42951	7.80891	4.21796	7.77193	12.2492	2.77678	8.08409	2.02273	11.8965	41.7602	72.6089	53.4856	87.3083	16.3533	30.1551	7.44466	5.10926	332.175	466.98	548.579	738.023
P340	Non-resolving_24	10.0214	21.1915	7.68706	4.21773	101.22	246.239	5.42048	3.75105	7.60165	4.70274	5.03647	2.39596	1.68667	2.03237	1.27659	1.2529	1.5079	13.0819	59.3852	74.6509	78.2151	104.323	8.75773	10.6397	7.83599	5.43668	569.019	883.803	846.428	1139.26
P341	Non-resolving_24	6.09746	12.7873	6.82152	5.13842	37.6212	116.885	3.61179	3.69175	6.24359	4.86596	3.6741	1.60416	2.6312	2.78734	2.03352	4.95025	1.7416	14.0442	35.3608	64.3918	52.9128	103.359	6.31625	12.1021	4.36986	4.15744	169.866	396.012	327.532	587.873
P342	Non-resolving_24	7.12334	13.023	7.33205	3.81847	35.6589	94.3504	5.73362	2.65209	6.58878	3.7035	4.53849	2.17036	2.8851	3.73017	1.44103	2.39697	1.22357	11.1829	44.2443	64.3989	70.4064	92.7336	4.91249	4.91249	5.69201	3.80625	235.798	464.26	419.071	628.344
P343	Non-resolving_24	5.68766	11.2536	4.18948	2.41091	20.2557	42.0224	2.93657	1.69467	5.09983	2.38371	4.83652	1.94234	1.27829	1.44655	1.1917	2.52079	1.12441	6.66917	30.7215	39.7686	42.7978	54.846	4.67368	5.90538	4.71184	3.18971	96.1859	181.273	214.764	289.063
P344	Non-resolving_24	12.6264	21.6327	6.29216	4.02871	77.0687	182.823	5.23524	3.61472	7.55099	5.34938	5.29443	2.37073	3.91613	5.09446	2.22168	4.58972	2.94144	14.4492	64.5033	87.8029	97.6774	142.495	10.7818	14.7143	7.53784	4.86626	496.418	754.262	781.846	1035.89
P345	Non-resolving_72	7.08965	17.5435	11.4078	6.66351	31.3559	91.9653	6.95041	3.53383	4.76529	3.39618	6.21316	3.81399	1.21279	1.60272	1.46239	2.612	1.759	7.52866	51.7867	58.5421	70.4453	97.2517	10.1845	14.8064	8.31752	5.77437	193.536	418.692	389.767	564.185
P346	Non-resolving_72	6.32305	16.4902	15.2319	13.2288	59.3704	243.635	7.66749	4.48397	7.51868	6.75606	4.15699	2.93589	1.60934	3.98594	1.93472	5.0758	1.78253	40.8624	45.9152	72.5076	76.8433	163.942	9.48417	11.9817	8.01944	7.20556	202.055	666.033	431.692	947.441
P347	Non-resolving_72	7.0742	13.7347	11.6381	5.12813	28.4737	90.4772	7.22219	3.48196	7.3577	4.1634	4.69763	2.4473	3.60857	6.0675	3.19901	7.49011	1.94209	13.2877	48.4191	71.3534	121.109	154.579	6.67549	8.66238	6.91542	3.9549	185.626	503.083	425.619	698.096
P348	Non-resolving_72	9.35516	23.982	7.99066	6.16721	24.923	69.0855	6.04407	2.67976	6.43832	4.73475	8.02884	3.35228	4.04407	11.2006	1.88682	6.38126	1.79767	7.93521	51.4932	91.6972	80.7233	107.977	6.51554	10.0459	7.49233	5.29591	161.581	557.839	360.537	693.137
P349	Non-resolving_72	6.88863	13.8831	7.61005	4.9494	36.0653	83.5446	6.65962	2.87494	5.12001	3.75802	4.62647	2.59666	4.32061	6.14882	3.01558	5.08146	2.20653	9.51646	50.1886	73.0326	89.7132	126.675	10.4019	15.4313	6.32981	4.06616	312.336	709.784	531.134	893.905
P350	Resolving_0	12.3959	22.3621	6.80584	3.36078	29.4947	54.006	4.41355	2.47739	6.40932	4.03349	7.15439	3.80372	10.0753	11.5297	3.69632	11.096	1.06349	5.96484	50.5604	65.1314	36.595	50.3505	8.03331	10.9563	8.0009	5.60269	291.008	390.501	457.433	542.793
P351	Early-Nonsurvivors_0	9.16326	15.0845	3.56707	1.80971	22.2215	40.007	2.98312	1.70529	5.40621	2.65759	4.68859	2.0204	6.67715	12.4387	2.81657	6.93078	0.423043	4.36406	26.0916	49.0411	33.5645	53.437	5.23069	8.64133	5.09353	3.54008	179.709	220.995	294.861	351.834
P353	Resolving_24	9.50743	18.5599	4.92308	2.70894	23.7648	54.3966	3.7161	2.41138	5.77651	3.3327	5.5457	2.81917	2.80672	4.02723	1.08583	1.71907	0.750542	5.71849	46.0412	54.8779	29.1384	36.9811	7.49754	9.04485	6.79459	5.05687	124.036	206.785	257.604	330.607
P354	Resolving_72	8.00867	17.2706	10.2386	5.7492	27.2868	65.065	5.65294	2.74774	5.38528	3.86457	6.81913	4.16074	4.24815	6.44105	1.69819	5.568	2.82731	16.1513	43.789	53.4732	43.8651	62.2396	5.94623	7.46636	7.97603	6.08889	124.514	226.408	282.554	378.587
P355	Non-resolving_0	17.1294	27.816	5.69393	2.82754	69.1164	94.9983	5.23325	3.7935	8.23326	5.16296	7.42527	4.87735	12.0814	27.6656	6.54213	22.8738	1.56305	8.98674	71.3427	82.8508	76.9933	120.232	12.6224	23.6043	8.91073	5.54739	380.868	388.64	660.69	717.647
P356	Early-Nonsurvivors_0	8.37059	13.0662	3.49386	1.64523	23.7073	38.7278	3.41354	1.555	3.92457	2.16057	4.02571	2.16187	4.36564	6.25227	1.42376	2.94955	0.876237	5.1814	23.4234	37.5384	34.8826	61.2978	7.47699	11.5636	4.56455	3.06999	191.2	165.317	304.097	293.918
P357	Early-Nonsurvivors_0	4.67869	6.72838	1.63921	0.792623	7.46253	14.1105	1.56205	0.736232	2.39146	1.48584	2.97154	1.65377	1.75792	1.9616	0.560912	1.9166	0.314792	4.58105	8.80879	12.35	10.993	17.3488	2.32103	2.32103	2.57827	1.78514	24.2472	45.6886	65.6235	92.4296
P358	Non-resolving_24	8.25924	15.254	3.44351	8.00477	18.8113	42.9719	3.06693	2.2893	5.01288	2.87911	4.78535	3.20258	3.6642	5.1513	1.11549	2.90479	3.51532	9.45691	38.9007	50.5943	49.0168	69.3166	6.3372	7.98604	5.88396	3.86361	55.4074	119.239	194.742	276.082
P359	Non-resolving_72	5.00377	11.0089	7.79564	5.46214	38.3577	101.169	5.41111	2.75561	4.70005	3.13406	4.65728	2.19248	3.43536	5.36178	3.18242	7.87776	0.620746	15.0952	48.9819	74.8805	72.7045	95.2705	5.49805	8.82237	6.41096	4.12086	214.174	526.194	408.789	726.852
P360	Healthy Control	11.7832	20.5103	5.49141	2.07801	20.5375	50.4564	4.87777	2.99045	8.16251	3.93277	6.77551	3.42138	11.7734	20.7881	4.26186	11.4471	1.84512	9.1126	44.8917	78.8611	62.918	116.773	8.11009	14.2165	9.68759	6.56834	101.343	277.394	282.913	526.105
P361	Non-resolving_0	11.2086	21.0981	6.16138	2.99467	30.1517	82.8024	4.71634	2.50745	6.41218	4.90363	4.49508	2.50074	7.03046	12.2077	1.66288	8.24353	1.44764	20.7922	33.9963	50.6355	56.5147	84.9518	9.78556	14.564	6.143	4.50775	124.228	241.557	286.468	451.451
P362	Non-resolving_0	11.8151	19.8066	7.19827	2.85769	83.4668	113.965	6.92684	3.93341	5.99467	3.79712	4.76626	2.04642	5.17509	7.97204	1.5723	4.85315	3.01335	11.617	35.0433	59.6068	32.145	65.1603	10.5276	17.3723	7.34587	4.78399	688.326	832.634	885.358	1046.64
P363	Resolving_0	17.0218	38.4375	6.4386	3.63886	118.31	152.364	5.04357	3.53678	9.27215	6.09773	8.87037	4.93388	9.59055	23.4616	6.28423	22.6683	2.40518	10.4868	94.0463	104.541	57.0817	81.8304	10.4598	14.6385	9.1934	5.62187	819.582	804.743	1150.22	1124.87
P364	Non-resolving_24	9.24651	18.5335	5.51733	3.1025	24.9946	76.0904	3.89681	2.67006	8.05325	4.38874	4.53446	2.72685	4.04472	6.73068	1.76949	3.94059	2.54245	14.2334	38.5589	52.8513	64.544	88.7914	4.14548	5.16769	7.13526	5.24593	122.75	306.538	286.221	461.434
P365	Non-resolving_24	6.67363	11.8858	4.91565	2.5561	26.247	60.5489	3.66455	2.17501	5.34105	3.27033	4.14331	1.36133	1.32611	1.76389	0.86473	1.84834	1.23704	9.80114	34.243	40.9382	34.442	40.9512	4.48809	4.48809	5.79964	3.82593	156.328	281.741	277.186	392.366
P366	Resolving_24	10.9506	27.1256	6.43912	3.31597	53.1396	85.8437	4.40191	2.2222	5.72591	3.2623	5.97008	2.94384	2.70743	10.4428	1.64725	6.93718	1.718	9.13697	69.2758	79.5646	62.9636	80.2572	10.8357	12.9454	7.18576	4.57616	657.782	401.63	884.564	624.223
P367	Non-resolving_72	6.19297	15.1347	9.23072	9.56866	24.6254	72.4376	5.83204	2.94609	5.99492	4.34971	4.24134	2.24466	1.44271	1.93989	1.62179	1.63801	1.79188	8.75492	40.1934	55.6192	64.8748	94.3662	2.84628	5.48606	7.09996	5.57488	131.476	371.282	293.248	534.053
P368	Non-resolving_72	7.37523	16.7106	6.92005	5.46901	49.2171	196.23	5.57921	3.18893	4.49847	4.22837	5.93499	2.53737	2.27428	5.01534	1.25942	3.59047	3.64639	15.1153	48.7669	77.6059	53.1637	89.9986	4.45222	7.82226	7.75503	5.36764	347.532	1099.08	531.742	1225.6
P369	Resolving_72	12.5645	28.6456	10.1766	5.78194	38.3137	72.4763	7.79681	4.15433	7.92269	5.17079	8.68987	6.24627	7.72496	17.0042	2.6847	10.1089	3.51195	9.29648	68.096	95.8741	54.9281	87.6624	10.0327	16.446	11.2513	7.82992	751.296	375.481	970.872	613.861
P370	Non-resolving_0	16.2849	26.7223	10.1979	6.61005	39.8068	85.6045	8.07096	3.30991	16.5101	13.3744	12.9811	7.29948	6.49864	6.04145	2.78055	7.30362	1.88463	11.3538	42.3456	56.42	42.0146	64.1729	4.93804	6.5383	13.0006	9.30531	155.506	266.348	346.228	452.359
P371	Non-resolving_0	9.64934	17.8069	7.02574	2.86232	27.1426	45.6241	4.27347	2.14797	8.57644	4.70551	7.02368	3.31834	7.25571	13.6543	2.89849	12.3896	2.23862	8.7524	49.9176	76.9093	27.106	49.9959	10.0592	15.3338	6.86558	5.95489	221.539	256.472	374.887	439.594
P372	Non-resolving_24	9.20105	17.5151	8.14564	6.02599	35.4314	90.9418	5.07577	2.54866	10.8491	8.3563	6.19899	3.0428	3.72611	6.05472	2.03154	4.07069	2.06733	13.5346	36.7861	46.4126	58.9483	79.9103	5.40729	5.40729	8.70464	6.611	158.951	363.889	335.941	509.495
P373	Non-resolving_24	5.22931	10.0303	5.3673	2.19945	18.1805	37.5467	3.57232	1.40233	5.98725	3.20233	6.12245	1.82086	1.45908	1.46385	0.841374	0.864744	0.923553	5.8947	31.7835	39.1056	17.7823	26.164	4.67777	6.05106	5.08299	4.67965	130.1	205.412	224.856	286.332
P374	Non-resolving_72	7.46986	15.4434	10.8042	7.89256	33.8998	80.1321	7.07371	2.79164	8.61461	7.44246	7.57887	4.2633	2.978	3.46769	1.61777	2.45484	1.55069	10.6349	32.0979	42.2243	33.244	50.2445	5.92056	10.8025	8.5911	6.52359	128.416	265.989	274.568	387.233
P375	Non-resolving_72	3.64738	7.10304	11.5566	5.96907	26.0456	51.9433	5.70665	2.67583	4.08544	2.45073	5.81643	3.3527	0.994468	1.46009	1.5583	1.51346	1.77331	13.7328	33.4012	36.2835	29.7594	46.3444	6.40888	7.73808	4.79995	3.49502	146.261	255.264	269.327	348.31
P376	Non-resolving_0	15.7724	24.2802	7.2203	4.11939	26.7496	53.0634	4.67332	2.48616	10.9815	6.93365	10.0438	6.30108	6.37198	5.81176	2.13277	8.47364	2.08317	7.55564	57.2621	86.7039	59.5829	99.6209	13.2822	20.8493	8.94166	4.83547	131.883	186.631	336.177	437.457
P377	Non-resolving_0	10.636	15.8354	8.38007	3.72263	266.436	163.571	9.61521	3.44534	7.62577	5.07555	9.80986	6.73649	8.387	15.5002	5.39744	14.5127	2.33518	11.8834	70.9542	72.8699	63.0816	87.8611	8.7652	14.7709	6.20503	4.44369	2783.51	1324.56	3237.88	1636.54
P378	Resolving_0	2.98694	5.79094	3.62401	1.32643	6.12299	16.9357	2.83842	0.780461	3.8537	2.67417	3.35727	1.84717	3.00048	5.85249	1.50768	4.21541	0.257882	2.59538	17.9284	21.8565	8.59421	10.1132	2.98632	3.93342	3.18733	2.72549	29.2488	62.1884	80.2283	113.111
P379	Early-Nonsurvivors_0	4.82867	8.19649	2.53428	1.22972	12.5553	22.1094	2.16331	0.978788	2.49458	1.55421	3.57523	1.97021	3.15818	4.21851	0.975535	2.82828	0.201418	2.83899	13.6015	21.4162	21.9167	33.5245	3.69081	4.85345	3.13145	2.03549	90.3731	120.681	157.456	191.823
P380	Non-resolving_24	17.3585	28.0807	7.34479	5.7656	31.7075	66.5148	13.7195	3.16672	11.4038	7.55523	12.0358	6.05099	1.93653	3.03173	0.8995	3.7294	2.68654	8.68291	58.7198	88.9499	55.8952	96.0854	8.71189	13.3553	9.09682	5.27858	165.39	261.685	375.397	496.041
P381	Non-resolving_24	6.19331	13.1408	5.63141	2.83364	48.9276	128.514	3.89996	2.58171	5.33354	3.59716	4.96378	2.0831	1.84309	2.34458	1.59141	2.50509	2.69519	11.4748	39.8564	49.643	53.6896	71.9757	5.77994	7.28386	4.74629	3.53185	257.941	449.352	430.526	624.459
P382	Resolving_24	3.23383	6.0548	2.98173	1.38494	36.0408	63.3061	3.42795	1.28779	3.72937	2.22457	4.45576	1.7412	3.57357	9.14197	2.30511	7.63872	1.54137	16.1118	21.0469	24.0152	18.4047	31.8927	3.91911	4.99031	3.44835	2.90354	293.25	303.216	392.771	412.011
P383	Non-resolving_72	8.93927	16.6926	6.60172	4.81627	30.3247	75.9553	4.26518	2.52466	7.54798	5.47085	9.47324	5.12952	0.695472	1.30973	0.887766	1.89504	1.11203	6.35596	53.7076	85.723	57.7437	103.894	4.77408	9.83598	7.3153	4.15613	155.294	397.136	333.618	590.689
P384	Non-resolving_72	4.36368	10.4688	9.84234	6.57527	27.1832	80.9505	5.76432	2.75385	5.05242	3.39506	5.24088	2.61242	1.38144	2.13502	2.17167	2.98831	1.75922	7.45964	43.82	56.4305	69.9852	100.36	6.51605	11.6951	6.22334	4.87461	183.736	471.709	359.933	619.834
P385	Resolving_72	7.43237	11.4145	5.38719	2.71971	34.0134	71.2099	3.90673	2.13364	5.89902	3.82461	5.23873	2.4486	7.6787	14.3805	3.53422	12.1486	1.87208	4.3027	34.8684	48.6415	37.4841	65.4019	6.80607	12.3364	4.9566	3.82842	352.71	566.589	498.144	714.255
P386	Non-resolving_0	17.9387	41.7106	7.04921	2.79274	76.942	138.403	20.4825	6.54524	9.01957	5.37667	9.5648	4.57856	7.23234	13.5486	3.44776	12.6125	2.61219	12.0676	88.6616	114.265	75.2952	112.785	38.1135	39.7994	11.3119	6.29304	425.553	648.429	753.509	1010.03
P387	Non-resolving_0	9.21332	16.9486	4.84692	2.31916	20.521	54.9819	3.65997	2.35055	5.3851	3.59052	4.90874	2.67012	6.07086	8.92842	1.80644	6.66488	2.10755	6.25295	44.7418	77.5612	44.3417	72.0776	8.24209	12.3311	7.06901	5.11639	101.428	262.34	249.372	446.747
P388	Non-resolving_0	14.0536	22.7714	5.16776	2.54974	14.0442	31.9931	3.86878	2.37793	8.41575	4.23454	7.65444	3.95197	5.28787	14.051	1.87768	5.10718	1.19378	8.43632	36.7538	60.8397	38.1035	63.6805	8.53563	15.257	8.96816	6.67013	60.5631	135.74	195.491	312.998
P389	Early-Nonsurvivors_0	7.35218	14.2614	6.88855	4.28744	29.3501	53.9398	8.5354	4.06402	5.71564	3.36682	7.12767	4.72877	2.54707	3.81861	1.75658	4.1122	1.07527	7.7488	24.2207	32.2188	40.5447	61.7418	8.07102	11.6013	5.69124	4.12973	239.174	341.145	368.697	450.738
P390	Non-resolving_24	6.40693	14.1267	6.56597	3.89628	77.6871	173.91	8.78152	4.8993	5.27645	3.79306	4.23053	2.81709	1.71825	2.78771	1.57016	3.85177	1.54024	15.733	49.4194	78.9555	84.8704	113.069	11.3657	17.5605	5.55595	3.58077	536.964	930.904	785.203	1170.06
P391	Non-resolving_24	7.87686	13.9331	3.79016	2.00885	14.4936	36.264	2.57154	1.69064	5.54337	3.37557	4.16336	1.9796	3.01472	2.76379	0.904001	1.47962	1.10034	7.41497	30.1806	41.4575	36.3786	45.3084	3.13875	3.13875	5.35837	4.15167	70.3728	156.591	178.225	258.579
P392	Non-resolving_24	8.21096	14.5011	4.12144	2.17388	14.3894	35.247	2.95193	1.99605	4.2857	2.84801	4.03294	2.02318	2.95413	4.706	0.734445	3.58788	1.34736	5.90467	38.4151	65.2883	36.261	49.7573	6.54578	9.44288	5.86947	4.16438	66.0386	159.451	183.954	291.149
P393	Non-resolving_72	7.64779	19.596	12.2069	7.15889	60.048	135.822	11.6048	5.79131	5.82646	4.33927	6.0298	4.32389	2.27934	4.94316	2.04101	5.52283	3.8635	11.8451	48.5689	72.2332	82.2799	115.199	10.8045	15.2123	9.44894	5.81823	357.303	665.816	596.68	869.237
P394	Non-resolving_72	4.69914	10.5212	5.63978	3.63253	20.7986	60.2506	3.65344	2.12436	4.80937	3.31975	4.43083	2.00905	1.85835	3.50739	1.09782	3.05603	1.27477	6.31844	35.0283	49.5672	30.1811	41.9258	6.32757	11.1781	5.55138	3.9879	131.165	278.627	245.887	398.365
P395	Non-resolving_72	5.93043	12.9077	5.44325	2.6502	18.9185	56.3887	4.03561	2.07239	4.31306	2.75305	4.00806	2.02062	4.3248	7.28386	2.40591	7.8961	4.37163	6.01965	37.2242	54.6701	59.3074	84.1389	5.12812	9.69118	6.09967	4.34487	117.178	354.609	265.426	497.018
P396	Healthy Control	14.2344	24.6798	4.33113	2.01751	38.9421	87.4877	3.72013	2.17216	6.72687	3.59518	5.66142	2.53944	11.618	27.392	3.91736	9.62487	1.45773	7.32346	54.2355	76.3855	49.7895	79.475	5.96871	7.4669	7.58886	6.4424	340.916	422.591	530.765	587.58
P397	Non-resolving_0	16.0211	27.6817	6.63019	4.52515	49.4591	64.3965	4.48457	2.84837	8.13487	4.88144	7.49004	4.35385	6.34932	19.8137	4.29152	22.1808	2.38644	9.45512	96.0303	112.011	61.2329	107.655	14.9493	21.3467	7.75886	5.16461	304.282	319.547	570.34	647.202
P398	Non-resolving_0	15.7218	26.5727	6.0742	2.58089	21.4487	64.8742	4.61497	3.53638	5.90389	3.66691	5.04278	2.73134	6.08892	11.8018	2.13641	6.46906	1.12596	8.11707	37.9911	62.5782	33.0018	56.6425	8.14593	15.1678	7.76481	5.64611	139.686	304.63	275.687	473.722
P399	Non-resolving_24	8.72551	16.7409	8.82844	6.32912	96.1182	182.811	5.33552	3.05261	6.00368	3.75237	5.78992	3.17207	1.29302	2.48424	1.37311	2.49916	2.20659	24.5455	55.7768	77.2183	73.2319	113.986	5.3869	5.3869	6.75719	4.19035	490.382	718.3	751.964	1013.62
P400	Non-resolving_24	6.86938	14.1636	6.18676	3.45275	29.4114	100.39	4.74553	3.79153	4.5848	2.83291	3.41899	1.29903	3.99006	3.5595	1.76155	2.4344	1.51071	13.8442	37.0221	49.2147	48.4522	66.7136	6.1322	6.1322	6.03601	3.96061	183.113	418.835	329.47	559.209
P401	Non-resolving_72	5.51185	10.3643	7.44309	4.71007	35.0171	70.8934	5.03559	2.6892	4.6924	3.49386	5.62647	3.58569	0.531485	1.50666	0.90403	1.4336	1.67906	7.83121	35.5962	42.8334	50.2163	69.6957	5.72254	7.1868	4.97662	3.23427	179.676	329.574	329.806	456.449
P402	Non-resolving_72	4.83663	11.4817	11.8961	7.50997	35.2292	110.013	6.2555	2.83429	4.19329	3.13745	4.63977	1.99926	1.5308	1.80659	1.2046	2.61376	2.15187	17.5579	42.5764	53.239	51.6674	69.6659	5.62108	5.62108	6.56178	4.53629	209.044	465.943	372.467	606.302
P403	Non-resolving_0	14.468	23.8657	9.04884	7.18022	17.9364	40.5674	6.32989	2.53758	9.70986	7.3844	9.62497	6.09981	7.39419	15.6548	2.64077	9.6699	1.51016	12.0776	47.2888	92.077	53.5498	104.937	5.73026	15.4616	10.3152	8.70646	73.2604	188.41	244.342	437.785
P404	Non-resolving_0	17.0617	23.95	9.07924	5.04254	54.3729	75.5626	10.9477	3.99497	8.96049	4.85354	11.0212	8.23914	9.00852	14.0372	3.21224	7.25383	2.34925	9.87625	49.5908	66.6559	48.7115	80.811	8.7656	17.1706	7.74618	5.37035	467.011	455.733	679.596	680.721
P405	Non-resolving_0	12.1177	21.562	5.34886	2.39572	54.9435	106.725	4.99421	2.74176	5.8937	3.52434	5.75276	3.37577	5.05408	10.4973	2.51119	6.51348	3.27507	15.2036	41.5614	53.6164	47.2894	72.3512	13.1609	20.8438	5.74209	4.12445	189.799	313.425	381.293	548.885
P406	Non-resolving_0	24.8642	34.1083	8.17188	4.02166	35.026	67.8059	6.27935	3.43407	10.125	5.52479	9.36456	4.48964	5.56336	8.08001	2.10677	8.25956	3.23931	13.8442	51.2486	84.0742	65.844	118.457	17.9264	28.0453	12.5537	8.08211	184.029	272.362	407.585	556.555
P407	Non-resolving_24	13.3473	24.4079	9.62067	7.53529	16.2634	34.798	6.08056	2.93421	9.82484	7.81459	10.0389	6.35286	3.98878	5.79299	2.19615	6.08789	2.50133	9.29636	38.621	57.6199	49.1486	82.3112	4.85093	7.02764	11.1299	9.43015	43.7116	137.072	199.108	300.096
P408	Non-resolving_24	8.7397	15.4874	6.07515	4.06927	37.248	83.0952	4.31343	3.17921	6.04949	4.39708	6.10025	2.89544	3.76599	4.73153	3.47171	3.80097	4.05045	8.96805	50.157	68.5628	90.0573	115.032	6.23743	6.23743	6.40523	4.91261	314.628	525.843	533.382	699.626
P409	Non-resolving_24	10.3408	21.2403	5.0573	2.48834	67.4893	126.061	3.29874	2.44421	7.45002	4.52482	5.47797	2.18892	2.12137	3.40417	1.62099	4.23697	2.64237	22.5264	50.1861	58.679	44.6126	60.3824	8.56896	11.248	5.86619	4.48468	284.383	406.616	484.457	616.674
P410	Non-resolving_24	9.30345	16.2173	5.19378	3.07579	25.27	55.6415	4.27456	2.54171	5.94826	4.34947	4.96426	2.20784	1.53327	1.64828	0.972035	0.885117	0.745019	10.0419	32.8259	44.6381	28.5838	47.6572	7.53788	8.89357	6.26896	4.49169	111.909	209.805	230.841	338.435
P411	Non-resolving_72	12.9071	24.5506	12.9784	10.9028	19.5499	49.1808	6.92779	3.18029	10.5936	8.22174	13.0892	8.58874	3.71106	6.01049	2.75332	4.80114	2.94153	9.45697	46.9601	70.9499	42.6851	77.3169	4.50676	8.51117	12.1248	10.2569	63.1853	197.165	230.327	364.799
P412	Non-resolving_72	9.17147	16.1819	6.52337	5.2488	22.1078	50.0255	4.90367	2.65264	5.46935	3.7017	6.71516	2.99287	3.35062	4.10481	3.15921	3.87897	2.76654	6.52201	41.7757	63.4967	68.9898	94.6747	3.67226	8.27111	7.20691	5.07457	163.133	407.367	333.703	557.452
P413	Non-resolving_72	4.98849	11.277	8.27992	5.16191	47.0964	91.5086	4.8204	2.59992	6.74478	4.98144	6.35338	3.42427	1.18994	1.74879	1.55488	1.75926	2.85318	13.7528	51.1033	58.3235	59.1949	84.9531	11.9908	14.8122	7.43059	4.92052	298.325	504.707	496.67	659.46
P414	Non-resolving_72	10.7786	22.6686	8.73179	7.48257	21.4049	59.3031	6.64118	2.87503	5.62364	4.45622	6.15977	2.97606	2.1697	3.67222	2.10717	6.46702	1.80133	6.20781	48.8971	72.7847	47.246	73.8146	10.9673	16.7798	8.55287	6.57606	130.789	361.891	294.263	501.16
P415	Non-resolving_0	7.2353	11.7101	3.21333	1.99641	14.6154	32.5397	2.78076	1.36819	3.71011	2.04798	4.6846	2.34943	6.51488	7.73336	1.48737	3.10125	1.12365	4.73049	18.3795	30.1623	21.9399	39.0841	3.5337	5.96638	4.51368	3.27661	82.6712	156.826	165.296	258.032
P416	Non-resolving_24	4.5831	8.44042	4.87074	3.15453	38.5609	98.1523	2.46908	1.36006	5.39218	3.29263	4.13497	1.65539	2.16166	2.3275	1.14054	1.17992	2.65092	8.28623	34.4067	47.9865	44.0766	66.5558	5.93687	7.37263	4.45311	3.61277	213.206	415.534	357.676	567.715
P417	Resolving_24	8.42892	12.8603	3.45764	1.95645	13.1424	27.7594	2.87208	1.53123	6.27536	3.78817	5.05748	2.63369	1.68245	2.10701	0.605395	1.79599	1.43423	6.30458	30.7079	50.4525	32.7784	52.4346	4.74601	9.38199	5.11832	4.19259	48.5691	94.452	151.466	222.202
P418	Non-resolving_72	4.3388	8.29095	11.9966	7.46484	32.4822	93.9117	6.12582	2.0044	4.81723	3.29156	5.52976	2.6229	1.4234	1.39319	0.998148	0.875697	2.78624	5.97203	34.6632	41.3234	56.1381	81.3021	5.25637	5.25637	7.24631	5.81706	273.282	576.745	433.668	666.996
P419	Resolving_72	6.37981	9.97183	3.01217	1.59505	11.9192	25.8	3.17374	1.42162	5.51936	3.23644	4.82262	2.27176	1.85597	2.03118	0.642595	1.21448	2.53183	4.62366	27.7041	44.7972	30.551	46.4264	4.8597	9.03217	4.75193	4.02015	44.1267	85.3311	140.053	200.132
P420	Non-resolving_0	14.851	25.1771	6.87385	3.66876	79.9612	112.276	7.08762	3.29755	8.90355	4.56897	7.96401	4.03795	6.89341	10.3719	3.13407	6.96028	4.82394	11.9172	51.5849	56.6503	42.8786	68.4055	5.2746	5.2746	8.96807	6.22978	360.543	401.388	586.429	608.124
P421	Non-resolving_0	7.08678	17.472	7.07396	3.49827	69.4631	142.771	5.64045	2.73812	5.90849	3.30191	5.62737	3.28107	2.63218	6.99584	1.76354	4.8986	2.94106	12.8713	48.6609	58.6318	38.6741	54.8257	13.7743	14.4645	6.61725	5.08555	301.983	493.932	501.661	645.146
P422	Non-resolving_0	10.683	14.526	5.15495	2.28262	24.0115	40.2375	4.51785	2.01881	6.46972	4.15099	5.77717	2.71071	6.33357	9.72219	2.00888	9.54601	2.00365	6.53867	32.8425	50.1544	44.9633	76.091	7.09387	10.5617	6.76738	4.47195	210.809	217.016	353.687	387.71
P423	Early-Nonsurvivors_0	9.21245	16.1933	5.30205	2.89361	36.9631	88.303	4.30954	2.48384	6.31265	3.72742	6.98935	4.62749	5.77924	11.0268	2.00428	4.73556	2.46153	8.92427	29.4943	42.8018	32.5458	60.2609	5.98909	9.1256	5.76635	3.96863	166.035	310.285	303.245	487.435
P424	Early-Nonsurvivors_0	8.29043	11.4556	3.22745	1.96104	7.96609	16.1348	2.64332	1.45973	5.81083	2.95014	6.50072	3.6926	3.72454	8.66648	1.49699	4.57529	1.72811	6.10836	21.1055	31.8706	22.0866	36.0387	4.65043	8.30511	6.08955	4.99571	64.7056	63.4796	146.445	159.471
P425	Non-resolving_24	6.05251	11.6228	2.73623	1.8311	19.0512	38.4518	2.22968	1.5883	5.12742	2.70698	3.90508	2.12568	2.03954	2.48507	1.00741	1.7417	2.93718	10.1389	32.314	41.256	29.4386	41.5702	4.48791	5.58034	4.67358	3.46102	79.4351	141.346	185.223	249.002
P426	Non-resolving_24	5.85185	15.8822	11.4607	7.92838	78.7555	212.561	7.91472	4.19319	6.85995	4.60994	7.26103	3.77774	1.62457	3.01143	1.25814	2.44769	2.73574	16.9078	49.0796	56.9602	40.0543	49.9316	7.01435	7.01435	7.29206	5.80037	363.092	740.538	571.989	862.529
P427	Non-resolving_24	5.74458	9.12944	5.08547	2.80207	17.1099	37.005	3.88987	1.87061	4.75478	2.68577	3.82942	2.21029	1.83325	3.50359	1.44129	2.9766	2.59222	7.00352	25.6651	29.9261	50.0555	64.5415	3.97944	3.97944	5.17842	3.30875	71.3524	166.568	190.294	261.428
P428	Non-resolving_72	6.20639	15.5558	11.623	7.38796	63.7803	153.853	6.34247	3.11878	5.54069	4.21711	4.58563	2.55209	4.08973	9.93254	2.50614	8.1092	4.09191	46.5063	43.6753	73.4655	73.5344	107.36	7.38599	7.38599	7.78009	5.14246	306.391	695.569	532.341	936.879
P429	Non-resolving_72	4.82221	12.3998	14.9687	9.17964	39.9374	108.412	7.15965	2.79904	6.24307	4.13628	5.58681	2.66072	1.77486	5.76257	1.58882	3.37901	0.742455	6.56285	44.5801	56.2017	56.9691	69.8466	4.48686	5.56843	6.17337	4.87402	255.441	608.846	434.112	678.442
P430	Non-resolving_72	9.48277	18.6803	7.5172	4.73417	25.2592	72.2113	5.44778	2.40187	5.34388	3.71541	6.19559	2.3437	3.31864	5.85901	1.9382	3.47768	1.42323	8.60787	28.8075	41.8569	29.5583	37.8238	7.66026	11.5558	6.84739	4.73475	110.831	338.043	235.08	414.434
P432	Healthy Control	13.5305	23.9379	7.05224	3.24956	35.3256	83.2431	5.70081	2.64417	7.56693	4.27028	6.27487	3.36717	6.40286	17.7824	2.52469	12.7045	2.03496	11.2048	79.879	127.25	56.0393	101.18	22.9206	34.2743	9.3927	5.83388	241.248	505.299	477.754	765.863
P433	Resolving_0	12.7411	24.3823	9.28935	5.24027	118.199	218.367	7.03457	6.12724	7.58744	5.21623	5.60656	2.52495	5.37676	8.33534	2.69768	8.73566	3.12733	11.8756	77.297	112.473	79.5451	120.195	13.9649	21.3507	7.37917	4.71494	1606.51	1799.15	1937.35	2064.13
P434	Non-resolving_0	7.96174	11.6781	4.05445	2.01453	34.8812	41.1829	3.20776	1.64061	3.9095	2.68901	3.56728	1.88145	3.1449	6.0595	2.22202	6.6859	1.29306	6.02669	30.1007	38.9158	32.2382	48.9466	5.32614	9.56596	3.8693	2.74843	365.099	316.541	491.157	436.692
P435	Resolving_24	5.88714	13.2876	6.99086	8.57552	54.1339	137.106	4.41812	3.97679	4.56163	3.04169	3.48617	1.32139	2.39247	2.07226	1.11595	1.11713	2.30685	14.5003	63.5262	90.0622	40.6065	52.2203	12.2954	17.7977	5.06628	3.32436	468.908	717.411	663.89	847.442
P436	Non-resolving_24	4.22287	7.47367	1.97591	1.13921	25.7767	42.4497	2.20799	1.42232	3.48665	2.02217	3.97629	1.72661	0.879739	1.4949	0.779839	0.857511	2.12808	6.38752	35.3949	47.7824	23.7363	28.7459	3.95428	8.72046	3.50078	2.54741	165.371	178.99	269.988	269.76
P437	Resolving_72	6.08088	14.4924	15.3143	14.1755	69.2058	188.01	8.14711	4.50924	5.56822	5.03323	5.38997	2.76503	4.17256	6.39592	2.84119	6.8282	4.02238	27.366	62.126	79.0277	57.9894	84.389	10.4067	13.6648	8.23423	5.57751	469.269	821.261	712.251	1029.08
P438	Non-resolving_72	4.39149	9.75877	5.94209	4.69894	41.9465	92.6823	4.58926	2.52082	4.23965	3.83594	6.79884	2.95394	0.462762	1.29872	0.788086	2.24516	2.89437	16.6637	43.3355	50.4529	39.8215	62.4905	4.43803	4.43803	6.35955	4.70135	229.041	445.827	383.431	563.394
P439	Non-resolving_0	10.5298	18.8546	6.79448	3.35784	43.7739	93.6241	5.97543	3.71717	6.21628	3.72566	4.32334	2.23173	4.15449	11.156	1.89182	6.77105	6.47559	10.6065	41.7513	63.491	51.4103	92.2423	7.04121	11.6717	7.97556	5.12175	361.209	526.001	542.047	723.069
P440	Non-resolving_0	13.8779	28.7292	7.20488	3.15695	105.968	146.388	5.42996	2.88639	7.9056	4.58779	6.48719	3.10411	7.43851	17.056	4.67068	12.505	2.06731	13.065	70.9183	111.319	117.419	199.162	19.3188	32.5414	9.16992	5.5682	1683.55	1340.39	2040.22	1710.99
P441	Non-resolving_0	12.8647	23.7695	7.73249	4.6616	29.7348	82.9325	6.58898	4.11173	9.51524	5.98801	8.706	5.20339	8.1984	18.0371	3.56681	9.35912	1.5046	10.5232	40.5753	71.0822	44.1957	77.6203	19.8991	28.4021	9.75402	7.69528	138.42	298.789	317.021	517.967
P442	Non-resolving_24	12.4983	23.9877	8.31234	4.054	29.5325	69.1834	7.32365	4.18705	8.09026	4.68696	5.47005	2.44323	3.37612	6.42791	1.90055	5.52364	2.40267	11.8082	72.3613	127.63	67.0182	94.6923	16.4104	23.223	9.85232	6.19509	163.362	336.267	386.534	544.148
P443	Non-resolving_24	7.75363	18.3937	6.0644	3.42688	55.297	159.985	4.23165	2.76361	6.19552	3.7917	3.97248	1.99852	1.5462	2.23403	1.41207	2.11303	4.24955	22.6187	48.8919	60.8368	65.1839	81.3803	8.60923	11.6107	5.98395	3.6405	358.942	657.364	563.828	856.111
P444	Non-resolving_24	5.98656	12.8988	4.21677	3.27361	13.6353	34.822	3.11911	2.08536	4.97786	3.33694	5.73108	3.59687	3.06918	4.13882	1.52875	3.54987	2.02945	6.58688	26.9373	37.0843	30.7607	46.8869	6.97782	8.06001	5.9418	4.90161	48.0328	127.332	151.244	230.686
P445	Non-resolving_72	9.31255	21.4788	16.5442	14.4862	26.6385	52.2731	8.59045	4.57226	6.6105	4.87678	7.36934	4.39456	1.85841	2.38603	2.2452	3.84755	1.63454	9.50037	60.3837	86.7588	77.8341	110.68	9.05283	14.2706	9.81129	6.14884	163.528	396.495	378.618	616.7
P446	Non-resolving_72	6.99544	17.4326	14.7889	8.88557	55.7856	162.543	9.91399	4.35906	7.23688	4.68956	4.15359	2.05476	4.08542	10.1329	3.40273	8.49784	2.45739	19.532	64.8937	85.6005	96.2873	119.932	8.75673	13.7972	8.95273	5.70722	537.264	1408.31	806.137	1534.14
P447	Non-resolving_72	9.10699	16.9824	10.2818	7.73023	44.8704	96.67	5.4125	2.43244	5.60023	4.55562	7.75254	5.01543	5.56669	8.78827	2.95425	7.00319	2.27241	23.2497	39.5211	61.7046	46.8257	74.2135	8.84054	13.9685	9.17873	6.72126	254.973	322.702	435.313	532.111
P448	Non-resolving_0	8.32249	13.3371	17.6391	3.52376	38.5386	55.9098	4.03863	2.29589	6.26012	4.35172	4.77128	4.20993	4.48894	6.6429	2.06915	3.958	3.20602	4.74098	37.0269	50.6794	37.3096	56.4274	5.34643	6.76341	5.94265	3.65619	317.417	268.907	468.263	416.013
P449	Resolving_0	10.1274	21.4347	5.00349	2.86977	21.4377	67.8212	3.86922	2.19013	6.40553	4.3007	6.17424	3.0863	2.78087	3.81773	1.21795	3.66885	1.35552	6.91573	49.8962	83.345	35.4637	61.069	7.17885	15.2538	7.28593	5.47015	77.4738	232.676	219.293	401.763
P450	Non-resolving_24	8.74748	18.0518	16.5982	5.08344	26.1215	52.1323	5.01054	2.46572	7.86701	5.23919	5.40791	4.54977	4.09266	7.97718	2.42401	7.13097	0.764569	5.27503	150.649	272.572	33.3014	50.8159	41.0736	53.546	7.31942	4.67375	114.232	176.358	401.696	478.927
P451	Resolving_24	7.34924	16.6742	5.02513	2.77272	20.7454	73.6583	3.74775	2.05783	6.4577	4.08153	6.0414	3.17112	1.32015	2.05473	0.985376	1.52712	1.0951	5.72676	44.2029	61.3731	35.3671	56.0154	4.74085	5.90086	6.33077	4.77114	88.5249	273.269	217.028	369.261
P452	Non-resolving_72	4.9369	10.9285	10.9518	4.34042	30.3466	68.5035	5.15103	3.07193	6.5858	4.11029	4.22403	2.33766	1.83725	2.92668	1.82865	4.39584	1.8202	12.4436	31.7322	42.8718	70.4273	83.1151	5.30337	6.25708	5.69259	3.06707	177.191	366.991	341.191	501.176
P453	Resolving_72	11.4856	27.5965	12.9547	9.11424	35.7252	111.725	7.74974	3.48666	10.2712	7.46219	11.4381	6.3815	3.24467	11.2611	2.54419	8.09478	4.55174	11.2381	64.3161	74.0726	39.3763	64.529	7.99219	9.10033	11.8446	9.08128	105.216	493.34	302.302	558.688
P454	Resolving_0	20.9719	22.6775	8.57116	4.68785	21.1114	49.1267	6.92299	3.24178	10.5948	6.23532	7.86352	3.69075	6.1984	9.30992	3.02778	10.7351	1.8488	7.84272	47.4747	81.1485	42.7581	80.4693	13.0335	27.589	9.70297	7.09372	118.829	215.321	295.164	440.558
P455	Resolving_0	7.61715	10.0364	4.16166	2.50908	31.7944	59.7656	4.84934	2.8431	6.0586	3.54817	6.10535	2.98442	4.5906	10.0704	2.59155	8.54125	1.47847	8.24298	31.6108	51.8267	42.7206	79.673	7.36188	16.0444	5.24988	3.38925	218.309	290.203	360.817	476.723
P456	Non-resolving_0	10.4229	15.7935	8.04453	3.33158	35.7252	64.3586	7.0264	3.335	6.31053	3.9365	5.32956	3.16339	4.62089	5.91073	1.52434	4.39609	3.63118	10.309	27.323	40.6789	33.1778	54.9675	6.29253	10.5103	5.98754	4.16458	215.771	283.557	350.363	423.449
P457	Non-resolving_0	15.8403	21.4653	5.75561	2.10261	26.3101	63.1074	4.72175	2.21451	6.86049	3.24697	7.82712	3.25394	5.36879	8.67207	1.44837	4.38628	2.26344	8.93205	41.4995	65.5948	27.457	45.1721	9.14529	15.7718	8.1614	5.11328	220.194	265.187	360.15	431.758
P458	Early-Nonsurvivors_0	8.81165	13.5985	5.25039	2.11472	24.8828	53.8224	5.39956	2.4533	6.28987	2.59353	9.23924	4.94756	3.62124	8.30739	1.67907	5.72171	0.963996	8.53252	29.2061	54.3298	45.9289	77.2782	8.58064	17.8827	6.56306	4.195	186.574	328.819	322.615	512.793
P459	Resolving_24	11.1939	18.7908	7.7967	4.624	23.561	58.601	5.34205	3.1588	8.44977	5.34029	5.91324	2.8781	3.20087	3.12959	1.14007	2.81849	2.13116	9.23935	60.2118	97.1282	42.9822	73.7782	16.6133	29.1516	7.77545	5.75496	138.583	264.206	314.718	467.188
P460	Resolving_24	4.97787	7.20024	3.18113	4.41345	19.977	45.3078	2.46771	1.67065	5.14618	2.81466	5.15425	1.73071	1.30422	2.25076	1.31406	2.46494	0.760061	7.31175	23.1789	32.1412	48.9068	73.4553	2.27151	3.43523	4.53997	2.89034	123.134	215.541	236.504	333.249
P461	Non-resolving_24	9.11745	15.9111	4.66659	2.81545	21.5775	53.7306	3.69243	2.47475	6.71432	3.5961	4.94684	1.83245	0.545018	0.825664	0.573917	1.08474	1.70629	8.60699	34.2543	39.3152	25.6837	40.8231	6.21278	9.99835	6.61867	4.4896	72.7683	148.121	184.457	266.98
P462	Non-resolving_24	4.36845	7.18132	2.99154	1.68202	18.116	38.116	2.5891	1.53759	5.07977	3.10927	3.17285	1.71733	1.3948	1.77171	1.09686	2.29705	0.766012	4.65098	46.8818	63.5959	38.0525	45.0535	7.8058	9.38412	3.91649	2.74062	124.463	298.448	251.297	403.102
P463	Resolving_72	6.56365	12.1352	8.53518	6.03205	19.359	51.3939	5.24901	2.31655	5.43223	4.0531	5.21963	2.28694	1.98964	2.64132	1.5292	3.88021	1.24073	6.5002	33.2165	48.7321	35.0627	63.918	4.718	9.22503	6.13341	4.642	118.337	246.449	238.505	375.675
P464	Resolving_72	6.20055	11.2477	4.89507	3.22378	24.5446	56.451	3.76938	1.67986	5.1024	3.77484	6.35319	2.80124	4.4567	12.5738	3.28717	11.8722	2.46161	14.4135	25.0897	42.3653	23.3916	45.9476	7.70727	16.307	5.96651	4.25142	122.24	221.274	232.813	370.521
P465	Non-resolving_72	5.44628	11.8757	6.58815	4.96537	23.1373	65.4285	5.08118	2.15118	6.01436	4.42409	6.62904	3.21173	0.304744	0.538587	0.745036	0.764835	1.57939	8.12155	39.9256	45.3606	43.3913	64.1238	4.94588	6.23427	7.49884	5.25794	122.434	278.022	259.431	401.466
P466	Non-resolving_72	4.33439	9.18165	5.80654	3.91261	26.4757	74.1454	4.50676	2.13498	4.42126	2.78295	3.34513	1.51739	2.24522	5.23159	0.903605	3.17418	2.46804	7.08141	40.8933	57.7929	38.0264	60.0331	5.65686	10.4013	4.93952	3.53652	246.596	602.953	378.951	709.621
P468	Healthy Control	15.7513	25.0733	6.99142	2.41609	33.4026	65.8195	4.71196	1.46339	7.83585	4.30198	8.757	3.58407	11.5674	22.7908	3.29434	11.9868	1.67585	8.89704	53.0801	76.9136	63.3885	103.552	6.90776	13.967	9.69044	6.82228	275.197	415.095	479.209	656.63
P469	Early-Nonsurvivors_0	11.64	16.5054	5.45791	2.95933	39.7008	59.2536	3.94102	1.82925	4.77039	3.41719	6.46555	3.70755	5.3916	8.8684	2.39378	4.99134	3.6551	7.44932	34.3136	51.1613	42.3392	65.564	6.10838	10.1704	6.37124	4.85594	535.823	416.432	694.463	565.245
P470	Early-Nonsurvivors_0	10.3342	19.2531	4.79304	2.51911	25.6661	39.2434	4.3543	2.19797	6.47121	4.94294	7.18665	3.91797	5.63446	14.3989	1.69873	3.99218	1.23493	7.8992	28.7067	41.7761	31.1488	48.9982	7.78775	13.937	6.78206	4.91003	74.8819	117.382	200.285	261.537
P473	Non-resolving_0	12.9603	28.5868	6.55642	2.58933	33.9381	82.5062	4.37376	2.98814	7.71577	4.843	5.93971	2.34218	5.74259	8.95121	2.05956	4.358	2.97994	11.495	65.6835	118.633	67.0657	102.998	17.1179	25.1911	10.3446	7.65831	195.19	384.845	417.756	647.46
P474	Resolving_0	27.3761	44.3338	10.2425	3.81482	321.052	259.547	9.79919	4.35507	8.83051	4.85051	8.52012	5.23834	6.40875	12.861	3.57211	9.58799	6.27384	14.0468	139.85	142.797	92.0652	134.223	25.2769	28.8733	10.4736	6.94745	8138.86	2418.09	8777.04	2711.52
P475	Resolving_0	8.20049	14.8548	3.70121	1.59344	15.5099	31.4169	3.64242	1.93546	4.41169	2.32359	4.38665	1.68614	4.70973	7.39969	1.65898	5.96826	0.271089	5.17796	41.4942	63.589	31.8031	56.208	8.75416	16.3446	5.26405	3.61807	91.5515	165.564	214.252	312.284
P476	Non-resolving_0	10.8292	18.9569	7.93725	2.095	24.2073	50.8155	6.2752	2.43902	4.7125	2.83126	5.18192	3.07556	6.37324	10.6295	1.817	4.20003	1.92303	6.93321	29.4882	43.2117	34.5317	53.9448	6.29347	7.81989	5.84968	4.04718	143.128	221.694	269.298	369.663
P477	Early-Nonsurvivors_0	18.4265	27.7896	5.43655	2.93527	80.5203	76.3313	3.88709	2.96064	7.14842	4.48266	7.50392	3.75039	12.2891	22.8455	4.30059	11.1555	3.15486	8.15172	86.6825	98.7713	49.9601	75.5041	15.2401	29.4144	6.29576	3.87701	1052.21	687.17	1335.91	951.852
P478	Non-resolving_24	7.07822	14.723	5.15801	2.26314	38.8364	97.565	4.10778	2.56363	7.0521	4.14274	3.88591	1.80449	2.62052	3.72611	3.35806	5.53836	1.13679	19.0784	48.193	78.1189	98.6313	127.368	11.9831	17.8679	6.95989	5.21423	266.646	382.895	491.738	629.403
P479	Resolving_24	21.4347	34.507	9.91777	5.37988	110.27	251.347	7.60625	4.47668	7.83325	4.43169	5.30173	3.10241	4.92032	11.4109	2.96418	6.20026	2.9845	17.848	71.7002	98.9369	128.217	161.888	12.3806	15.7203	8.97635	5.66457	670.415	1077.84	1042.17	1258.58
P480	Resolving_24	3.4777	7.19928	2.54829	1.52476	13.7022	47.7618	1.78438	1.41144	2.79989	1.58843	3.06268	0.920762	1.43303	1.70625	0.706941	1.08257	0.800401	5.56404	24.8944	33.4324	30.7037	51.1236	2.22937	3.13135	3.25947	2.27393	100.413	208.465	185.448	303.623
P481	Non-resolving_24	11.6667	22.947	9.35913	5.15757	35.327	92.2981	5.13714	3.58113	7.03125	5.06281	5.94703	2.66719	3.68607	3.97875	1.43893	2.88312	3.23662	9.14938	54.0076	70.6799	46.5687	73.7484	7.01787	8.90175	8.68843	6.56223	191.979	323.401	370.826	522.472
P482	Non-resolving_72	5.77042	14.3173	12.5527	16.8611	83.0793	225.108	7.98832	5.32441	5.74828	4.94448	5.4967	2.31251	2.04464	7.42142	3.00727	11.5464	5.81349	141.967	77.1673	114.064	137.418	205.512	18.7422	29.5311	8.60575	6.39661	621.839	1979.65	977.446	2494.42
P483	Resolving_72	13.615	28.6048	7.49965	4.21661	39.9019	108.231	6.43587	2.68417	7.12972	5.10107	7.68774	4.11288	2.71783	5.86354	1.71611	3.12347	4.96277	30.9035	38.9605	50.778	53.1617	67.9772	8.04921	13.0418	9.80842	7.03249	130.183	331.326	311.115	466.658
P484	Resolving_72	5.08526	12.5653	8.74536	5.13276	15.4523	56.9143	4.58525	2.64701	3.59552	2.39983	5.556	2.93326	1.52211	3.52248	0.884243	4.38787	1.12529	5.5487	40.2723	58.0524	33.2419	55.638	5.16632	9.00176	6.08435	4.53172	74.5776	246.731	194.357	366.289
P485	Non-resolving_72	7.45969	16.4447	17.9467	13.4687	22.7968	50.1265	8.46085	3.93052	6.22336	5.79016	7.55989	4.49105	1.12673	1.52346	0.779154	1.27753	2.64239	10.1573	53.2323	73.5099	45.4289	75.2885	3.30528	7.58042	9.17226	7.12214	138.574	262.265	304.779	437.549
P486	Non-resolving_0	6.71752	11.1875	5.24989	1.38862	11.2008	24.2461	11.1697	1.2956	3.22067	1.82932	3.86817	2.38576	5.77499	12.6629	1.98451	6.73581	0.992677	4.86968	17.1254	34.3569	21.0905	35.5857	8.81663	14.5609	4.85824	3.36213	68.4864	168.846	150.579	274.754
P487	Resolving_0	9.95345	16.9867	4.75644	1.87915	38.2343	70.1314	4.02014	1.95445	5.90965	2.96013	5.2193	3.72156	6.52678	15.3276	2.13807	7.11365	1.28226	10.8042	50.3563	94.0806	50.073	89.0234	13.5153	22.5527	6.48853	3.92034	193.761	313.023	376.263	557.67
P488	Non-resolving_0	7.37422	12.7493	4.30131	2.3415	14.12	28.9139	3.53624	2.47406	9.38359	5.54941	5.73004	3.06235	5.02948	6.26621	2.12305	7.31176	0.624456	4.72541	37.5648	71.4753	21.4309	38.2672	6.06314	15.9953	6.26475	4.22427	92.4201	174.472	201.308	320.187
P489	Early-Nonsurvivors_0	3.96202	8.04363	3.17159	1.90466	12.0024	36.6841	2.39415	1.4394	3.74724	2.68822	3.82821	2.06193	1.90524	5.08743	1.23305	4.43589	0.690601	4.44206	16.0774	25.9075	35.577	64.0239	4.48024	8.90185	3.67699	3.31279	64.2563	147.494	149.162	266.114
P490	Early-Nonsurvivors_0	18.3489	50.199	6.24545	3.39384	38.603	62.436	6.19917	4.23576	10.4541	7.81164	7.76957	4.04653	7.22362	20.5006	4.40462	14.5631	3.16211	11.1576	96.3484	146.769	61.4795	93.1527	41.1655	50.1852	11.2904	7.38284	196.635	276.374	486.34	637.677
P491	Early-Nonsurvivors_0	8.70091	12.085	5.4833	4.55472	14.8216	27.2626	3.88683	2.52562	6.76702	4.21153	5.56447	3.0391	4.69158	9.49357	2.37104	10.1953	1.50312	5.80474	40.6227	66.5832	32.1232	46.3081	10.5919	22.2223	5.67243	4.52751	99.3919	116.898	229.249	281.077
P492	Non-resolving_24	6.1653	12.4846	8.50514	4.49347	75.7105	192.519	5.6967	2.76618	5.83702	3.76088	3.55666	2.38507	1.74229	2.00585	1.29866	2.72598	4.14204	59.9686	50.6259	84.9905	107.56	124.75	7.87629	13.0334	6.57726	4.3256	573.013	1831.17	842.726	2138
P493	Resolving_24	4.49885	9.77722	4.49822	2.42168	25.4984	71.2781	3.22304	2.23805	3.63333	2.27895	3.66183	1.10761	1.90988	2.83411	0.938718	1.97063	2.06425	13.3173	37.7784	55.5025	31.2781	45.9236	3.45125	4.78008	5.3168	3.44491	157.196	319.632	275.19	440.673
P494	Non-resolving_24	7.58033	14.1856	4.37217	2.34392	19.0153	46.9074	3.97719	1.87949	7.95113	5.34469	5.66357	3.11638	2.67517	2.42992	1.08299	2.21619	4.05659	6.28704	42.4548	80.3229	27.5437	47.8752	7.17742	13.2807	6.63526	4.4474	107.261	188.064	232.595	346.5
P495	Non-resolving_72	4.507	11.0986	11.8299	5.90027	67.3188	172.084	7.5638	2.75778	5.60866	3.86326	3.44769	1.88384	2.18054	3.04061	1.74545	5.48042	3.80298	45.3837	55.7185	73.5825	94.0286	125.264	9.11857	14.9688	7.28064	4.61074	572	1598.41	829.736	1809.82
P496	Resolving_72	3.92025	9.57093	6.65262	4.32503	30.9009	81.6978	4.42445	2.06305	3.68995	2.47392	4.59695	1.83863	1.53137	2.37373	1.03233	3.93942	4.46697	40.0649	37.5967	49.9756	29.464	50.6364	3.939	6.34555	5.79717	3.95816	143.567	313.826	271.338	470.932
P497	Non-resolving_72	7.22578	15.2566	14.2472	7.69832	13.3992	36.1532	13.3691	3.03961	7.18981	5.04859	7.78627	4.57858	1.40045	1.58292	0.853029	1.09064	1.91646	4.59848	44.3897	77.7608	28.7589	45.303	12.0158	17.6688	7.09882	5.15429	69.5942	170.933	205.504	303.483
P498	Non-resolving_0	17.1291	38.3654	8.72127	4.73462	30.2665	102.03	6.49262	4.07016	10.9037	7.03059	7.96845	4.74461	5.22315	11.7059	2.25906	7.06676	2.65112	10.7115	53.8776	81.5246	59.0696	94.0119	12.8591	19.9416	11.8865	8.62533	118.412	382.209	318.541	567.559
P499	Non-resolving_0	10.8969	19.6502	5.56802	2.75166	65.7017	106.276	4.53598	3.12841	5.88779	3.89221	5.24344	2.62589	6.03324	14.8977	2.89975	9.25105	2.18162	8.04017	44.9537	75.8892	54.2335	88.0283	14.4103	22.5061	6.4687	4.42878	633.17	671.954	847.169	896.975
P500	Non-resolving_24	10.8649	24.2152	6.14854	4.38075	24.9478	94.6212	4.11378	2.83366	7.5857	5.11469	6.21774	2.90619	1.69991	3.84186	0.898786	1.99799	1.63301	8.57422	38.2861	52.7522	37.5324	54.178	7.46631	10.8049	8.79826	6.48995	100.729	343.235	236.263	425.174
P501	Non-resolving_24	13.3423	22.3277	6.04826	3.21208	48.674	107.182	4.81464	3.19573	8.56154	5.3234	5.86126	2.70703	1.6518	2.18801	2.03693	5.83118	3.63251	13.2034	71.8723	103.513	55.376	88.0172	15.6424	23.6663	7.35498	5.13621	341.257	453.695	569.301	703.935
P502	Non-resolving_72	8.11505	16.4484	7.62403	5.45775	16.0004	52.52	4.12026	2.13885	5.24506	4.21872	5.89044	2.43844	1.26194	2.18171	0.789155	1.10718	2.94295	5.83661	43.6986	67.3694	27.1549	41.1203	10.3787	13.6595	6.91179	5.67401	81.8128	218.996	207.073	309.899
P503	Non-resolving_72	5.44504	10.9995	8.05911	7.13568	31.0896	103.258	4.2158	2.40361	3.74212	2.78016	4.33236	2.43218	1.37718	1.34945	0.657375	1.52406	1.77586	6.23498	36.1289	51.9761	38.4019	60.2316	3.86887	7.6682	5.57191	4.56449	342.259	542.314	477.571	675.401

## Sheet: Figure 5b
	outcome	TIME_POINT	Lipid.sig.score
S1	Non-resolving	<6hr	-1.2095
S2	Non-resolving	24hr	-0.682444
S3	Non-resolving	D2-D5	-0.425278
S4	Resolving	<6hr	-0.0345861
S5	Resolving	24hr	-0.0439449
S6	Resolving	D2-D5	0.348029
S7	Non-resolving	<6hr	-0.872671
S8	Non-resolving	24hr	0.128916
S9	Non-resolving	D2-D5	0.0838274
S10	Resolving	<6hr	0.246224
S11	Resolving	24hr	-0.645383
S12	Resolving	D2-D5	0.122831
S13	Non-resolving	<6hr	-0.206184
S14	Non-resolving	24hr	-0.23083
S15	Non-resolving	D2-D5	-0.171034
S16	Resolving	<6hr	-1.03559
S17	Resolving	24hr	-0.430664
S18	Resolving	D2-D5	-0.635112
S19	Resolving	<6hr	-1.27137
S20	Resolving	24hr	-1.06939
S21	Resolving	D2-D5	1.62554
S22	Resolving	<6hr	-1.10452
S23	Resolving	24hr	0.829951
S24	Resolving	D2-D5	0.0428264
S25	Resolving	<6hr	-0.294751
S26	Resolving	24hr	0.110017
S27	Resolving	D2-D5	0.858823
S28	Non-resolving	<6hr	-0.144182
S29	Non-resolving	24hr	-0.796909
S30	Non-resolving	D2-D5	-0.0154937
S31	Non-resolving	<6hr	-0.207129
S32	Non-resolving	24hr	0.138949
S33	Non-resolving	D2-D5	0.182846
S34	Non-resolving	<6hr	-0.406387
S35	Non-resolving	24hr	-0.408193
S36	Non-resolving	D2-D5	1.47219
S37	Resolving	<6hr	0.0545689
S38	Resolving	24hr	0.50524
S39	Resolving	D2-D5	1.51836
S40	Non-resolving	<6hr	-0.691218
S41	Non-resolving	24hr	0.272861
S42	Non-resolving	D2-D5	0.397772
S43	Non-resolving	<6hr	0.341676
S44	Non-resolving	24hr	-0.375819
S45	Non-resolving	D2-D5	0.597967
S46	Resolving	<6hr	-0.706299
S47	Resolving	24hr	-0.37509
S48	Resolving	D2-D5	-0.132598
S49	Resolving	<6hr	-0.166943
S50	Resolving	24hr	-0.548603
S51	Resolving	D2-D5	-0.403589
S52	Resolving	<6hr	-0.46468
S53	Resolving	24hr	0.378886
S54	Resolving	D2-D5	0.173704
S55	Resolving	<6hr	-1.28807
S56	Resolving	24hr	-1.08371
S57	Resolving	D2-D5	-1.28438
S58	Resolving	<6hr	-1.33221
S59	Resolving	24hr	-0.557703
S60	Resolving	D2-D5	-1.14371
S61	Resolving	<6hr	-1.13588
S62	Resolving	24hr	-0.904198
S63	Resolving	D2-D5	-0.594948
S64	Resolving	<6hr	-0.374247
S65	Resolving	24hr	-1.33766
S66	Resolving	D2-D5	-0.678443
S67	Resolving	<6hr	-0.928595
S68	Resolving	24hr	-0.6992
S69	Resolving	D2-D5	-0.439572
S70	Non-resolving	<6hr	-0.9375
S71	Non-resolving	24hr	-0.724215
S72	Non-resolving	D2-D5	-0.423959
S73	Non-resolving	<6hr	-0.0611766
S74	Non-resolving	24hr	0.143971
S75	Non-resolving	D2-D5	0.772244
S76	Resolving	<6hr	-0.536938
S77	Resolving	24hr	-0.369
S78	Resolving	D2-D5	-0.194735
S79	Resolving	<6hr	-0.526008
S80	Resolving	24hr	-0.0471611
S81	Resolving	D2-D5	-0.764984
S82	Resolving	<6hr	0.322733
S83	Resolving	24hr	0.622701
S84	Resolving	D2-D5	0.0758344
S85	Resolving	<6hr	-0.962908
S86	Resolving	24hr	0.401308
S87	Resolving	D2-D5	-0.418708
S88	Non-resolving	<6hr	1.65554
S89	Non-resolving	24hr	-0.0202144
S90	Non-resolving	D2-D5	1.50142
S91	Resolving	<6hr	-0.423499
S92	Resolving	24hr	0.269641
S93	Resolving	D2-D5	1.59287
S94	Non-resolving	<6hr	2.04722
S95	Non-resolving	24hr	-0.407175
S96	Non-resolving	D2-D5	0.223446
S97	Non-resolving	<6hr	-0.659701
S98	Non-resolving	24hr	-0.621752
S99	Non-resolving	D2-D5	0.317361
S100	Non-resolving	<6hr	-0.0924082
S101	Non-resolving	24hr	-0.262479
S102	Non-resolving	D2-D5	-0.162882
S103	Non-resolving	<6hr	0.132177
S104	Non-resolving	24hr	-0.2492
S105	Non-resolving	D2-D5	-0.1752
S106	Resolving	<6hr	-1.09638
S107	Resolving	24hr	-0.450934
S108	Resolving	D2-D5	-0.788838
S109	Non-resolving	<6hr	-0.45949
S110	Non-resolving	24hr	2.0409
S111	Non-resolving	D2-D5	-0.447674
S112	Resolving	<6hr	-0.915651
S113	Resolving	24hr	-1.26913
S114	Resolving	D2-D5	-0.824786
S115	Resolving	<6hr	-0.60366
S116	Resolving	24hr	1.03853
S117	Resolving	D2-D5	0.440811
S118	Resolving	<6hr	-0.708526
S119	Resolving	24hr	-0.0489652
S120	Resolving	D2-D5	-0.147771
S121	Resolving	<6hr	0.809324
S122	Resolving	24hr	-0.481072
S123	Resolving	D2-D5	0.080663
S124	Resolving	<6hr	-0.560715
S125	Resolving	24hr	0.738509
S126	Resolving	D2-D5	2.14097
S127	Resolving	<6hr	-0.823925
S128	Resolving	24hr	-0.208855
S129	Resolving	D2-D5	0.637698
S130	Resolving	<6hr	-0.509002
S131	Resolving	24hr	-0.846864
S132	Resolving	D2-D5	-0.622048
S133	Resolving	<6hr	0.42272
S134	Resolving	24hr	0.0715301
S135	Resolving	D2-D5	-0.519178
S136	Resolving	<6hr	1.14946
S137	Resolving	24hr	-0.735794
S138	Resolving	D2-D5	-0.497245
S139	Resolving	<6hr	0.265236
S140	Resolving	24hr	1.79775
S141	Resolving	D2-D5	3.44352
S142	Non-resolving	<6hr	-1.04759
S143	Non-resolving	24hr	-0.313105
S144	Non-resolving	D2-D5	1.41506
S145	Non-resolving	<6hr	0.073861
S146	Non-resolving	24hr	-0.200109
S147	Non-resolving	D2-D5	0.21476
S148	Resolving	<6hr	-0.626045
S149	Resolving	24hr	-0.589818
S150	Resolving	D2-D5	-0.547956
S151	Non-resolving	<6hr	-1.01863
S152	Non-resolving	24hr	0.449027
S153	Non-resolving	D2-D5	0.067565
S154	Non-resolving	<6hr	-0.53608
S155	Non-resolving	24hr	0.714574
S156	Non-resolving	D2-D5	1.82653
S157	Resolving	<6hr	0.97397
S158	Resolving	24hr	-0.435579
S159	Resolving	D2-D5	0.487851
S160	Resolving	<6hr	-1.04391
S161	Resolving	24hr	-1.02701
S162	Resolving	D2-D5	-0.71744
S163	Resolving	<6hr	-0.603278
S164	Resolving	24hr	0.132286
S165	Resolving	D2-D5	0.110118
S166	Non-resolving	<6hr	0.275719
S167	Non-resolving	24hr	0.862165
S168	Non-resolving	D2-D5	2.23203
S169	Resolving	<6hr	-0.411046
S170	Resolving	24hr	-0.0799706
S171	Resolving	D2-D5	-0.763168
S172	Non-resolving	<6hr	-0.00877712
S173	Non-resolving	24hr	1.54549
S174	Non-resolving	D2-D5	2.82594
S175	Resolving	<6hr	-1.0128
S176	Resolving	24hr	-0.351244
S177	Resolving	D2-D5	-0.419566
S178	Resolving	<6hr	-0.0391582
S179	Resolving	24hr	0.874223
S180	Resolving	D2-D5	2.58141
S181	Resolving	<6hr	-0.549062
S182	Resolving	24hr	0.447501
S183	Resolving	D2-D5	1.49435
S184	Resolving	<6hr	-0.296815
S185	Resolving	24hr	-0.558882
S186	Resolving	D2-D5	0.155374
S187	Resolving	<6hr	-0.752927
S188	Resolving	24hr	-0.554837
S189	Resolving	D2-D5	-0.490797
S190	Resolving	<6hr	1.4435
S191	Resolving	24hr	1.80834
S192	Resolving	D2-D5	1.33214
S193	Resolving	<6hr	0.219768
S194	Resolving	24hr	0.100089
S195	Resolving	D2-D5	0.630386
S196	Resolving	<6hr	-0.270603
S197	Resolving	24hr	-0.722939
S198	Resolving	D2-D5	-0.383835
S199	Resolving	<6hr	-0.800636
S200	Resolving	24hr	-0.710341
S201	Resolving	D2-D5	0.00140336
S202	Resolving	<6hr	-0.792909
S203	Resolving	24hr	-0.116125
S204	Resolving	D2-D5	0.771395
S205	Resolving	<6hr	-0.60216
S206	Resolving	24hr	0.484527
S207	Resolving	D2-D5	0.267026
S208	Resolving	<6hr	-0.796393
S209	Resolving	24hr	0.307714
S210	Resolving	D2-D5	0.290954
S211	Resolving	<6hr	-0.0965821
S212	Resolving	24hr	-0.142888
S213	Resolving	D2-D5	-0.0669879
S214	Resolving	<6hr	-1.15376
S215	Resolving	24hr	0.158948
S216	Resolving	D2-D5	0.390467
S217	Resolving	<6hr	-0.821598
S218	Resolving	24hr	-0.64772
S219	Resolving	D2-D5	0.306776
S220	Resolving	<6hr	-0.162488
S221	Resolving	24hr	1.80584
S222	Resolving	D2-D5	1.56728
S223	Resolving	<6hr	-0.374
S224	Resolving	24hr	0.274479
S225	Resolving	D2-D5	0.829167
S226	Resolving	<6hr	-0.655621
S227	Resolving	24hr	-0.0825275
S228	Resolving	D2-D5	0.230165
S229	Non-resolving	<6hr	0.0608647
S230	Non-resolving	24hr	2.01537
S231	Non-resolving	D2-D5	4.21457
S232	Resolving	<6hr	-0.136957
S233	Resolving	24hr	-0.352679
S234	Resolving	D2-D5	-0.318226
S235	Resolving	<6hr	0.546715
S236	Resolving	24hr	0.0362366
S237	Resolving	D2-D5	1.03916
S238	Resolving	<6hr	0.925761
S239	Resolving	24hr	0.672344
S240	Resolving	D2-D5	1.26065
S241	Resolving	<6hr	0.646533
S242	Resolving	24hr	0.502359
S243	Resolving	D2-D5	1.40338
S244	Resolving	<6hr	0.0537226
S245	Resolving	24hr	-0.803391
S246	Resolving	D2-D5	0.761468
S247	Resolving	<6hr	-0.390214
S248	Resolving	24hr	0.00100734
S249	Resolving	D2-D5	-0.0663974
S250	Resolving	<6hr	-0.77046
S251	Resolving	24hr	-0.746381
S252	Resolving	D2-D5	-0.826787
S253	Resolving	<6hr	1.72197
S254	Resolving	24hr	0.449417
S255	Resolving	D2-D5	-0.267393
S256	Resolving	<6hr	-0.485457
S257	Resolving	24hr	-0.84438
S258	Resolving	D2-D5	0.27291
S259	Resolving	<6hr	-0.428867
S260	Resolving	24hr	-0.129652
S261	Resolving	<6hr	-0.0826705
S262	Resolving	24hr	0.0686833
S263	Resolving	<6hr	-0.7599
S264	Resolving	24hr	-0.606184
S265	Non-resolving	<6hr	0.36035
S266	Non-resolving	24hr	0.444149
S267	Non-resolving	<6hr	-0.412542
S268	Non-resolving	24hr	0.213859
S269	Resolving	<6hr	-0.977276
S270	Resolving	24hr	-1.23925
S271	Non-resolving	<6hr	-0.0755113
S272	Non-resolving	24hr	0.49902
S273	Non-resolving	<6hr	0.543299
S274	Non-resolving	24hr	1.33273
S275	Resolving	<6hr	0.0297675
S276	Resolving	24hr	0.0737081
S277	Resolving	<6hr	1.36112
S278	Resolving	24hr	0.122166
S279	Resolving	<6hr	-0.445402
S280	Resolving	24hr	-0.860141
S281	Resolving	<6hr	-1.16984
S282	Resolving	24hr	-0.46941
S283	Resolving	<6hr	1.10869
S284	Resolving	24hr	0.310499
S285	Resolving	<6hr	-0.210798
S286	Resolving	24hr	-0.495184
S287	Non-resolving	<6hr	-0.896649
S288	Non-resolving	24hr	-0.369833
S289	Non-resolving	<6hr	1.04601
S290	Non-resolving	24hr	1.0443
S291	Resolving	<6hr	0.404842
S292	Resolving	24hr	0.398605
S293	Resolving	<6hr	-0.101593
S294	Resolving	24hr	-0.114506
S295	Resolving	<6hr	-0.0638904
S296	Resolving	24hr	-0.238898
S297	Resolving	<6hr	-0.355584
S298	Resolving	D2-D5	1.14222
S299	Resolving	<6hr	1.24557
S300	Resolving	24hr	1.22426
S301	Non-resolving	<6hr	-1.35855
S302	Non-resolving	24hr	-0.800436
S303	Non-resolving	D2-D5	-1.07341
S304	Resolving	<6hr	-0.847028
S305	Resolving	24hr	-0.339699
S306	Resolving	D2-D5	-0.202184

## Sheet: Figure 5e
	outcome	TIME	Lipid.sig.score
PT1	Mild-Mod Covid	<48h	-0.757804
PT2	Mild-Mod Covid	D2-D5	-0.119047
PT3	Mild-Mod Covid	D2-D5	-0.507355
PT4	Mild-Mod Covid	D6_D14	-0.694207
PT5	Mild-Mod Covid	<48h	-1.1078
PT6	Mild-Mod Covid	<48h	-0.930156
PT7	Mild-Mod Covid	D2-D5	-0.59408
PT8	Mild-Mod Covid	D6_D14	-1.42139
PT9	Mild-Mod Covid	D2-D5	0.720449
PT10	Mild-Mod Covid	D2-D5	-0.473005
PT11	Mild-Mod Covid	<48h	-1.63858
PT12	Mild-Mod Covid	D2-D5	-0.323979
PT13	Mild-Mod Covid	<48h	-2.54329
PT14	Mild-Mod Covid	D2-D5	-0.104868
PT15	Mild-Mod Covid	<48h	0.653344
PT16	Mild-Mod Covid	D2-D5	-0.790774
PT17	Mild-Mod Covid	<48h	0.00703046
PT18	Mild-Mod Covid	D6_D14	-0.579677
PT19	Mild-Mod Covid	<48h	0.452303
ZX1	Severe Covid	Before	-0.598275
ZX2	Severe Covid	<48h	0.730818
ZX3	Severe Covid	D6_D14	0.236038
ZX4	Severe Covid	D6_D14	0.598061
ZX6	Severe Covid	Before	-0.537108
ZX7	Severe Covid	Before	-0.234119
ZX8	Severe Covid	Before	0.0078908
ZX9	Severe Covid	D6_D14	0.53397
ZX10	Severe Covid	Before	-0.0385231
ZX11	Severe Covid	<48h	0.490736
ZX12	Severe Covid	<48h	0.281386
ZX13	Severe Covid	<48h	0.943449
ZX14	Severe Covid	<48h	1.34238
ZX15	Severe Covid	Before	0.426322
ZX16	Severe Covid	<48h	0.900361
ZX17	Severe Covid	Before	0.587817
PT20	Mild-Mod Covid	D2-D5	-0.667374
PT21	Mild-Mod Covid	D2-D5	-0.0549196
PT22	Mild-Mod Covid	D6_D14	-0.778066
PT23	Mild-Mod Covid	D2-D5	0.793667
PT24	Mild-Mod Covid	<48h	-0.450219
PT25	Mild-Mod Covid	D6_D14	-0.803665
ZX18	Severe Covid	Before	-0.141515
ZX19	Severe Covid	Before	1.83711
ZX20	Severe Covid	Before	0.780908
ZX21	Severe Covid	<48h	0.319351
jbdz1	Non-covid	Non-Covid	0.592591
jbdz2	Non-covid	Non-Covid	1.6982
jbdz3	Non-covid	Non-Covid	1.63958
jbdz4	Non-covid	Non-Covid	0.218186
jbdz5	Non-covid	Non-Covid	-0.1007
jbdz6	Non-covid	Non-Covid	-1.52871
jbdz7	Non-covid	Non-Covid	-0.82491
jbdz8	Non-covid	Non-Covid	1.22373
jbdz9	Non-covid	Non-Covid	0.136594
jbdz10	Non-covid	Non-Covid	-0.813644
jbdz11	Non-covid	Non-Covid	0.0455689
jbdz12	Non-covid	Non-Covid	0.579643
jbdz13	Non-covid	Non-Covid	1.26717
jbdz14	Non-covid	Non-Covid	-1.27626
jbdz15	Non-covid	Non-Covid	0.608905
jbdz16	Non-covid	Non-Covid	-0.313443
jbdz17	Non-covid	Non-Covid	0.756331
jbdz18	Non-covid	Non-Covid	-1.39059
jbdz19	Non-covid	Non-Covid	0.878986
jbdz20	Non-covid	Non-Covid	-0.221815
jbdz21	Non-covid	Non-Covid	-0.642937
jbdz22	Non-covid	Non-Covid	0.936647
jbdz23	Non-covid	Non-Covid	-1.02236
jbdz24	Non-covid	Non-Covid	0.497216
jbdz25	Non-covid	Non-Covid	-0.362302
jkdz1	Healthy Control	Healthy Control	0.766939
jkdz2	Healthy Control	Healthy Control	-0.786466
jkdz3	Healthy Control	Healthy Control	-0.847606
jkdz4	Healthy Control	Healthy Control	-0.0869393
jkdz5	Healthy Control	Healthy Control	1.16338
jkdz6	Healthy Control	Healthy Control	0.282904
jkdz7	Healthy Control	Healthy Control	0.110583
jkdz8	Healthy Control	Healthy Control	-0.983458
jkdz9	Healthy Control	Healthy Control	-0.486308
jkdz10	Healthy Control	Healthy Control	-0.0702785
jkdz11	Healthy Control	Healthy Control	-0.724473
jkdz12	Healthy Control	Healthy Control	0.291992
jkdz13	Healthy Control	Healthy Control	0.753605
jkdz14	Healthy Control	Healthy Control	1.2969
jkdz15	Healthy Control	Healthy Control	1.31259
jkdz16	Healthy Control	Healthy Control	-0.753908
jkdz17	Healthy Control	Healthy Control	-0.484337
jkdz18	Healthy Control	Healthy Control	0.17046
jkdz19	Healthy Control	Healthy Control	-0.982662
jkdz20	Healthy Control	Healthy Control	0.573559
jkdz21	Healthy Control	Healthy Control	0.859067
jkdz22	Healthy Control	Healthy Control	0.343699
jkdz23	Healthy Control	Healthy Control	-0.351433
jkdz24	Healthy Control	Healthy Control	0.422026
jkdz25	Healthy Control	Healthy Control	-0.125129

## Sheet: Figure S4a
	TREATMENT	TIME	CE_SFA	CE_USFA	CER_SFA	CER_USFA	DAG_SFA	DAG_USFA	DCER_SFA	DCER_USFA	HCER_SFA	HCER_USFA	LCER_SFA	LCER_USFA	LPC_SFA	LPC_USFA	LPE_SFA	LPE_USFA	MAG_SFA	MAG_USFA	PC_SFA	PC_USFA	PE_SFA	PE_USFA	PI_SFA	PI_USFA	SM_SFA	SM_USFA	TAG_SFA	TAG_USFA	Total_SFA	Total_USFA
P1	Healthy Control	Healthy Control	22.872	29.2143	7.26911	2.82813	43.6175	72.3001	7.21277	2.65781	8.82451	4.80877	10.0883	3.0696	11.9356	22.238	3.25378	12.9304	3.03241	10.131	86.5544	137.418	71.763	118.431	7.19244	18.362	11.4311	6.64201	311.657	288.175	581.678	598.864
P2	Healthy Control	Healthy Control	25.1595	35.2645	9.04575	3.91751	39.5648	112.207	6.53061	3.63468	6.0976	3.90324	7.22184	2.84587	9.57361	17.4871	2.11877	7.88069	2.08671	11.2715	62.9312	89.5217	70.7629	102.521	2.36388	3.31788	11.1035	6.83696	209.731	502.013	440.669	729.162
P3	prehospital plasma	0	9.00681	14.6176	6.26725	2.34544	66.3907	102.92	5.70098	2.42296	5.61122	2.96285	5.28659	2.657	6.22951	9.67416	1.80014	9.42443	2.91313	11.0725	61.9959	89.157	70.2476	127.895	7.22163	15.0493	6.67518	3.6242	549.882	531.4	789.303	834.444
P4	prehospital plasma	24	10.8606	19.9728	6.90683	2.81333	37.4195	103.522	3.93415	3.73959	7.7024	4.04885	6.68809	3.01493	3.62496	3.61359	1.6602	4.47686	1.89849	10.3877	97.7571	115.572	50.7976	78.7161	9.6926	15.4932	7.75929	5.01427	235.084	378.047	464.546	624.834
P5	prehospital plasma	72	7.89001	15.6488	10.3054	5.45777	23.0458	62.4485	5.74115	2.70762	5.48638	3.47107	7.01875	3.39764	1.93123	3.129	1.54995	3.14901	2.39437	6.77858	51.8083	70.5942	46.1192	71.0194	4.92639	9.01127	7.85783	5.06382	146.576	308.859	307.575	460.423
P6	prehospital plasma	0	6.71434	12.6782	4.38681	2.50518	18.8943	47.2613	3.94169	1.95978	8.12711	4.82784	5.65099	2.95789	4.99933	9.30164	1.47828	6.3327	1.37475	7.81932	38.0007	57.9205	36.2765	54.6305	9.63993	14.4231	6.73279	4.59039	100.089	191.149	231.275	337.472
P7	prehospital plasma	0	18.1196	29.4528	8.43422	4.62369	66.0028	106.152	8.03805	3.81052	10.6768	6.49348	7.5502	3.53106	10.6816	19.792	4.0848	12.4268	1.54859	9.34597	90.3913	131.414	90.2718	145.278	23.2651	35.718	10.0222	6.38403	767.979	591.879	1093.14	936.184
P8	prehospital plasma	24	5.78307	11.6102	7.88716	5.25132	19.1524	51.1615	5.06422	3.17503	7.62719	4.94833	4.78072	2.96112	3.50809	11.3517	2.02097	8.65252	1.1851	11.2045	40.6966	63.8285	96.9838	120.721	8.28482	12.7434	6.79553	4.65618	106.657	245.894	300.523	425.422
P9	prehospital plasma	72	4.15403	8.81458	5.48505	3.37256	15.3058	43.5861	4.07449	2.33281	5.10768	3.43206	4.78372	2.40063	2.20034	6.31953	1.64275	5.70703	0.904828	4.93253	24.1927	37.7798	30.4109	39.7879	7.16607	9.31074	6.21562	3.98477	97.7447	197.921	197.517	282.829
P10	standard care	0	17.637	38.552	7.05759	3.90653	120.511	187.126	5.62929	3.35965	11.3486	6.8395	7.26934	3.3569	13.4001	26.1341	6.91094	17.8296	1.60142	11.8172	126.487	168.784	75.7874	103.751	20.2695	27.0121	9.51181	6.51965	684.402	785.26	1082.74	1175.01
P11	standard care	0	6.56628	11.8718	4.45131	1.95856	26.6714	42.7807	4.91101	1.56167	4.24899	2.74284	4.8256	2.31884	4.1564	8.3867	1.81237	3.85907	2.3132	6.37734	23.8926	43.9536	30.9143	49.3005	6.10032	12.1793	4.23549	2.8269	181.3	259.144	293.368	379.095
P12	standard care	0	9.64758	14.5667	5.19948	3.47437	18.6401	43.3711	10.6365	7.52178	5.70396	3.7354	5.20341	2.34947	3.53773	4.85777	1.28713	5.10266	0.823061	6.69116	41.7837	66.7427	37.073	55.8549	11.1491	21.108	5.62376	4.02129	147.318	219.251	285.809	380.453
P13	standard care	0	7.95646	17.4851	2.58039	1.53882	50.9036	88.2209	2.42429	2.04401	3.36221	2.33854	3.58094	2.25391	4.64014	7.69826	2.77959	8.41127	2.41251	8.04117	55.2353	69.1718	45.4266	71.8539	20.4076	23.1003	4.29806	3.2907	309.331	377.448	505.802	587.01
P14	standard care	24	10.6308	24.3972	7.4855	4.84197	27.1486	82.9921	4.27334	2.51493	7.53871	4.31661	5.36829	2.88565	2.33339	7.92794	1.52355	4.05536	2.35736	8.66473	72.3339	98.8744	40.7638	59.3071	9.46516	9.46516	6.86479	5.18848	120.896	332.793	301.345	488.108
P15	standard care	24	6.8055	15.2632	6.44992	3.86332	34.6849	116.939	4.15334	2.54203	6.22349	4.61812	5.75253	2.48735	2.72517	5.51785	2.01909	4.45472	2.27989	9.35762	56.2575	80.6136	104.3	131.634	5.06786	7.08453	7.76924	5.43576	203.681	434.237	432.662	643.544
P16	standard care	24	8.6641	14.6962	15.8234	7.38307	22.4471	57.2875	4.6118	2.65417	7.18767	5.60387	6.86039	3.95331	1.80934	1.48563	0.809196	2.19214	1.44975	7.52787	44.5401	61.0602	38.5304	60.4671	4.89624	5.99952	6.88912	4.79563	127.514	218.511	268.377	367.74
P17	standard care	72	13.6067	31.5952	10.0417	7.62241	37.7865	129.799	7.00737	4.30541	11.1147	9.51718	8.1581	4.15236	5.69362	12.4522	2.68026	7.04568	1.12505	14.1558	81.4894	108.417	47.544	67.7908	10.3552	12.6524	10.4701	7.58605	145.963	465.522	368.805	617.554
P18	standard care	72	7.0169	16.9058	9.19482	7.1879	20.5615	68.2941	5.96009	2.71095	5.12438	4.16465	7.06254	4.01005	2.17938	6.81414	1.73303	5.38476	1.91195	6.30782	37.6821	52.558	50.0128	76.6408	7.41782	10.4325	7.6576	5.68002	106.679	286.83	254.954	417.96
P19	standard care	72	7.04147	12.8358	12.5347	8.09454	42.012	118.796	8.21186	3.10106	5.97242	5.01318	6.91695	3.57191	2.60975	7.19724	1.89386	9.33237	8.12039	134.279	48.6592	68.9393	56.7759	96.4474	12.4907	18.0442	7.93315	5.28624	172.226	348.324	375.631	687.396
P20	standard care	0	9.04874	18.04	5.11095	2.42663	30.2971	59.8355	8.25402	2.29988	6.85323	3.87334	5.42702	2.72485	5.39041	15.2983	3.00175	9.76811	3.87926	6.9499	41.7164	68.1791	40.797	65.4501	6.13385	11.2705	6.43454	4.36919	253.066	494.065	405.161	644.058
P22	standard care	0	7.11924	16.0409	12.0687	3.00493	783.068	774.305	13.8788	3.97157	6.5334	4.13341	4.77511	2.18772	4.13017	13.014	2.83447	12.1753	4.73892	11.5993	46.2616	72.4632	41.8147	53.1552	10.7991	13.1796	6.49373	4.4462	150.225	307.538	1065.22	1171.78
P23	standard care	0	6.34418	11.2375	4.08227	1.37555	10.4389	39.5387	8.4868	3.48564	4.15428	2.21475	5.35442	2.18391	5.07886	8.0501	1.69425	6.37782	1.74165	8.103	29.8281	59.5935	36.8835	61.8204	6.03644	13.2027	5.53587	3.92128	56.8382	203.566	164.075	348.628
P24	standard care	0	15.569	34.676	7.03056	4.02042	41.8961	70.2744	6.50682	3.16147	9.34962	5.9549	7.07002	4.19631	6.1213	11.3449	1.22176	7.4578	2.98138	10.0903	128.176	166.361	71.3556	108.543	25.9657	37.3308	10.8982	6.68867	188.999	244.884	501.285	606.937
P25	standard care	0	11.2065	20.0963	5.51692	2.9068	31.5295	59.6898	4.40693	2.18836	5.83268	3.58794	12.2202	6.18862	4.28246	8.92325	2.01004	3.84422	2.04661	11.3666	44.3052	64.5613	71.943	110.313	9.50775	9.93825	6.81095	4.00607	109.361	165.669	300.24	380.229
P26	standard care	0	8.17539	14.5716	3.31923	1.65991	18.7174	39.6077	9.16219	4.2375	4.74281	2.81188	5.20481	2.01253	5.40976	10.8802	2.43046	8.07807	1.35152	5.11677	35.4033	64.6987	36.7477	66.3605	6.7904	13.6255	4.85478	4.04384	176.5	313.618	302.385	473.161
P27	standard care	0	20.1737	33.1309	6.07178	3.07054	51.4395	81.9238	7.93243	5.00771	10.3937	5.50982	12.1773	5.62531	8.50311	13.3859	3.55853	12.8126	2.59891	8.86916	94.7557	144.386	79.2571	141.356	31.7204	53.699	11.8751	6.32027	262.307	305.451	573.725	706.211
P28	standard care	24	5.5907	10.5338	2.50376	1.27744	19.1903	47.4605	2.48356	1.23692	7.05878	3.76024	4.23548	1.99053	1.8019	2.15065	1.84087	3.5563	0.599711	8.28296	30.1746	47.9948	29.7393	43.8215	4.82028	10.0527	3.93175	2.72292	84.8552	202.631	188.611	301.827
P29	standard care	24	3.22046	7.6054	4.57555	2.92465	22.952	57.4891	3.95563	2.27015	5.34156	3.46694	3.81033	1.97575	1.08555	2.09354	1.60577	3.73782	3.08786	13.8194	35.9344	46.2065	51.3987	64.9418	2.75863	3.48601	4.48047	3.2715	177.131	422.473	311.728	534.557
P30	standard care	24	3.83498	7.70492	3.32213	1.50438	20.0633	53.6635	2.97166	2.07301	4.35353	2.09266	4.454	1.64046	3.41351	2.64835	1.42082	1.70451	1.68562	9.35879	31.6109	47.0939	47.6656	67.7782	3.64487	5.64738	5.36064	3.74804	128.425	248.971	251.495	373.852
P31	standard care	24	10.9885	24.9379	7.12809	4.12115	33.9835	60.5829	5.65281	2.76439	6.42507	4.18917	5.90019	3.37477	1.76466	5.95271	1.0695	6.0732	3.03489	9.92417	76.6171	101.56	43.8462	60.8556	15.2032	18.3289	8.44734	5.41962	158.029	211.105	361.384	435.009
P32	standard care	72	3.5324	7.31527	5.26874	3.60882	39.1094	115.291	3.95242	2.38673	3.73945	2.9449	3.46917	1.61561	0.485395	1.33004	0.963244	1.84103	1.77828	12.2732	36.5255	59.3395	63.1803	89.2279	4.0432	7.3912	4.5287	3.12063	328.032	953.393	488.225	1059.12
P33	standard care	72	2.55646	7.02184	12.6577	8.78253	25.5733	74.7218	7.57421	2.77178	5.1862	3.91843	4.04313	2.34259	0.515795	1.98829	1.04677	3.56725	3.07078	10.8079	52.5686	70.4665	43.1319	64.2324	6.99704	11.8382	7.16699	4.36187	187.065	458.779	345.682	578.234
P34	standard care	72	4.78721	10.4132	7.06674	3.93796	18.5566	65.8548	4.60282	2.90014	4.00047	2.54511	5.34061	2.6108	0.988087	1.95161	1.32066	3.28682	2.88835	7.07166	55.0296	81.4919	65.1172	101.963	5.51524	7.32962	5.84015	4.03307	148.495	428.013	315.451	569.577
P35	standard care	72	10.6707	24.3252	10.2686	5.80863	34.512	61.3717	7.2098	2.58197	7.56542	5.04535	7.63672	4.04683	4.11568	19.3204	2.15846	8.23847	1.32102	10.0579	56.5127	76.0185	43.5819	69.9709	9.23081	15.0311	10.9408	6.88996	226.844	285.271	413.728	482.977
P36	Healthy Control	Healthy Control	17.8658	32.8993	8.0482	3.27264	29.0545	65.8972	5.1808	3.3661	10.828	5.64313	6.73812	2.83751	14.3765	24.3567	2.68708	9.69315	2.2871	9.74438	74.7411	122.201	60.125	96.8203	9.71704	17.2899	10.841	8.53606	198.682	344.248	425.539	617.428
P37	Healthy Control	Healthy Control	9.80031	11.9845	3.51465	1.62856	60.5368	66.8044	2.30405	1.87219	4.40291	2.49023	4.88879	2.18842	10.8013	16.8944	1.82913	10.1387	1.97172	6.08738	51.3799	86.5238	49.1146	89.339	10.2005	18.8322	5.46039	3.73735	1090.78	568.49	1295.46	804.062
P38	prehospital plasma	0	13.7195	22.854	6.29413	3.17676	22.3239	48.9802	4.25925	2.82051	9.87618	5.46318	6.11122	2.96067	10.5731	17.4057	2.36443	8.09157	2.99341	6.70082	53.9024	86.1559	31.4244	46.2577	9.3657	16.1452	8.49343	6.88461	140.187	227.001	303.514	413.439
P39	prehospital plasma	0	6.28484	11.1377	4.1883	2.30972	44.8571	91.5218	2.92144	2.35076	4.45027	3.02316	3.04203	1.58204	5.27461	7.87684	1.32764	5.61036	3.22957	23.7482	53.3624	83.143	49.4828	73.8389	7.21758	14.8412	5.47778	3.84932	276.863	361.927	456.488	588.939
P40	prehospital plasma	0	18.1962	28.7306	9.97646	3.04002	62.6799	76.4001	9.50654	5.31342	8.6753	5.46711	11.5858	7.12552	11.4451	22.9888	3.31161	9.63338	5.73908	12.0038	80.2839	121.453	72.2356	123.464	16.609	31.2206	9.03922	6.12926	380.186	348.974	669.681	674.555
P41	prehospital plasma	0	13.93	25.0681	6.15523	2.5107	36.2683	94.0294	5.11143	3.52899	6.50369	3.67252	4.7018	2.44086	10.7786	20.6551	3.39052	11.0056	3.20575	8.20137	60.1448	98.6538	52.7843	88.3906	10.7449	17.9182	7.77673	5.8938	211.889	393.291	414.837	644.432
P42	prehospital plasma	0	11.6251	19.8157	7.51996	3.50182	209.148	201.326	4.80814	2.39451	6.94638	4.81674	5.22221	2.6525	4.56848	7.00954	1.63654	6.59466	7.94057	34.3529	74.0872	97.4759	100.679	152.337	13.7886	17.2059	7.42102	4.06717	2297.45	1218.67	2734.24	1612.49
P43	prehospital plasma	24	6.57367	13.2645	4.65045	2.48882	14.9574	33.8194	2.46394	1.39626	4.80719	2.81813	3.59391	1.8614	2.12448	5.80942	1.22272	4.84186	1.23316	4.04385	29.9341	46.8152	35.5532	41.1427	3.66611	4.23037	4.84472	3.89345	77.2046	151.436	182.791	245.716
P44	prehospital plasma	24	3.77414	7.27517	4.85965	3.23524	35.5783	113.085	2.45925	2.04351	2.97161	2.19325	1.80371	0.680875	2.03547	3.19933	1.43693	3.93988	1.33154	16.1618	34.8928	53.3239	65.6357	88.5818	4.23428	4.23428	3.76914	2.63282	246.129	566.056	402.716	724.781
P45	prehospital plasma	24	9.80168	21.5771	8.00384	2.38141	25.4567	48.9868	3.67721	2.45187	6.61295	3.88705	8.82588	5.14213	2.17158	6.16394	2.27496	9.06294	3.56224	12.2106	65.2288	84.0534	70.1821	96.7139	9.96702	15.04	5.67712	4.11602	70.8816	133.694	273.724	352.153
P46	prehospital plasma	24	6.36762	13.2726	4.65816	2.08146	21.3245	58.6681	10.7154	3.7504	3.85236	2.30998	3.44949	1.49157	2.33071	3.15091	0.8989	2.53969	3.27283	4.36823	39.0422	55.6429	23.8288	39.2813	5.47264	8.86425	5.50427	4.38335	124.081	236.298	236.463	358.102
P47	prehospital plasma	24	10.5169	17.2947	6.6161	3.8502	56.6797	86.2826	3.52233	2.65848	5.79432	3.56703	5.01444	2.81904	2.96636	5.16655	0.972123	5.31399	5.20137	27.7167	52.9465	64.9826	69.7444	101.156	18.405	23.5323	6.36263	3.71547	212.935	263.29	440.714	511.109
P48	prehospital plasma	72	8.97968	22.1937	7.80931	5.24492	30.0132	96.2083	5.28254	2.21565	6.45781	4.68138	4.96317	2.54103	5.26455	15.3531	1.91997	7.18182	4.61284	8.57694	58.6623	100.976	56.9501	76.7087	7.08349	12.0673	7.32064	5.56369	166.963	560.943	356.863	707.896
P49	prehospital plasma	72	5.09474	10.3261	10.4249	6.69328	31.9326	117.377	6.20366	3.22106	4.67991	3.32678	3.24882	1.62096	1.20875	3.54038	1.88371	4.86971	2.9363	16.2798	54.5562	83.9534	79.7901	127.239	5.99021	10.0729	6.12335	3.98407	243.039	649.442	441.471	828.787
P50	prehospital plasma	72	5.82842	13.7801	13.9255	10.9968	58.2959	157.595	7.68636	4.74106	5.4939	4.28446	6.57361	2.68062	1.70785	2.99866	2.16758	6.57143	3.13016	14.9946	99.2946	120.869	121.681	183.681	10.001	15.8174	8.962	6.35769	395.295	818.534	721.93	1126.31
P51	prehospital plasma	72	3.99376	9.58613	10.0712	6.24133	14.5823	47.0358	5.06032	3.20412	3.44765	2.44209	4.42897	3.13668	1.61159	3.98295	0.941775	2.03236	1.27726	4.85148	40.3041	58.548	26.2749	41.2557	2.11108	2.11108	6.41749	4.98664	96.6733	238.164	206.443	333.348
P52	prehospital plasma	72	9.48365	19.1598	17.4132	8.43409	32.819	62.3865	6.13993	2.96068	6.69329	4.9455	7.97179	7.66622	4.25064	9.47896	1.49033	6.3725	2.4079	10.1339	49.192	74.7753	53.791	88.9806	8.12609	14.6912	8.63396	5.35942	148.706	247.128	328.424	441.498
P53	prehospital plasma	0	5.8768	9.85358	3.63962	1.57785	20.9545	34.2061	10.645	3.73252	3.81392	1.93772	4.61079	2.37791	2.86306	4.19478	0.982906	2.63687	0.665016	4.79239	19.6769	33.1434	22.5067	38.209	4.91894	9.8561	3.40932	2.45585	120.744	158.036	208.167	256.849
P54	prehospital plasma	0	16.1662	27.9809	7.85279	3.75424	86.6621	123.786	5.15584	2.28306	9.8442	5.54548	8.48842	5.20054	9.38243	22.1736	2.83645	11.173	1.64133	12.8417	67.9289	112.916	75.1522	123.327	20.7202	34.0235	8.06709	5.63432	775.381	673.623	1072.71	1000.44
P55	prehospital plasma	24	6.48498	12.7126	6.4331	3.14852	33.5263	87.5148	3.55719	2.41178	6.85317	3.63734	6.57235	2.43575	1.89152	2.31863	1.41187	2.48918	0.516901	7.57341	43.3461	60.9892	52.5646	75.941	8.71577	15.0671	5.89554	4.21926	171.742	347.284	336.811	505.7
P56	prehospital plasma	72	6.3221	14.0905	8.65373	4.61752	23.9592	66.5732	4.71321	3.27625	5.75891	3.47349	7.66274	2.91563	4.15283	7.90066	3.25312	6.16228	1.03541	7.09337	48.8562	70.2613	41.7237	79.0986	8.41132	22.1094	6.69296	4.59271	113.819	365.036	271.261	500.758
P57	standard care	0	15.9114	26.2669	5.7646	2.63852	56.1898	73.5183	5.33666	3.16773	7.86793	4.07202	6.16333	2.76705	10.9123	18.5986	2.92693	6.57134	1.4242	12.9509	62.9676	103.446	51.3058	90.0174	16.1879	23.7629	8.19765	6.18127	753.531	399.054	986.019	660.895
P58	standard care	0	10.0218	17.564	7.3977	3.11335	16.4304	36.8454	4.30959	1.89173	7.76187	5.44207	6.30079	3.89715	6.02629	9.84155	2.27377	5.9264	0.517212	6.52678	43.4652	65.4279	24.2282	37.7834	9.78457	16.7629	6.2227	4.94541	83.2007	140.686	210.79	285.594
P59	standard care	24	5.64229	10.2311	2.55246	1.26205	9.11694	20.4485	1.432	0.881374	4.42001	2.42303	5.38294	2.40018	1.14507	1.2878	0.939397	1.5264	0.484062	2.92622	30.3065	45.862	33.9408	51.7988	6.53679	12.7326	4.17694	3.28194	44.3958	80.0706	141.442	190.498
P60	standard care	24	7.51876	15.8922	5.94718	3.61517	18.6517	42.3805	3.95699	2.26591	6.08973	4.35831	5.42499	3.34887	1.62129	3.75658	0.905795	2.50029	1.26316	17.8193	42.3674	61.9814	48.5347	63.7521	5.21002	6.39482	6.0971	4.84469	65.0633	131.675	205.609	279.637
P61	standard care	72	5.47123	10.8322	10.474	6.03668	29.3551	76.3455	5.23253	2.39218	5.85792	4.26101	8.61492	5.93926	1.12489	1.85928	1.2605	4.39626	1.32744	7.50904	48.3057	68.4075	65.2543	106.988	7.63409	13.8297	7.33355	4.97178	179.802	392.043	361.761	563.843
P62	standard care	72	5.83679	14.3284	8.58854	5.35963	28.8729	88.8009	11.789	2.89556	4.55354	3.38616	4.43804	2.23469	1.95521	5.07594	1.32227	2.80276	0.789301	12.3098	49.6981	79.3691	46.0569	67.1961	4.67368	7.26799	5.45355	3.99937	157.1	447.858	318.157	570.572
P63	standard care	0	10.1704	18.2718	6.65262	3.00663	42.1408	53.3159	6.18582	4.95405	8.2713	4.25373	8.98806	5.5859	6.75729	15.538	2.96199	12.5503	1.30132	8.10169	46.8296	72.9484	40.9393	60.4422	15.3395	23.6805	6.82439	5.45975	277.506	295.456	462.111	486.311
P64	standard care	0	12.2983	18.9807	4.33331	2.03106	12.654	34.977	3.13516	2.51592	5.9344	2.8837	5.5733	3.18159	6.55037	14.944	1.79285	8.64103	0.772686	5.57478	40.3843	71.7825	39.0659	68.9061	6.55155	13.7582	6.35495	4.27376	67.2188	143.796	197.516	320.382
P65	standard care	0	23.6318	45.4032	8.76986	3.69103	133.733	139.911	5.86445	4.38761	14.8681	6.18986	10.3494	5.83972	17.623	36.3086	9.2243	20.6231	1.74797	8.69098	136.949	180.151	92.3435	131.295	23.5649	31.4793	12.1612	7.8622	1113.01	830.623	1574.99	1280.16
P66	standard care	24	9.60854	18.2809	7.34235	3.77652	32.9785	83.0214	4.07667	1.93756	11.1287	5.43522	9.31459	3.94641	2.28753	4.58754	1.81366	3.69093	1.52717	10.0096	54.6212	87.8375	76.0421	99.1648	5.78823	11.3309	8.17816	5.96169	190.621	342.565	396.33	555.112
P67	standard care	24	7.08313	12.5081	4.54546	2.55178	23.7526	71.5801	5.12229	2.35949	6.59823	3.43598	3.02015	1.74525	2.87036	6.12843	1.27328	4.66714	0.751341	23.3024	42.2231	61.6079	73.1411	89.7331	4.68363	7.13749	5.95224	4.14604	114.648	272.048	281.892	454.839
P68	standard care	24	10.3788	21.1055	6.0012	2.99858	27.1257	53.8575	146.916	14.7872	7.77652	4.2278	7.90229	3.86537	4.08687	9.30946	1.81895	5.09038	1.79072	8.01099	57.8349	80.7246	48.8521	65.0692	8.42596	10.9731	6.527	4.55054	104.074	192.175	414.496	377.11
P69	standard care	72	7.49219	14.6602	9.14775	6.10193	15.8881	44.8145	4.94485	2.75696	6.31739	4.02827	5.60245	3.12908	3.65868	5.32147	1.68003	4.12097	1.05812	4.77797	45.6747	81.3691	45.3596	79.8458	9.73593	19.5128	7.45299	6.11085	112.019	245.126	260.723	422.144
P70	standard care	72	4.66811	10.1465	10.1175	6.07798	78.621	323.08	5.76141	3.82502	6.94216	4.06865	4.19984	1.91126	1.43354	3.3714	1.86064	5.24256	2.59013	39.8626	57.4107	92.4696	100.115	148.359	6.82034	10.606	7.991	5.23809	408.616	1474.8	681.109	1780.54
P71	standard care	72	14.7326	32.6106	14.3224	6.57447	41.4661	96.1732	9.78557	5.33093	11.3034	5.73257	9.5795	6.08186	10.4449	28.2215	6.26823	16.7514	1.28849	20.5907	80.6833	115.981	74.0776	113.125	12.6264	13.6071	12.8672	8.71707	198.357	342.624	469.311	633.423
P72	Healthy Control	Healthy Control	21.7919	26.9332	9.32448	3.97435	239.416	191.615	8.02613	4.10504	10.8646	6.27337	10.8848	5.04718	15.8287	22.4358	3.8291	18.4527	1.47829	12.2883	113.819	162.052	88.7739	143.463	16.0114	26.0737	11.859	6.64451	3569.66	1784.05	4094.05	2234.16
P73	Healthy Control	Healthy Control	18.4102	32.4332	7.30021	3.14279	33.1217	57.0754	5.32089	4.24139	12.5721	6.748	10.5691	5.65677	14.3009	32.0743	2.62835	12.6983	2.83719	10.2363	76.5781	125.105	61.2609	93.3585	9.86064	22.0152	12.0734	8.72681	542.949	280.515	783.204	570.291
P74	prehospital plasma	0	12.981	21.9889	6.26354	3.07289	40.3316	61.2524	6.19586	3.45653	8.59638	4.66268	7.35933	3.63703	7.33414	14.0623	2.66685	9.39664	2.0582	6.79083	70.4074	108.132	64.7572	107.324	12.0904	19.1499	7.56981	5.09245	457.39	438.827	685.231	696.353
P75	prehospital plasma	0	7.89625	12.1305	3.81488	1.72349	60.4245	64.2282	2.65333	1.61424	8.57045	4.37722	8.89591	3.73397	6.1208	10.3568	2.16116	8.74025	1.86908	9.86277	45.9822	72.7832	59.8637	111.586	7.63191	18.5474	6.36283	4.30925	717.295	537.375	923.761	784.416
P76	prehospital plasma	0	16.4361	27.9044	6.01359	2.94212	27.0549	79.9206	4.27598	3.07155	9.85013	5.97692	6.17782	3.05249	7.4544	15.1011	2.46663	15.087	1.61596	9.00914	73.6244	111.402	46.527	71.8005	9.22148	16.4028	7.72109	5.84413	129.119	306.871	329.726	546.109
P77	prehospital plasma	24	5.86532	12.1139	4.52447	2.7616	40.5824	141.479	3.59946	1.99955	5.60262	2.84442	3.31669	1.17749	2.57256	5.33489	1.15024	4.95441	1.90375	47.2464	53.6065	76.8709	54.8606	73.8054	6.18256	7.61248	5.12637	3.75705	189.021	419.091	365.916	640.614
P78	prehospital plasma	24	7.07946	11.7966	5.25312	2.61297	19.955	39.7117	3.64037	1.60999	6.44869	3.80928	6.06791	2.98648	2.93372	6.72481	1.41447	6.72287	1.78291	4.87505	39.9479	60.1973	45.8787	72.8644	4.5117	7.15319	7.38775	5.76788	132.291	200.716	269.726	354.897
P79	prehospital plasma	24	5.77024	11.6649	3.09776	1.92377	19.2162	51.0411	2.75117	2.07335	5.30496	3.02107	3.3883	1.27993	1.13798	2.15386	0.822036	2.91665	1.06294	7.63747	55.2512	72.0806	25.0024	32.3451	7.56457	13.0857	4.20663	3.3828	127.683	221.524	252.303	353.193
P80	prehospital plasma	72	7.57369	14.9944	10.6007	6.5255	30.3262	76.0048	6.31904	2.66545	5.76651	3.91197	4.55272	2.0654	3.94693	10.6623	1.61164	6.63588	2.95843	14.6494	64.0393	89.2258	36.5404	54.2029	13.373	24.4834	7.95864	5.64971	196.455	340.914	377.191	499.009
P81	prehospital plasma	72	9.63317	15.2123	7.33879	3.5795	21.3054	38.3215	4.69903	2.11637	6.88347	4.19605	7.2095	3.5549	5.51738	11.7604	1.88089	8.02827	3.96689	9.5325	44.8687	63.832	37.5935	55.0318	10.5271	17.3068	9.37506	6.86731	113.772	168.899	267.383	330.225
P82	prehospital plasma	72	4.50478	9.53575	8.17544	5.70869	23.8045	78.8002	5.86741	2.51751	3.86929	3.16019	4.25648	2.21172	0.676771	1.13234	1.14059	2.97771	1.49584	6.98731	40.2265	55.2428	58.235	96.9124	5.9369	11.4197	4.82033	3.53667	140.853	333.05	292.605	482.858
P83	prehospital plasma	0	12.643	20.9475	7.67426	3.96341	79.3834	161.475	5.26284	2.83604	7.0238	4.5447	6.0458	2.50442	10.9073	26.0672	5.92708	22.5027	2.19751	7.08006	81.9333	125.065	54.6157	92.6295	18.739	38.8455	6.4545	4.98226	689.403	1010.41	968.645	1353.23
P84	prehospital plasma	0	14.4847	20.283	6.46325	2.51983	73.0306	75.085	5.40034	2.58226	7.18353	3.78008	7.38508	4.62314	7.25984	15.7367	3.6085	12.4592	3.92426	8.02464	67.6416	92.1391	81.6397	123.253	11.9846	19.5526	7.4021	4.37546	712.736	479.349	990.456	767.247
P85	prehospital plasma	0	8.59523	14.6108	4.61684	1.98413	14.0547	35.8983	3.61376	1.8665	6.24977	3.16135	5.01113	4.4045	5.03874	12.2764	0.976639	5.76247	3.07312	6.5726	39.7327	74.6743	52.8464	71.512	9.54751	17.6463	6.1956	3.91785	64.142	153.986	207.69	331.88
P86	prehospital plasma	24	7.42342	15.9868	7.46554	4.95966	43.3975	127.744	4.25712	3.6899	4.67929	3.08194	2.78753	1.41039	2.5538	6.11178	1.44301	6.67482	2.64801	12.6747	75.7756	128.917	64.5974	104.485	9.92577	19.4893	5.94643	4.86032	302.349	651.939	523.039	917.856
P87	prehospital plasma	24	7.24096	14.0968	6.58114	3.20126	59.1512	130.148	4.21784	2.42042	5.00319	3.12741	3.55871	1.39753	2.05451	5.45269	1.46425	5.43189	2.97371	12.2619	66.8543	82.0388	69.6729	97.7878	10.8144	13.8041	6.2695	3.9237	380.388	522.627	612.374	739.952
P88	prehospital plasma	24	5.01161	10.1173	4.85891	2.48121	22.1305	58.9932	3.66883	1.77605	4.83714	2.82128	3.09865	1.3552	2.53878	5.69554	1.34078	5.22176	1.77141	13.7532	42.5799	64.7533	94.5745	114.33	4.23284	4.23284	5.89704	3.6673	122.001	273.881	306.181	438.202
P89	prehospital plasma	72	7.51959	16.3597	11.4188	7.29586	32.9466	90.2773	6.24814	3.60555	5.0634	4.23126	4.25955	2.33901	3.44859	10.741	2.01866	7.76797	5.14079	10.4905	64.1863	104.903	52.5926	88.9531	16.8197	30.7233	6.98969	5.63678	182.429	438.089	387.026	671.219
P90	prehospital plasma	72	9.20625	19.9948	10.5805	5.24638	50.3655	150.368	6.41751	2.77704	5.90965	4.12386	4.41945	2.59926	3.19289	8.40747	1.487	4.36914	3.41729	9.94305	77.9487	107.742	64.1027	95.4767	12.1786	18.3903	8.16457	5.21862	464.169	1135.31	703.627	1208.11
P91	prehospital plasma	72	4.22725	8.02773	5.95169	3.0545	23.5651	62.1524	4.39497	1.9877	3.52443	2.38402	2.37339	0.861681	4.47915	8.62316	1.91787	6.37558	1.73601	9.9273	38.2884	62.9121	80.0307	101.705	6.90165	9.61775	4.88779	2.7592	149.666	373.187	321.077	531.151
P92	standard care	0	8.03248	11.0272	4.06864	1.77937	20.5873	29.1862	3.2	1.57229	4.48083	2.57867	5.89988	3.2984	5.13112	13.216	1.50323	8.54739	1.61438	4.83537	28.8415	44.9875	39.5478	65.9684	6.45358	13.0318	5.51371	3.89448	190.34	137.982	314.253	289.644
P93	standard care	0	15.1329	31.438	7.69383	4.90617	23.7574	61.7099	7.44291	4.67015	11.9087	7.14988	10.4365	6.33838	5.88678	12.529	1.89324	5.34145	4.08047	10.1542	53.1712	80.9295	47.4018	66.9226	9.22592	13.7913	10.4944	8.95861	86.9685	222.66	272.008	411.242
P94	standard care	0	19.3754	32.4744	6.29584	3.50114	123.196	143.17	4.61178	4.62892	8.08399	4.98998	8.12863	4.53367	9.51777	20.6117	4.95133	19.6867	3.62215	14.7205	107.206	126.97	92.9359	132.734	28.2037	41.2254	7.3191	4.59066	973.808	737.913	1379.08	1156.27
P95	standard care	24	4.20495	6.49517	2.58182	1.46475	12.8147	22.9254	2.38664	1.23487	2.80041	1.90226	3.57606	1.7885	1.51167	2.27694	0.442608	3.17888	3.21138	8.04501	35.7585	53.0185	17.4618	25.2917	13.1004	19.5691	3.9529	3.09599	54.0187	68.0422	151.221	170.342
P96	standard care	24	11.8029	26.7552	7.19224	4.64166	32.1337	83.4522	5.96126	5.3865	10.4873	7.08749	7.68959	4.2348	2.22104	7.00499	2.05032	6.31036	4.51001	8.44666	60.1049	78.2575	73.5924	102.203	8.4286	12.2852	10.0672	8.32264	160.344	346.792	377.249	538.177
P97	standard care	72	8.45645	18.232	6.79032	4.64582	24.3091	70.0114	4.63262	3.33178	7.54405	5.87853	5.72774	3.10526	1.73614	5.89509	1.31101	4.48428	3.92793	14.573	45.5271	65.9248	46.6858	74.2333	5.68159	10.5357	8.03799	6.51652	103.085	267.363	258.679	427.972
P98	standard care	72	5.34179	9.77737	7.41109	4.36632	23.1134	52.782	4.65449	1.71112	3.94759	2.81733	4.19786	2.33605	4.14141	12.1119	1.5961	8.06544	3.81929	8.50635	31.6188	49.478	27.0212	52.1906	7.34118	13.4332	6.33427	4.2401	115.518	202.924	235.786	343.189
P99	standard care	0	12.2558	18.0596	5.18397	2.53502	20.4436	39.2976	5.33475	3.43004	6.16908	3.45361	6.60869	3.42219	6.27576	10.2929	2.13933	7.87464	4.08245	7.28254	40.0588	64.2235	48.3161	74.8377	12.215	20.7147	6.84316	4.63677	119.197	165.347	277.788	343.894
P100	standard care	0	14.843	27.2646	5.21679	2.72274	58.046	69.1266	5.13465	3.60072	6.9548	3.82216	7.02955	3.91255	4.63577	8.8995	2.86447	8.35697	2.18847	6.644	76.0474	99.8369	74.1051	114.828	15.1973	15.838	6.04376	4.04037	381.89	348.186	643.845	624.721
P101	standard care	0	11.4265	19.9672	6.06803	3.15636	16.5715	34.7681	5.24186	3.09708	9.07961	5.01524	7.62416	5.10891	7.24479	23.7611	3.29846	16.5591	3.46223	5.57267	52.7854	98.4433	51.1024	96.9573	12.2943	26.7027	7.74708	5.33571	98.1793	185.286	272.315	446.581
P102	standard care	24	8.35088	14.1365	3.7898	1.66208	11.338	21.7832	3.16845	1.39378	5.65637	3.11196	5.38824	2.94633	1.62532	3.77277	0.635327	4.35485	2.73037	5.90292	32.209	49.7815	40.4744	59.6561	4.69747	8.56928	5.71534	4.18594	36.4288	70.9258	150.05	186.123
P103	standard care	24	5.64946	13.622	8.83445	5.4183	122.408	212.533	7.14369	4.1018	5.89552	4.15756	4.20127	1.94707	1.29167	2.58124	1.94192	4.52479	2.86194	16.9536	85.8622	112.068	116.216	142.933	15.2674	18.4695	6.50183	4.04474	829.07	1067.53	1198.09	1413.01
P104	standard care	24	8.94602	16.8406	7.07619	4.41363	30.3894	90.7242	4.96455	2.93327	7.69288	5.21054	4.52441	2.66521	1.98076	6.79253	1.29051	5.86466	3.13498	8.25982	50.3388	93.3318	73.9838	111.561	5.34747	10.8774	7.28112	5.3646	177.303	503.805	367.793	726.091
P105	standard care	72	6.94787	15.7112	6.70788	3.5397	23.0902	60.6724	5.08875	2.28343	5.18108	3.21552	4.88745	2.25001	4.40364	11.2474	2.08911	8.0625	4.82575	34.43	37.2987	59.0066	49.653	72.7413	5.91048	10.3965	6.61091	4.75973	78.786	191.723	227.746	368.327
P106	standard care	72	5.55067	14.6616	15.3038	9.24179	77.7646	200.839	10.2891	5.0018	6.5324	5.85174	6.29757	4.0641	1.78836	3.57875	1.92347	4.98986	5.58888	19.4143	79.3078	107.912	94.417	124.399	16.3652	21.0179	8.88646	5.41691	408.525	779.214	719.82	1067.95
P107	standard care	72	8.24822	17.5208	7.77828	5.84465	24.1029	78.5468	4.37046	2.95379	5.48906	4.33451	6.56682	3.81092	1.21909	4.66594	0.887891	3.06486	2.26324	7.83771	83.2203	143.046	47.1486	81.2202	23.4324	38.6721	6.08099	4.64113	102.091	327.122	308.099	539.155
P108	Healthy Control	Healthy Control	25.5737	44.6698	10.8009	5.23114	76.5188	187.052	7.95366	4.7191	11.9915	6.5427	9.03187	3.30599	25.1868	49.2153	5.16512	23.5863	4.65101	19.327	112.785	171.796	95.0821	147.892	23.3938	38.1744	12.9535	9.41854	526.969	950.754	917.883	1372.92
P109	prehospital plasma	0	14.3448	23.4519	5.74098	1.7412	47.2038	60.012	4.60381	1.95994	9.94023	5.17063	8.37717	4.40359	8.09301	20.6039	2.58628	14.2202	3.07113	10.2829	70.4662	116.533	86.6238	141.385	23.2404	41.0758	8.0358	4.56728	527.033	439.42	796.706	800.772
P110	prehospital plasma	0	9.20877	18.8984	4.86585	2.57799	32.501	90.9564	4.40419	4.07326	7.77093	5.06165	4.74299	2.54003	6.00886	15.1829	2.09661	8.65314	1.61982	8.46136	49.1047	85.2673	52.2627	85.0989	12.3337	21.0481	6.10716	4.18224	158.026	330.381	335.011	556.831
P111	prehospital plasma	24	7.34935	15.1835	4.44524	1.83411	23.1285	52.7183	3.22074	1.72351	7.41539	3.7855	5.10804	2.42858	1.75186	3.78029	1.02719	4.34707	1.37911	7.59205	54.1321	75.1348	42.6217	67.7612	8.52869	13.9883	5.95	3.68794	192.258	239.316	344.147	431.364
P112	prehospital plasma	24	3.04533	8.75146	10.9997	7.1519	23.7139	70.9643	2.08904	2.34978	3.78692	3.07238	3.47583	3.9142	1.07852	2.29337	0.782356	2.60621	0.199077	16.7092	33.2439	50.3708	23.4687	35.0445	3.47121	6.51938	3.40119	2.43908	105.007	224.454	203.652	347.137
P113	prehospital plasma	72	5.33151	11.4366	5.86082	3.72016	22.9727	43.3751	4.39482	1.90452	5.56871	3.51654	5.94144	2.61482	1.36732	2.57453	1.09185	2.3515	1.9046	6.78264	48.9241	63.5402	44.8469	69.943	8.00031	14.5908	5.92602	4.20435	155.441	265.295	304.201	421.299
P114	prehospital plasma	72	3.90388	9.78026	10.2455	6.01423	27.7352	102.397	4.27073	2.66045	3.54773	2.4664	3.4889	2.3861	1.14011	4.04954	1.20438	4.63314	4.55823	21.6183	35.1947	54.3017	38.0794	62.8354	4.13014	8.04584	4.82951	3.42458	122.186	342.117	251.047	479.059
P115	prehospital plasma	0	10.8809	15.7597	5.13758	2.79598	22.18	44.0857	4.40606	2.44911	6.39927	3.5427	5.48036	2.82413	9.97068	18.1373	2.73134	14.4398	0.349684	7.63602	42.4323	77.1276	46.6774	71.9627	6.86982	13.399	6.86109	4.74639	158.776	229.985	312.611	419.194
P116	prehospital plasma	0	7.43944	13.3651	4.79081	2.11574	20.7324	37.5688	3.82578	1.78638	5.28516	3.21473	5.32555	2.58603	4.81507	9.80882	1.69309	6.98285	1.07802	7.66727	35.5131	62.844	41.5047	67.2473	7.54873	13.8899	5.34505	4.13815	175.979	250.057	307.972	410.149
P117	prehospital plasma	0	13.9744	22.3428	10.0127	5.21695	24.4591	59.2863	6.54577	3.07594	8.05671	5.86096	8.69255	4.45616	4.78102	5.23957	1.4386	3.28266	1.36474	8.20795	44.68	65.8946	59.7048	93.192	4.7734	7.9146	9.67637	8.40837	133.243	243.697	310.993	432.244
P118	prehospital plasma	0	13.3374	22.1653	6.61108	2.53362	63.9635	96.3499	5.47151	2.87207	5.65774	3.38297	4.68692	2.00896	6.43477	16.0266	1.95165	7.90581	1.2115	11.2516	65.9702	102.942	60.0704	96.2823	12.5713	21.8913	7.45474	4.95068	716.951	514.177	954.387	793.501
P119	prehospital plasma	0	14.9011	26.362	8.53339	4.46144	126.073	238.102	6.02802	4.22138	8.25832	5.22919	7.86489	3.28864	8.18509	14.9721	3.34084	10.2793	4.92405	21.1828	87.4553	129.93	83.4418	129.706	36.1475	53.8329	8.27778	4.99261	807.2	1221.38	1190.08	1627.26
P120	prehospital plasma	0	11.9539	18.4382	5.40476	2.8401	41.0971	72.7205	4.49388	3.20545	8.6581	4.4451	8.22539	3.48701	9.05357	17.9139	2.27189	9.31665	0.337156	7.64149	63.7056	114.546	62.7815	106.501	13.7778	22.9288	8.10963	5.76197	393.396	459.269	613.571	732.281
P121	prehospital plasma	24	11.4433	17.6029	5.98592	3.85855	23.1388	52.0342	5.55161	3.38762	6.88553	4.07606	6.36694	3.6562	5.46386	8.72315	2.2934	5.34688	1.05487	7.02994	51.1505	76.1535	52.0266	78.8014	5.81564	11.8343	8.03628	6.10394	93.7281	187.078	261.324	356.77
P122	prehospital plasma	24	4.87814	9.48902	3.4493	1.99102	19.1967	44.1619	2.19485	1.65352	5.27062	3.37403	3.43841	1.2784	3.05844	6.28016	1.4541	4.14622	0.403359	8.60651	41.285	61.7865	56.3631	73.2882	6.73406	12.3315	4.49789	3.30782	127.154	251.789	270.116	399.067
P123	prehospital plasma	24	11.4947	20.6457	9.4847	5.50051	20.3413	45.0668	4.97711	3.09278	6.76591	4.49596	8.97094	4.96683	2.10525	3.69777	1.3672	2.48515	1.06577	7.3187	45.7464	66.1312	54.1714	83.2829	4.97321	7.8759	9.57584	8.60929	96.6118	190.082	260.234	348.227
P124	prehospital plasma	24	3.08813	6.55534	4.38071	2.21058	40.8519	91.2411	1.91029	1.92228	2.73314	1.9366	2.22355	0.300389	1.55189	2.58588	1.3828	3.31474	0.467662	6.18756	54.379	64.1185	57.838	78.728	3.87806	5.66663	4.49788	2.96516	367.421	510.003	538.947	649.204
P125	prehospital plasma	24	7.2739	13.2803	7.76214	4.46566	94.0986	162.038	4.97754	2.42903	5.07124	3.55317	6.276	2.6601	3.21717	4.64434	1.63055	3.55738	1.0095	14.8042	63.1598	76.9814	74.7033	100.143	8.59818	9.71695	6.25882	3.93837	657.422	780.143	927.544	1012.93
P126	prehospital plasma	72	10.2157	18.2095	8.30422	4.96101	25.1905	64.1344	5.57993	3.89194	7.21942	4.73644	6.69199	4.01795	3.4463	8.0197	2.38545	13.0569	2.019	58.7808	61.5364	87.6506	75.6596	106.98	8.60263	15.6373	9.51866	6.87193	89.4136	211.411	297.164	469.348
P127	prehospital plasma	72	3.51829	7.6741	8.66387	4.32862	24.2189	59.0005	5.1346	1.83222	5.75322	3.35945	2.47074	1.49406	1.49455	5.46884	2.43596	5.19933	2.47031	12.9213	40.2447	68.1821	114.16	132.71	7.83882	12.0204	4.72499	3.1162	191.988	511.521	402.384	681.16
P128	prehospital plasma	72	11.0006	20.2446	13.6732	8.69292	27.2251	67.4217	7.2076	3.35647	7.20863	5.21356	9.97845	5.78713	2.8637	3.97617	1.38121	3.50009	3.83213	27.5842	44.7535	65.6812	41.7325	69.2794	6.4425	12.7425	10.2696	8.78713	103	253.554	271.255	427.47
P129	prehospital plasma	72	5.69303	11.9658	10.1284	7.48716	40.416	112.399	5.42934	3.05658	3.66957	2.63783	3.04048	0.967118	1.40297	2.82739	1.51918	4.32345	1.35812	6.19379	70.0239	97.34	73.3901	112.701	7.55886	13.4692	6.18758	4.22709	362.139	726.451	578.795	926.53
P130	prehospital plasma	72	6.84765	13.1599	14.7339	9.10589	78.2531	157.687	8.43952	4.47722	5.36251	4.7909	8.62515	4.84501	3.3595	8.08111	2.90654	10.5567	5.64932	22.0407	69.2344	84.4347	72.6036	103.04	15.4165	21.6486	8.42285	5.32426	531.245	803.314	811.83	1035.2
P131	standard care	0	10.2458	16.1948	4.52001	2.25044	17.5521	38.2602	3.15889	2.09831	5.61519	3.40593	5.06693	2.38939	6.34206	12.6422	2.78345	8.72595	0.656363	4.744	47.0277	80.2453	54.1258	85.8778	10.64	20.5861	5.84381	4.27972	109.017	196.272	269.921	403.444
P132	standard care	0	16.3249	45.9543	8.06624	3.55614	55.1806	116.149	6.60727	4.95007	8.18526	4.64772	6.97833	3.85969	15.9477	41.3642	5.67895	18.2688	1.27685	12.2589	118.571	160.915	100.685	148.03	33.6603	37.5347	10.7413	7.15546	227.317	429.189	591.33	857.871
P133	standard care	0	8.19234	13.3224	2.1173	1.33337	17.7782	31.0319	1.69418	1.96287	9.32548	5.04706	7.99882	3.68357	3.92197	10.0651	2.43644	7.0374	0.794995	4.44682	49.8379	83.0056	51.3356	103.04	24.6355	49.3233	6.0838	3.47559	117.216	146.731	287.612	417.738
P134	standard care	24	9.10967	17.2449	5.05518	2.729	20.9287	48.048	4.1509	2.27395	7.0364	4.16784	6.80744	2.91385	5.21864	7.91417	1.29166	4.66337	1.01752	23.5691	49.924	74.7403	62.1029	83.9805	5.93655	9.26991	6.87558	5.54508	59.8999	141.666	231.11	339.362
P135	standard care	24	21.4313	56.1753	15.3283	7.11419	46.5944	131.505	11.7056	5.91056	11.3222	7.42808	9.29094	5.15274	7.72232	19.088	3.76112	10.4824	3.19389	22.128	119.301	153.242	79.8355	109.932	25.0638	26.8487	16.1248	10.9599	183.438	628.709	519.575	880.803
P136	standard care	72	7.99359	18.2366	7.92913	4.56151	20.9953	52.7703	5.8459	2.34897	5.80706	3.99821	6.74454	3.74829	5.84814	13.9008	2.94606	11.1336	2.04053	22.4718	43.7368	66.2437	40.8872	64.9166	8.85704	11.1102	7.31212	5.78159	77.9605	201.71	230.646	374.45
P137	standard care	72	1.09301	2.38522	0.713031	0.39697	1.38759	5.06935	0.522417	0.354789	0.569557	0.438329	0.825345	0.468894	0.85225	1.75223	0.5037	1.39085	0.0316929	1.79187	4.10485	5.76518	3.26231	4.05486	1.38077	1.38077	0.915284	0.639399	5.60684	17.6103	20.4518	34.7734
P138	standard care	0	6.97919	14.2216	4.2799	2.44222	21.5923	53.5081	6.07752	2.18297	4.4619	2.58699	4.48667	1.95744	6.52989	16.8677	1.95777	10.4392	2.57187	6.61239	44.688	74.9263	36.9992	56.2357	14.7163	24.3111	5.13305	3.78922	107.933	210.77	253.737	404.126
P139	standard care	0	11.2061	20.0863	5.69599	2.62866	68.0431	93.8249	4.78266	3.3313	6.35089	4.08487	6.84138	3.33926	4.0996	6.11776	1.6809	6.15323	1.25329	7.48983	70.9994	88.2155	53.0483	83.2843	19.0819	24.4469	6.62298	4.61705	454.167	480.092	697.889	688.893
P140	standard care	24	4.14645	9.78975	3.6301	2.62354	22.5227	53.6642	2.09643	1.64189	3.92788	2.98546	3.20332	1.27741	1.35355	3.20593	0.96419	3.8284	0.761552	6.45681	40.2663	58.5431	39.4018	50.1346	7.3414	11.6771	4.55343	3.5327	135.961	249.122	261.955	381.316
P141	standard care	24	8.22217	17.0925	6.04557	3.35667	70.4213	121.08	3.91833	2.81901	6.04255	3.58377	5.0076	2.24798	2.13898	3.94307	0.961746	2.04361	1.08028	10.1619	61.0085	74.6325	42.9782	58.264	20.3476	23.4083	6.32355	4.92458	487.24	569.423	708.178	729.788
P142	standard care	72	6.32722	16.4512	8.44537	6.78587	30.8923	105.859	5.24616	2.78546	5.37768	4.25991	5.24149	2.25103	3.2947	11.4886	1.67174	5.991	0.875859	7.844	65.2025	101.954	91.6603	123.009	7.45039	11.7693	7.25691	5.36872	240.254	786.084	464.384	918.253
P143	standard care	72	6.90498	16.2069	12.4968	6.15372	60.8356	112.957	8.26438	3.85393	6.04331	4.25237	6.40543	2.82981	2.5301	4.29123	2.42201	5.82524	1.78632	8.01531	67.7636	75.9016	81.1963	100.517	22.0589	26.8405	8.14531	5.63614	438.378	620.165	707.733	753.798
P144	Healthy Control	Healthy Control	11.2681	15.7146	5.91691	2.77813	20.2681	35.9714	5.03965	2.91074	8.43211	4.54043	8.57622	3.87396	11.1217	21.8387	4.10766	13.1938	1.47598	6.50608	39.3166	60.8406	52.4348	88.331	8.68685	16.1043	8.54101	6.16751	132.941	181.978	299.919	383.998
P145	prehospital plasma	0	12.5506	23.9242	8.73107	3.99741	23.1761	59.6724	5.59642	2.5377	8.13507	5.05157	6.08091	3.60916	4.00219	6.60384	1.02616	2.56468	1.07385	8.6601	30.6611	37.5573	25.8915	38.537	5.75729	8.84585	8.22739	6.1288	109.973	211.682	233	323.411
P146	prehospital plasma	0	14.4898	28.1263	6.51199	2.66866	82.6781	158.971	6.1366	2.96776	7.15861	3.80081	6.11257	3.373	6.27288	10.797	2.49283	6.83636	5.45271	9.93022	58.8304	72.2976	58.0942	94.2114	14.0607	17.9576	7.96167	5.28337	499.843	728.343	757.781	1005.65
P147	prehospital plasma	0	8.46859	14.7135	5.18556	2.08507	35.0139	55.5433	4.00072	2.20924	5.39997	3.06671	5.86866	2.64107	4.77885	12.4299	1.61893	5.11707	2.0176	14.0344	23.2898	38.0677	31.8786	56.4413	5.99138	10.2195	5.05225	3.48353	246.634	248.084	371.434	407.288
P148	prehospital plasma	0	9.89192	16.3836	6.2586	2.76493	18.4663	48.9479	4.42334	2.38269	6.02803	3.69636	5.35814	3.15731	4.36758	8.87744	1.4516	4.1574	2.09983	9.86449	27.0383	44.2712	30.9998	59.4171	6.36221	11.7065	7.51053	6.08368	95.4257	198.369	208.351	354.573
P149	prehospital plasma	24	3.11338	6.78314	3.35699	1.72445	9.67144	29.1247	2.86712	1.44451	3.10286	2.15865	3.01867	1.65901	0.934727	1.21855	0.673662	0.55939	0.110204	4.51684	11.899	12.528	30.5809	37.8047	1.07437	1.07437	3.39329	2.2855	70.22	159.494	136.023	192.137
P150	prehospital plasma	24	4.6215	10.4037	7.27318	4.10514	47.049	97.495	5.40919	2.73675	5.41239	4.29494	3.87983	2.13209	3.29011	3.96388	2.87374	2.60851	1.3296	10.0969	56.1916	60.3748	73.3071	85.4661	9.25078	10.5577	6.26801	4.14032	443.529	967.586	657.58	1116
P151	prehospital plasma	24	3.56317	7.29557	2.94359	1.65072	27.1125	76.7065	2.65738	1.90979	3.53446	2.44233	3.97581	2.24109	1.017	2.40509	0.772025	4.95402	2.55849	25.1583	23.0768	26.4285	24.5236	33.6065	0.0947009	0.0947009	3.40911	2.1806	135.793	258.857	225.497	365.981
P152	prehospital plasma	72	4.50595	9.84423	13.2534	5.75255	35.3865	88.5777	7.48952	2.83004	5.17221	3.46837	6.04391	3.19609	1.56943	5.67168	1.22768	4.56851	2.12432	7.64522	24.2546	24.376	24.8208	34.063	5.45976	5.45976	6.88045	4.66583	314.808	558.081	439.307	568.766
P153	prehospital plasma	72	3.31984	8.59321	16.1947	8.1419	81.1363	174.916	9.22097	4.54338	6.3771	4.95012	4.09112	2.35684	1.06636	1.46283	2.13279	4.33907	3.69172	18.9313	69.7507	82.271	106.514	130.524	10.6029	10.6029	7.92915	4.58957	773.279	1510.77	1078.59	1698.75
P154	prehospital plasma	72	3.15078	7.27692	6.089	3.9607	15.4963	51.2052	4.68243	2.26295	2.74055	2.44024	4.76644	1.80627	0.632065	0.772557	0.755142	1.1961	5.94979	4.44364	27.8694	29.4492	28.956	44.5159	4.01153	4.01153	4.47686	3.39592	135.454	343.839	234.78	381.285
P155	prehospital plasma	0	11.0329	23.3798	5.7198	2.77728	70.8226	119.337	4.33179	3.21676	7.10077	3.75777	4.89612	2.66504	6.08197	18.258	5.82815	25.2032	2.09728	9.94218	49.19	73.3508	56.7719	88.9183	13.0842	21.122	6.46945	4.27441	515.188	663.543	742.604	949.29
P156	prehospital plasma	0	15.5483	26.8992	6.80023	3.50328	40.6146	97.4249	6.18379	3.89602	8.46098	5.85131	7.07328	3.08836	7.93054	15.4084	3.4032	12.5974	1.21011	8.96352	49.2771	67.6586	42.7058	72.2148	7.61412	13.6401	11.1323	8.16225	323.213	497.781	510.333	708.393
P157	prehospital plasma	24	5.91353	14.6732	7.52677	3.91453	56.0619	125.788	4.75097	2.43146	5.73482	3.18482	4.21197	2.08401	1.56194	2.29054	1.38872	2.31469	0.388775	8.26996	43.5617	55.0433	59.8335	85.6993	12.9993	18.6925	4.98605	3.31619	321.425	532.885	517.926	741.776
P158	prehospital plasma	24	16.4298	30.1139	7.1433	3.92501	26.6259	70.6182	5.32169	3.50483	7.87124	5.53742	6.5927	2.66041	3.43645	4.83371	1.09798	3.34435	1.23793	9.08648	43.0008	55.6024	43.4613	65.5935	4.69566	4.69566	10.801	8.2922	143.377	278.744	300.492	432.2
P159	prehospital plasma	72	6.40934	16.3525	12.1874	7.042	50.2293	173.604	6.99962	2.74018	7.79271	4.98205	6.74115	4.27269	1.85831	7.33713	1.40756	7.01316	3.8333	62.5966	36.603	47.8285	46.2996	70.7586	4.39305	5.74893	7.22484	5.17014	149.196	508.829	325.075	707
P160	prehospital plasma	72	8.48151	19.2633	8.48746	4.54307	31.992	116.86	6.01852	3.06147	6.42638	4.70769	5.87418	3.2849	3.56846	11.2416	1.42755	5.27402	2.49643	17.2536	31.2068	49.9607	49.2785	74.9543	3.80954	3.80954	9.68977	7.40221	164.09	542.362	316.086	694.296
P161	standard care	0	6.42106	9.55387	2.63182	1.159	13.2439	26.8423	2.83585	1.45629	2.7622	1.63473	2.718	1.57428	3.22579	4.94438	1.16858	2.43109	0.764734	5.14996	10.1808	15.8355	17.4599	27.3831	2.3472	3.15279	2.68104	1.98747	78.4652	126.084	139.108	190.589
P162	standard care	0	8.54139	13.0198	3.50519	1.72339	26.5611	47.1339	3.77802	2.13619	6.32254	3.99546	4.88998	2.48155	5.10114	16.1059	2.08916	12.133	0.610047	5.81658	24.9373	48.2725	45.8953	90.4065	6.95343	14.8401	4.94947	3.46385	418.309	338.013	548.98	535.991
P163	standard care	0	10.5995	17.8125	3.21657	1.25867	13.8657	33.0989	2.7436	1.50321	4.46005	2.68787	4.51157	2.52837	5.59377	11.0226	1.60892	2.61764	0.99117	7.27079	18.3612	27.6822	22.426	34.946	5.68887	7.07915	5.04062	3.37531	36.5328	88.9289	124.636	192.003
P164	standard care	0	16.8305	31.33	6.19418	3.37012	42.0604	52.4877	6.74028	3.01677	9.02793	5.12339	8.84483	5.86466	3.97431	10.1869	2.44113	8.04995	3.88202	11.8111	41.6585	54.4035	46.3306	67.7083	8.75186	15.8173	8.2504	6.35351	326.917	330.597	508.551	515.851
P165	standard care	0	9.50028	14.1043	5.13359	1.9912	42.0686	67.7037	3.5077	2.06348	3.74336	2.26394	7.93648	5.13982	2.53543	8.00079	1.28443	5.55294	0.540557	10.7961	26.1349	37.4706	48.9413	80.2637	5.16493	6.66501	4.24319	2.6765	346.245	343.865	493.003	511.104
P166	standard care	24	3.87591	7.44332	3.05611	1.64272	14.808	42.1787	2.66121	1.74991	4.05222	2.4665	2.81778	1.29827	1.96123	2.94908	1.2294	3.65341	0.627153	7.68919	21.9948	29.1607	42.0863	49.2202	3.10409	3.88455	4.15155	3.14701	89.36	207.851	187.31	293.202
P167	standard care	72	4.21239	9.70146	13.8268	6.55782	36.9184	99.8273	7.35883	3.20113	5.94808	4.22808	3.59682	2.15542	2.05472	4.39267	1.82498	4.96869	2.40633	7.90076	49.2167	64.9871	87.3321	118.773	5.3875	6.64865	5.97342	3.92503	329.25	856.364	539.223	972.223
P168	standard care	0	12.0825	17.8908	5.7839	2.5098	57.9265	54.1531	4.19881	2.49139	8.93062	4.98006	8.13329	4.97932	6.35276	12.4166	5.1805	11.5536	1.30364	6.4643	51.2378	50.8437	50.6827	87.6063	8.33897	15.6887	7.70596	5.49257	555.153	343.939	764.428	544.398
P169	standard care	0	11.2106	22.5859	6.12309	3.35831	31.5026	84.6566	4.78045	3.72132	10.9246	6.71472	6.825	3.90311	5.40865	9.62074	1.89343	8.92289	1.83921	9.78203	67.2997	110.074	56.5425	104.451	14.9606	26.1363	8.89538	7.25329	164.346	369.534	372.117	631.66
P170	standard care	0	9.23497	21.158	4.56897	2.17264	33.3646	44.1643	3.95384	2.72559	5.82299	3.91706	5.74562	3.83453	4.91407	12.8052	3.21173	9.62168	1.01027	7.92237	44.7676	55.4613	52.2216	85.9901	6.30916	10.2408	6.19047	4.21281	226.108	279.36	391.827	457.232
P171	standard care	0	10.244	18.9871	6.98032	3.08487	32.1503	76.3314	5.11919	3.55391	6.56458	3.78553	6.58819	3.86845	5.30124	11.1652	1.28985	4.42925	0.470615	10.4774	26.7453	39.7335	32.8556	53.8811	9.28989	16.2821	8.0466	5.41911	120.882	253.15	254.612	414.066
P172	standard care	0	17.519	28.7257	5.68435	3.2531	42.7164	101.802	4.20954	2.56615	5.85121	4.09167	5.12185	2.87541	4.07362	7.56148	1.93947	6.78496	0.942256	8.83062	34.6387	55.7095	44.9484	76.2711	5.05956	11.1288	7.54913	5.50438	400.812	621.797	564.505	786.911
P173	standard care	0	7.30963	13.8124	2.19809	1.25785	24.2977	27.1911	2.37273	1.83398	4.5104	2.73318	4.56613	2.61999	3.32577	8.16716	2.97793	7.68856	0.449779	3.79283	21.4072	29.4655	22.0958	33.163	4.5711	6.04471	4.04044	2.90318	137.224	119.387	231.571	217.895
P174	standard care	24	11.2623	17.28	6.58187	3.42431	27.6407	45.401	4.26066	2.83956	11.7101	6.57093	7.62169	4.03797	2.24177	4.93057	2.22836	4.93914	0.952204	8.15646	54.8292	55.0687	63.3037	94.7418	7.55882	11.3056	8.88959	6.1251	144.383	192.253	334.97	374.951
P175	standard care	24	9.69275	20.2341	6.76385	3.85854	30.9694	61.8151	5.1035	3.62603	8.98579	6.25326	7.50364	4.56405	3.52223	8.43634	1.41701	5.17892	2.54331	11.5303	53.0672	73.8324	50.6633	90.9222	8.43617	9.84004	8.57391	7.8209	176.369	265.444	355.388	451.96
P176	standard care	24	8.46869	19.6339	6.86126	9.5052	36.2843	107.808	4.64012	3.38195	6.35668	4.28009	5.88004	3.33352	2.7278	6.01738	2.24801	6.1031	4.81767	13.8126	53.7014	60.6378	92.8237	125.881	9.39715	11.8764	7.65456	5.28214	177.3	420.735	402.285	632.99
P177	standard care	72	7.18593	13.7601	9.95107	6.28862	21.2062	52.7243	5.79396	2.97317	6.74871	4.25278	5.70863	3.09706	2.11587	7.60778	2.60586	6.25852	0.795956	6.5399	32.9386	43.3082	53.2401	78.4236	5.97838	7.3939	7.11157	5.36407	134.409	302.312	281.358	439.572
P178	standard care	72	4.75134	12.7204	9.10565	4.62007	21.7979	67.834	4.95804	2.55106	3.36844	2.79103	4.41213	2.36993	1.98605	8.07448	2.15578	6.1602	0.645271	10.4313	32.8871	44.8983	60.4507	87.4463	5.83027	5.83027	4.99503	3.32593	137.175	344.968	283.192	485.716
P179	standard care	72	7.99088	17.7341	9.96317	5.4469	23.7919	64.9479	5.88266	3.22497	8.01864	5.54853	7.09319	3.8265	3.8036	9.67203	1.69541	7.35266	1.002	20.8333	39.866	51.813	36.5662	64.0424	6.93271	8.04255	8.79655	7.41537	89.0187	219.133	234.066	377.529
P180	Healthy Control	Healthy Control	25.0918	34.2182	10.6725	3.62103	73.4636	147.723	8.16862	4.73248	12.5151	5.60953	7.13179	3.4798	9.72062	13.413	3.14306	7.98388	5.12003	13.3611	81.6374	99.5581	86.8125	127.04	11.0271	15.004	14.7973	7.81127	626.484	837.32	943.262	1113.45
P181	prehospital plasma	0	12.2443	23.9219	6.33487	3.00598	28.9136	71.9451	4.65551	3.06275	8.1033	4.81464	5.4642	2.945	7.47581	20.4687	2.39444	10.2927	3.37935	11.481	44.7333	67.2643	49.1827	87.4062	10.7208	15.1442	8.23286	6.42744	144.624	292.738	318.007	510.143
P182	prehospital plasma	24	5.60859	12.7706	3.75566	6.13952	13.0189	39.0154	3.61988	2.14874	5.00815	3.18484	3.87677	2.3316	2.81572	3.84142	1.46314	4.51717	0.680197	6.94363	24.9848	29.3773	26.1995	40.5823	3.45679	4.62325	5.13569	3.74654	56.4131	144.677	144.302	239.686
P183	prehospital plasma	72	7.27951	17.3546	7.00899	4.87545	18.6111	61.4783	4.72524	2.51164	5.95718	4.04687	5.90843	3.47295	2.93986	7.44388	1.78756	8.09986	2.48677	42.5317	31.943	38.2787	30.5987	44.7159	4.68862	5.77355	7.82321	6.00375	56.6395	181.701	174.723	329.483
P184	prehospital plasma	0	9.66718	17.583	7.04653	3.16241	61.159	85.1481	5.76101	2.27273	7.63521	4.86927	6.14785	3.31248	5.32809	14.8114	4.50926	14.4578	1.59165	9.03259	38.5679	56.1765	43.0494	76.1971	7.40526	12.561	6.64288	4.5772	578.86	572.791	764.62	769.168
P185	prehospital plasma	0	12.3302	17.7536	5.79646	2.47088	33.7952	55.71	8.60936	2.35246	6.06196	3.35353	6.92797	4.54504	7.88213	13.6034	2.59046	7.16476	1.58442	9.0191	27.6202	49.3015	41.4221	75.3206	7.14901	13.7777	6.58309	4.69616	193.392	247.006	340.181	429.663
P186	prehospital plasma	0	10.48	18.1294	6.46752	2.24485	16.0376	37.9165	5.73723	2.34822	8.83436	4.76073	7.58984	5.20202	7.49005	11.1999	2.21409	5.94662	2.11936	8.50069	29.6451	47.6378	43.2233	76.065	8.3274	13.6363	9.92429	7.8109	80.1603	174.762	216.487	339.194
P187	prehospital plasma	24	5.35542	11.9355	6.03545	3.38468	51.6831	155.961	4.99011	2.55797	6.17557	4.32257	4.88088	2.16186	1.64088	2.83353	1.20813	3.26298	3.06377	19.0777	37.3547	47.5014	60.0756	78.9343	6.75612	9.60932	4.88965	3.39352	322.195	778.11	502.884	895.072
P188	prehospital plasma	72	8.5123	21.9537	7.64936	5.09991	23.9344	83.1067	4.9804	2.122	6.63988	4.53884	6.35192	3.08061	3.43199	8.45944	1.49126	4.54245	1.43633	7.20312	44.3727	59.919	43.5497	66.8911	7.78847	9.03392	7.63369	5.72111	161.247	568.087	313.026	605.114
P189	standard care	0	3.99041	7.32961	1.50633	0.561152	11.5796	17.9255	1.78998	0.659345	1.70278	0.760275	1.58258	0.948325	1.87738	4.19746	0.70615	1.6559	0.334969	2.17382	8.37358	11.1729	9.19737	12.6105	1.58322	1.58322	1.76404	1.11988	69.8626	82.0697	110.193	124.369
P190	standard care	0	11.7385	15.8652	5.30818	2.42906	23.1112	44.8623	7.01229	2.35422	5.6095	3.35907	4.80706	2.93063	3.44557	5.20637	1.26411	3.70251	0.609563	5.29855	27.501	44.4861	36.9218	66.5462	7.40106	13.4438	6.35624	4.57289	132.862	199.905	256.254	345.822
P191	standard care	0	5.68999	9.17877	2.29344	1.13843	12.6795	22.3319	1.9311	1.14019	2.38092	0.98878	2.45744	1.40532	1.80722	1.56538	0.849599	1.31135	0.305961	3.40707	16.4275	19.6479	17.3295	26.4993	1.987	1.987	2.78406	1.65592	111.559	137.276	173.416	191.55
P192	standard care	0	18.3015	32.5542	11.0984	6.36352	83.5535	199.249	7.14314	6.04898	9.70899	8.50308	6.44512	3.33391	5.04968	9.37769	2.19646	7.09234	6.88374	11.7172	77.9266	115.395	185.245	206.336	18.9277	31.4556	12.6244	9.4788	485.065	880.963	905.548	1334.75
P193	standard care	0	18.2912	31.1251	8.65659	4.33223	43.5659	111.129	6.78131	4.28892	9.22235	5.66707	6.32805	2.87396	7.27117	14.2829	1.9437	6.31199	1.74236	12.6014	57.3837	80.2152	48.4934	80.651	10.3363	16.4949	11.1798	7.54742	293.619	568.163	500.938	800.01
P194	standard care	24	5.85664	11.1031	6.58759	3.13026	41.3263	115.935	4.4775	2.19172	5.58644	2.76537	3.57826	1.77877	2.44995	5.4115	1.59466	3.62854	1.92255	10.5653	41.9463	52.5729	65.9526	80.6692	6.37522	9.11706	4.7833	3.18711	298.559	593.648	478.551	736.825
P195	standard care	24	6.35074	11.7202	5.12827	2.46309	16.1091	43.2323	4.38461	1.94332	5.05696	2.8939	4.11852	2.03087	1.62878	1.82087	0.843542	2.607	2.22799	6.15886	26.9879	35.4217	51.4256	65.9234	4.31803	4.31803	5.61549	4.14083	98.5726	208.011	220.299	312.474
P196	standard care	24	5.93337	11.4732	7.75883	3.88558	46.1409	92.291	5.22552	2.59556	5.96158	3.8389	4.63059	2.32048	2.26081	4.13435	2.1189	4.53618	1.95698	33.3311	48.5654	65.2562	99.9433	129.725	4.73302	5.70664	6.16873	3.86612	326.449	614.269	553.979	832.832
P197	standard care	24	14.7715	30.1973	14.1671	8.34585	36.9059	100.011	8.9731	5.11554	9.53295	8.10388	6.88238	4.03057	3.02496	6.62394	2.03433	5.36577	3.65906	9.58604	53.6024	79.4396	65.8089	109.456	5.90487	8.70201	12.1723	9.68894	249.205	488.998	461.283	713.31
P198	standard care	24	8.40913	15.1647	5.98175	3.07188	33.5275	105.83	4.82496	3.36464	5.54728	3.46432	4.09907	1.56868	2.94499	6.83946	0.84914	3.28234	2.01043	48.1351	41.6722	51.1997	42.2711	53.014	3.78435	5.17517	6.95281	4.401	173.384	378.291	320.537	549.478
P199	standard care	72	6.19367	14.1013	18.2755	10.4698	30.8582	100.259	10.265	3.63992	6.94322	4.68044	6.85981	3.98671	3.86028	10.8972	2.16143	6.99146	2.06311	13.2597	47.7455	58.2034	34.7167	55.7348	8.87196	14.0251	8.67882	6.65695	174.949	482.864	343.866	590.705
P200	standard care	72	10.0095	18.4661	5.25421	3.59556	11.8675	33.1798	3.59904	2.04386	4.06199	2.82613	4.295	2.37488	2.47899	5.28247	1.15455	5.02234	1.7967	6.52677	30.3942	37.1088	27.7091	40.4133	6.52655	9.4297	6.75166	5.07539	57.9766	143.672	161.855	246.307
P201	standard care	72	3.5954	7.91398	18.697	9.87779	40.1146	92.4052	9.62314	3.5639	4.0025	3.19364	6.55151	2.79809	1.03697	1.68162	1.11669	3.02981	1.97569	8.33024	57.6405	62.9207	61.6563	81.5934	8.06292	9.87971	7.68895	4.93024	394.766	680.889	600.73	794.48
P202	standard care	72	11.3314	23.6971	14.2477	8.35483	27.8273	79.9298	9.16255	4.0997	8.0282	7.14518	7.10503	4.37309	2.18862	2.82059	1.33033	2.6626	3.45698	7.79112	42.4044	60.1116	48.5179	79.5318	6.3957	7.94502	10.6718	8.16046	184.574	390.322	355.212	546.51
P203	standard care	72	5.30562	11.8998	9.97841	14.2419	31.4982	108.862	5.91514	4.17565	4.18695	3.04967	4.16866	2.20607	3.21753	8.48454	1.15958	4.09766	1.40037	35.2363	42.6784	69.851	45.4535	71.2998	6.18892	10.9365	6.21577	4.36861	179.318	519.939	333.621	746.034
P204	standard care	0	9.90415	17.2045	7.2934	3.18595	53.8305	86.2552	5.68288	3.35287	10.3144	7.24492	9.25877	6.0447	5.79514	14.7425	5.46487	12.6236	2.08315	7.58974	57.1085	69.008	116.454	205.085	13.7684	27.9386	6.76886	4.96856	373.016	505.541	657.182	843.454
P205	standard care	0	8.02259	11.877	3.36968	1.77767	41.9377	43.7696	4.0424	1.96774	6.14085	3.19287	5.25502	3.53944	4.167	8.30376	1.64043	6.24892	2.81157	9.9376	26.9167	41.8863	28.3718	47.0237	6.36395	13.6069	5.07581	3.56227	354.935	181.882	485.418	326.405
P206	standard care	0	11.726	21.0828	4.22354	2.90546	34.1522	48.7818	3.51611	2.46607	5.18599	3.55468	5.41697	3.14045	5.38944	11.5103	3.15368	8.90084	2.02127	7.2475	51.1813	60.5277	68.9913	111.2	9.53084	15.8289	6.55589	4.52641	188.536	221.876	384.59	443.983
P207	standard care	0	15.596	28.412	4.18535	1.66966	34.5007	76.425	3.1419	2.362	5.3204	2.67049	4.24817	2.20728	6.1214	10.9234	1.83828	6.50515	1.77437	10.4426	33.4479	38.6187	43.628	59.471	6.9175	10.591	5.79196	4.21172	146.399	242.132	297.976	407.807
P208	standard care	0	11.0186	18.0425	4.59791	2.7389	19.8772	46.668	3.69896	3.35091	6.98187	4.00642	5.91384	3.49877	7.01662	17.6564	2.01117	8.76691	6.67718	10.2477	37.7032	60.3261	39.7995	65.368	5.84828	10.1491	6.54303	4.60366	106.507	186.334	250.65	362.041
P209	standard care	0	13.6988	20.8916	6.31588	2.56313	11.9544	35.4878	8.12246	2.67504	11.6917	5.74109	5.91001	3.70991	6.42015	10.4413	2.45851	8.41626	1.05922	5.50268	28.4324	43.1243	27.5681	45.3777	6.33737	9.11155	6.86471	5.19001	56.5113	128.492	169.817	252.03
P210	standard care	24	5.48305	10.718	3.19214	1.86888	31.9705	51.5821	2.39225	2.22512	7.28167	4.78766	6.30993	3.49697	0.514345	3.47549	1.88664	5.13382	2.47152	33.0512	44.7899	40.7194	58.8408	84.446	8.582	10.8963	4.48983	3.15508	107.895	141.625	274.491	328.05
P211	standard care	24	14.4333	21.1629	6.38958	3.44454	32.3437	75.1881	4.10398	2.81384	12.7161	5.82472	6.54081	3.57828	10.5379	28.1334	6.81629	21.8256	0.881544	7.58649	49.9387	78.3386	47.2586	83.4329	11.4223	18.2473	7.6446	5.39602	204.535	383.724	394.802	618.506
P212	standard care	24	6.63211	13.9495	3.41803	1.99811	17.5011	28.6616	2.47618	2.0076	4.17325	2.8068	5.30446	2.37344	2.43055	5.81966	1.6959	4.63095	1.29972	6.02263	45.1135	53.1165	45.135	71.2301	5.90936	6.8626	5.45527	4.17184	87.3498	122.092	222.85	267.667
P213	standard care	72	7.88013	16.6852	10.441	6.61956	67.8894	114.516	6.21271	3.59617	7.22727	4.68094	8.67939	4.80378	0.824299	1.47916	1.51434	3.51554	4.18911	11.6714	71.4623	68.9479	103.28	148.063	4.63294	6.10043	8.00887	5.70757	486.959	642.716	771.195	855.726
P214	standard care	72	7.42915	14.6838	8.3244	6.24313	44.3816	134.35	5.20439	2.96866	6.78306	6.13463	6.38092	3.37461	1.66269	7.3292	1.55247	4.53272	0.980323	20.5176	38.6224	70.8787	76.202	122.354	3.66758	8.51605	6.8185	5.6986	337.504	1084.06	530.501	1253.15
P215	standard care	72	8.31556	19.8427	6.00971	4.00206	14.1134	27.937	3.77487	2.0392	4.08858	3.16334	6.35642	3.52151	4.62391	10.2995	2.19365	7.65965	0.495749	5.4503	60.7632	86.2695	60.8527	109.994	8.35241	17.2568	6.96847	5.48674	82.9846	204.265	257.416	452.608
P216	Healthy Control	Healthy Control	12.7814	23.5243	8.00237	3.74133	14.3214	29.9629	5.52213	2.27955	13.6017	6.96776	11.5748	5.38685	5.2409	12.6743	1.91121	7.56407	2.27339	7.78383	34.3942	49.9259	54.09	81.4299	8.27079	13.6298	13.0005	8.50446	61.0248	160.215	219.345	327.837
P217	prehospital plasma	0	12.7911	19.4743	5.85535	3.49677	50.5658	105.843	7.21531	3.06194	6.64277	4.4961	5.70356	3.14857	6.27601	15.5075	3.10086	11.4535	0.991595	8.33309	52.6402	57.8811	43.9125	68.6233	11.2451	17.2736	6.74435	4.66496	274.321	439.489	470.481	614.992
P218	prehospital plasma	0	9.13266	17.6647	5.83753	3.0751	17.328	43.9067	4.53063	2.12925	6.68029	4.43826	5.14183	2.87587	5.63388	13.1995	2.68284	8.89467	1.47562	7.14702	34.5399	55.7315	41.7577	61.9766	7.262	13.4864	7.28226	5.17084	93.0114	275.1	225.395	432.474
P220	prehospital plasma	0	5.88397	9.15581	3.09107	2.1684	17.2119	26.7661	4.00271	2.49806	3.18449	1.7662	3.62689	2.24472	2.83037	6.09495	1.78554	1.8975	0.271264	4.73662	11.2957	15.2996	21.0697	33.4555	5.67487	10.2722	3.2952	2.04951	89.555	113.819	162.743	192.544
P221	prehospital plasma	0	8.58939	14.4517	4.00045	1.65812	51.2917	58.3038	3.13568	1.6719	4.17724	2.5713	4.57118	2.05006	3.26109	7.63824	1.47762	3.32124	1.44805	8.42092	18.7548	26.8257	32.6188	50.1737	6.17226	11.2318	4.39619	3.05604	610.893	269.534	743.237	391.89
P222	prehospital plasma	24	10.1407	17.8484	5.00715	3.13713	38.8319	81.5837	5.6395	2.21505	5.80218	3.84238	5.43788	3.04114	7.56986	14.6624	3.19331	5.44093	1.56636	10.4598	30.4505	35.2805	35.7434	54.6772	8.68185	11.1204	5.97538	4.63317	157.823	287.571	306.82	409.387
P223	prehospital plasma	24	3.67171	6.70837	2.38119	1.29911	11.0954	26.2631	1.97876	1.31512	2.89609	1.9788	2.77182	1.26818	0.623436	0.695276	0.452588	0.549414	1.08803	3.37973	15.8792	21.7383	28.8463	36.6632	2.66494	5.21972	3.53274	2.86981	45.5561	84.8653	116.805	151.531
P225	prehospital plasma	72	11.7302	19.5834	7.28991	4.63221	34.1586	67.0601	9.60868	4.18437	7.53067	5.37957	7.02654	4.17608	8.32002	21.6313	3.84404	19.3582	3.02823	14.1346	47.6921	65.5471	48.8509	87.3757	6.40763	10.8798	8.84687	6.20357	227.96	382.526	408.382	589.001
P226	prehospital plasma	72	1.72883	3.72934	9.44623	6.62095	31.0081	82.6564	6.12409	2.7425	3.76428	3.44013	4.11044	2.2958	0.870517	0.975676	1.58557	3.38678	1.86711	6.2306	45.3612	56.0008	84.3631	122.346	6.44468	12.2999	4.89702	3.27865	240.133	559.427	429.133	707.435
P228	prehospital plasma	0	18.48	35.6037	7.72	3.89253	41.4851	96.8348	6.30203	3.53023	10.509	5.58661	6.8767	3.94822	5.72292	16.4998	2.29179	9.11118	4.40553	15.4087	59.9385	83.4458	62.3192	94.0535	20.4699	29.9933	12.1377	7.12442	179.827	376.47	412.951	643.459
P229	prehospital plasma	0	14.2147	22.6373	6.61891	2.37715	84.7404	112.408	5.74618	2.6755	7.98215	4.10957	8.73359	4.97622	5.8767	13.2172	3.52321	8.71582	1.67469	9.39372	59.179	63.9207	75.6281	127.723	18.3121	26.7496	8.86474	4.6615	504.059	473.811	783.062	748.146
P230	prehospital plasma	24	8.95686	19.4036	7.46724	4.21196	37.2379	89.8086	5.21342	2.52086	7.26764	4.55583	5.61936	3.32125	2.61607	4.90483	1.81421	5.1961	2.73296	13.0973	47.3754	55.8977	66.9631	87.0708	12.4861	13.4345	8.48882	5.48059	199.019	392.329	395.029	544.619
P231	prehospital plasma	72	9.7068	25.7136	18.8953	10.7932	49.1247	148.048	9.89369	4.13784	9.27784	6.14599	6.62267	4.57155	3.57364	10.2917	2.15427	7.44318	4.09667	11.2536	65.4784	95.6577	81.3023	114.998	13.501	17.9556	11.5593	7.19832	342.717	941.469	603.069	1069.08
P232	standard care	0	10.3279	21.1397	6.70329	2.5044	42.2939	98.4379	5.07108	2.56549	7.31383	4.16965	6.75947	4.54509	4.60343	14.0831	2.68933	8.25277	2.17741	15.7062	40.3319	64.5024	62.8295	114.925	6.47416	11.2539	8.76987	4.98155	173.917	380.178	359.824	634.622
P233	standard care	0	4.47951	6.97426	4.01011	1.40167	34.2941	42.2546	3.48648	2.60681	3.77432	2.38927	4.78908	2.79045	3.5422	10.597	1.97862	8.6898	3.70965	11.6689	18.3573	29.0357	28.6052	51.1238	7.04748	13.1152	4.43129	2.58174	267.666	221.404	378.42	362.428
P234	standard care	0	9.87227	20.0997	5.46552	4.08594	54.7854	99.195	4.13857	3.83476	7.45659	4.89998	5.43129	2.7061	7.58726	15.5837	4.96231	20.014	1.33678	10.14	79.8245	108.206	79.6406	139.041	10.2024	19.6205	7.85176	5.01123	290.051	437.014	552.673	771.214
P235	standard care	24	5.30553	12.4487	7.09928	3.47274	95.9599	232.485	4.73742	2.621	7.13937	3.88809	5.10722	2.89036	1.28488	2.9095	1.56708	3.76932	4.72452	56.2194	54.4481	68.8546	101.479	127.282	10.8933	16.9246	5.95178	3.65165	534.342	1149.62	824.661	1463.7
P236	standard care	24	5.03744	8.63023	3.04461	1.78925	21.1861	43.2934	2.32557	1.36157	4.31925	2.05303	3.42223	1.63116	2.15683	4.16828	1.15083	4.63528	1.62653	32.5781	25.1236	35.9225	37.4955	50.7825	4.31406	8.6872	4.11221	2.67278	83.68	150.376	190.159	292.585
P237	standard care	24	7.66209	16.1789	5.41179	3.77405	21.2979	64.1992	3.53538	3.17672	5.6664	3.84709	4.72783	2.14303	3.51345	7.10754	1.6259	3.09604	0.573956	8.38956	52.9502	73.8459	53.0121	85.7241	9.45986	15.312	6.39244	4.34925	86.4204	208.643	249.473	402.654
P238	standard care	72	5.46579	12.7995	13.0893	6.75324	38.8791	97.276	8.27715	3.30169	5.37829	3.59773	6.67586	3.43167	0.91348	1.45062	1.29122	2.63738	3.00968	16.2247	46.1839	60.1411	85.5143	129.16	10.8563	16.682	8.06713	5.16255	288.67	779.134	504.536	966.258
P239	standard care	72	3.04516	6.54995	6.0479	6.37029	20.9895	58.1701	4.05461	1.87141	3.11242	2.62105	4.47439	2.55706	1.16999	6.06531	0.960773	4.68225	1.18497	25.8797	28.5021	58.6528	51.9392	86.2222	3.98978	10.6448	4.68755	3.36612	138.967	459.061	263.846	644.852
P240	standard care	72	8.26264	16.1604	7.67645	6.62464	24.5123	67.8073	4.99728	2.95387	6.13105	4.91145	6.13642	3.77942	3.41808	12.1405	2.07326	9.82344	14.5329	63.3268	41.9029	61.3715	49.8394	96.228	5.09736	10.6496	8.90045	6.39108	87.454	225.861	256.176	477.762
P241	standard care	0	13.2026	22.5158	11.2217	8.59385	49.618	107.163	7.70999	3.75921	11.1651	9.6445	7.35904	4.43122	7.56624	17.0481	2.92892	9.23862	3.36265	11.7784	51.405	82.7095	45.6647	82.933	8.85102	20.4303	11.0771	8.1489	305.527	505.479	513.543	770.503
P242	standard care	0	9.67758	15.1352	5.77011	2.55385	23.9725	51.7639	4.17435	2.41119	8.73959	4.3057	5.0789	2.51266	5.67544	7.50424	1.72931	5.97111	1.05623	7.67307	35.8989	55.4301	35.9739	61.5946	7.08847	14.5555	8.45776	5.07158	149.236	264.058	284.467	427.443
P243	standard care	0	6.4223	10.7052	3.4341	1.8778	19.0056	33.221	2.71643	1.44151	3.27302	2.38111	5.22797	2.58141	1.88761	2.99705	1.15506	2.97455	0.932516	6.09508	25.9422	32.7266	27.9211	46.1543	4.63065	9.44058	4.6423	3.25392	135.569	162.626	233.144	273.188
P244	standard care	0	9.96869	17.0176	3.92275	1.98703	19.025	41.0271	3.27647	1.99807	4.95005	3.01123	5.45289	2.83952	6.06769	14.5878	2.97802	12.5837	1.13334	6.39852	28.0866	45.9485	41.2388	66.302	6.34436	13.633	7.0535	4.22671	106.84	197.031	232.627	360.545
P245	standard care	0	6.49048	10.4632	2.65295	1.38126	22.9203	33.0937	2.22612	1.42811	3.78768	2.32624	2.87777	1.32707	3.51268	7.30821	1.48735	2.93798	0.642076	6.34592	17.2397	27.3957	25.6518	46.9214	6.10715	11.6812	4.61974	2.96078	156.635	173.895	247.758	278.552
P246	standard care	24	11.6266	21.2383	12.317	9.83849	41.5155	115.352	5.90574	3.37897	12.0897	9.3424	6.89623	3.85081	5.04434	7.10762	2.37435	6.01183	1.64605	11.6898	46.5102	74.6484	44.0921	81.4524	6.70491	18.3802	10.8629	8.08701	238.253	447.058	424.389	680.676
P247	standard care	24	5.28006	9.54606	4.17389	2.02386	13.5425	27.689	3.3453	1.72666	5.94852	2.5178	3.21683	1.5348	2.37984	2.67419	0.826869	3.15226	0.656805	6.6972	22.5814	28.8265	38.3963	50.2697	3.34729	4.49932	5.80543	3.59267	63.7599	122.512	161.676	213.294
P248	standard care	24	4.7973	9.29519	3.95284	2.5606	17.65	40.5503	2.9095	1.57078	3.90428	2.68424	4.60663	2.05789	1.44047	1.04809	0.68416	1.45275	1.38687	6.49291	31.6853	41.3331	36.3214	55.6986	5.69521	7.54716	4.75165	3.5809	100.43	174.016	211.072	290.641
P249	standard care	72	7.99827	16.9683	13.9701	12.041	21.0787	57.4348	6.50688	3.01495	6.89941	5.72128	6.38858	3.74486	1.2132	2.10153	1.3031	3.90722	1.71008	6.38466	37.5117	54.11	52.6479	100.941	8.01919	15.9514	8.40801	6.37762	121.656	251.675	278.999	433.305
P250	standard care	72	5.19603	11.4229	9.3604	5.70225	28.1996	68.0164	5.88659	2.69089	5.83258	3.61263	5.00208	2.79551	2.80616	3.17425	1.72127	3.64702	1.48134	7.12155	35.7776	50.2831	42.7945	65.4534	10.6284	17.9431	6.93273	4.46276	167.673	313.547	314.393	451.532
P251	standard care	72	5.44086	12.5671	9.82951	7.4776	17.8358	52.6281	4.8123	4.00639	4.25689	3.77311	6.27359	3.55291	2.27632	4.03721	1.75833	6.10587	0.584288	5.0079	35.4437	45.3978	46.2505	72.4606	12.2309	17.8185	6.20484	4.51571	147.881	365.621	289.316	490.508
P252	Healthy Control	Healthy Control	20.6886	30.4367	10.0778	5.15687	43.8763	129.538	7.74738	3.66331	9.01221	5.63686	5.05769	2.7829	9.27252	19.8579	2.78435	16.173	3.28648	16.1515	67.9775	107.224	146.596	244.116	9.40721	16.8729	12.9038	7.83482	309.15	732.451	630.716	1103.6
P253	prehospital plasma	0	3.16566	5.86023	1.54705	0.68324	4.58251	10.8322	1.73814	0.774675	1.16735	0.893681	1.26623	0.985037	0.71534	1.44514	0.351317	1.73806	0.221425	3.60774	6.25912	9.32773	7.99523	11.879	3.45775	5.77595	1.47319	1.14856	13.0626	29.0602	42.5245	65.4183
P254	prehospital plasma	0	9.96327	17.5006	4.96634	2.23693	20.4836	36.4502	4.56037	1.8292	4.42231	2.90769	6.01284	3.31479	3.91644	8.21608	1.7113	4.58211	1.63265	7.18933	21.5221	31.3956	28.7007	42.5775	7.98174	12.9816	5.54737	4.31224	157.07	137.75	264.151	249.541
P255	prehospital plasma	0	12.3823	21.0717	8.6966	4.34184	46.1765	96.2395	7.0128	3.24422	8.49198	4.68588	6.4578	3.75887	4.93116	11.0903	2.1121	9.03091	1.83454	10.5537	55.0797	91.8322	59.9496	106.929	11.4172	19.4013	8.86602	6.68482	294.892	431.604	507.533	717.671
P256	prehospital plasma	0	13.8431	31.3083	6.58018	3.39156	72.8691	171.805	5.35865	3.42911	9.2871	5.82916	6.77719	3.3655	7.99201	20.657	4.0555	10.9892	5.34165	35.7777	73.1715	97.7624	62.3254	97.4072	13.175	19.7548	9.04757	6.56433	302.909	559.874	571.132	904.598
P257	prehospital plasma	0	14.2146	22.7498	5.84906	3.13885	25.6222	57.1588	4.44574	3.057	7.54792	4.31659	7.70131	3.67595	10.7745	21.9389	4.78619	10.6333	1.90965	9.88294	45.0333	65.8007	41.088	69.2472	8.63339	13.7744	6.97106	5.13126	128.158	236.328	294.853	419.828
P258	prehospital plasma	24	7.68779	15.3751	5.42678	2.81159	22.0508	48.0785	4.32507	1.90779	4.98294	3.04202	4.3748	2.44237	3.37348	5.67482	2.2224	3.91994	1.4865	6.43392	44.7381	63.2745	49.946	76.8499	8.38373	11.3633	6.68327	5.29145	125.856	229.151	278.476	389.609
P259	prehospital plasma	24	8.48983	20.7553	8.06187	4.73231	47.6294	131.919	4.72468	2.97033	7.10517	4.59381	5.00417	2.65368	3.0202	5.56867	1.63482	3.16497	1.4868	11.8525	58.2001	89.7205	74.3626	102.247	8.20548	12.7447	6.68993	4.99325	274.15	575.936	492.449	762.105
P260	prehospital plasma	24	10.2343	17.0214	4.88568	2.62863	29.7812	54.4782	3.85709	1.90676	5.63488	3.18717	6.9714	3.51326	3.93296	6.9332	1.98651	5.23209	2.06028	5.54011	37.4651	49.5416	32.9611	52.0412	8.32703	10.891	5.70182	4.13681	206.234	303.156	345.502	411.426
P261	prehospital plasma	72	10.7223	24.6847	11.9554	6.08139	37.3878	85.8116	8.3262	3.6481	7.58482	5.23241	7.39587	4.31071	6.09096	14.6203	5.67475	12.8959	2.62044	10.2484	73.0081	106.107	86.9394	140.193	24.3053	32.3222	11.459	8.62903	210.179	424.892	481.987	722.235
P262	prehospital plasma	72	9.14927	26.0079	11.6307	7.67539	70.7064	340.589	7.29152	3.84501	7.9266	5.68415	6.48869	4.05084	3.89234	28.1791	3.70113	22.01	5.94651	239.604	77.7311	154.246	117.707	166.861	10.0708	18.1071	8.4682	6.38013	203.917	931.269	522.444	1531.41
P263	prehospital plasma	72	11.4992	19.4879	5.47295	3.26019	26.066	51.8773	4.82439	2.53621	7.22027	4.65307	7.34648	3.48818	5.66177	14.3547	2.48004	7.41555	4.004	9.90455	34.899	44.3217	31.5064	46.776	6.09203	7.23165	6.71029	5.13352	141.464	209.453	279.058	328.938
P264	standard care	0	11.4246	17.4116	4.47422	2.77698	21.4864	38.8877	3.50584	2.29912	7.05953	4.35991	6.07521	3.43932	3.86454	7.75452	1.44947	5.4218	2.3068	6.44719	37.8401	54.3397	57.8286	90.8657	7.11527	11.6024	7.34422	5.47779	142.777	163.629	299.89	344.44
P265	standard care	0	8.98571	17.9665	5.65586	3.05454	38.9797	63.4839	8.28638	3.60994	5.32262	3.52975	7.37849	4.7285	1.78406	5.39423	1.87142	5.86903	1.38686	8.21349	45.0717	57.0326	50.8891	94.8685	15.1855	18.5398	5.58026	3.56411	333.327	498.017	509.716	691.836
P266	standard care	0	10.2618	13.8673	3.96873	1.86535	22.899	51.071	5.85362	3.19859	7.45305	2.79056	7.11711	3.61578	1.40962	5.14686	1.3795	4.36488	1.0943	5.26845	36.303	46.8252	36.1225	61.8592	6.92229	10.0606	5.21193	2.51392	101.632	185.124	226.826	323.648
P267	standard care	24	7.00078	12.214	6.74849	5.01787	30.8152	82.3028	4.86051	2.54529	6.46256	4.72245	5.08291	2.45195	1.82536	5.66875	1.94997	3.78075	4.35413	7.5333	40.513	55.779	90.8107	117.366	4.38013	4.38013	6.28228	4.6915	163.787	377.263	361.003	551.392
P268	standard care	24	4.37951	9.38438	5.90099	3.2836	89.88	223.104	4.50045	5.00817	5.69859	4.01062	4.03021	2.70406	2.48382	5.6587	1.57004	4.24294	2.72008	42.8062	48.3885	63.8299	62.822	82.7601	7.00404	9.69504	4.00234	2.37127	478.96	1040.8	709.967	1278.46
P269	standard care	72	5.55944	10.9994	7.30045	4.53734	13.802	36.5435	4.43232	2.06065	6.04274	4.43024	5.75634	3.12073	1.38075	2.52592	1.091	3.5393	2.17072	6.57241	31.094	37.793	39.1505	59.4178	3.89519	4.78722	6.17742	4.52246	45.5608	117.785	161.141	222.679
P270	standard care	72	3.34134	7.33068	8.23133	5.79268	65.0091	149.434	6.31339	4.8324	5.0657	3.61767	4.50312	2.90759	1.29928	2.30036	1.31656	2.93292	1.40665	15.989	53.0298	63.7244	69.4482	89.3242	9.30375	14.225	5.14297	3.29023	446.413	978.55	666.253	1105.79
P271	standard care	0	11.2541	16.6752	9.31576	4.62411	92.2474	263.628	6.63664	4.24363	5.23256	3.30364	6.25802	3.09264	6.58785	13.1204	2.74617	10.3174	3.66387	27.7453	64.4146	107.511	89.9133	179.682	18.334	30.8227	7.89674	3.97185	848.368	1737.12	1152.32	2150.05
P272	standard care	0	14.0545	22.0335	8.59196	4.32366	34.2955	75.5208	7.11513	3.21745	8.54776	4.71548	7.26647	3.82482	8.42422	26.8932	3.75607	14.3823	2.32121	9.77592	42.8267	75.0569	54.2837	104.71	8.7372	15.5285	9.30381	6.89505	264.999	424.401	452.958	687.152
P273	standard care	0	19.7518	25.4742	7.84512	4.01862	27.4297	57.6875	7.02884	3.27891	11.7896	6.37653	6.69191	3.50589	8.14839	12.3471	2.02464	6.18762	1.88182	9.43132	55.1747	92.6455	52.4744	88.7871	16.2129	29.222	11.8775	7.65886	125.881	221.153	328.781	471.954
P274	standard care	0	11.757	23.4124	5.67477	3.07525	71.9114	132.527	4.90166	3.67928	9.52049	5.13153	7.77312	3.83179	5.80146	13.3331	5.94112	11.4194	1.83968	11.7785	72.4545	97.8246	71.5749	122.71	22.312	33.0117	7.24709	4.62815	381.012	575.136	659.024	903.643
P275	standard care	0	12.3196	19.2476	4.90401	2.55212	44.3508	73.0796	5.10651	1.99864	6.37796	3.86105	5.78425	3.27902	8.55866	18.8283	3.49567	10.4767	1.30921	12.0764	36.6896	59.9923	50.884	91.6089	12.2738	22.2297	6.52329	4.63114	306.531	337.895	488.163	571.997
P276	standard care	0	4.07687	7.63679	3.78675	2.35117	16.0138	39.824	2.65666	1.61781	2.82716	2.15068	2.59501	1.89493	1.59851	5.35058	1.29704	4.76687	2.33824	7.29208	17.1382	30.3317	11.8402	27.0844	4.31862	8.27721	2.83085	2.50563	103.827	173.195	169.012	266.183
P277	standard care	0	9.91188	19.2188	4.6204	2.16567	21.3907	47.1523	4.13449	1.98337	4.61456	3.01794	5.44428	2.91304	4.50135	11.5438	2.01603	4.31858	2.75847	11.3652	27.266	42.1358	21.5406	38.3788	12.4866	16.9958	6.93351	4.80343	70.6594	153.636	182.62	293.378
P278	standard care	24	4.88761	10.5097	6.29498	2.99934	26.7073	80.4919	4.08808	2.39193	3.51915	2.01297	4.21161	1.90909	1.839	2.29098	1.53766	2.97428	1.83207	6.02933	38.3303	52.937	44.0408	70.2878	3.58866	5.51598	5.24056	3.44295	175.759	340.598	309.843	474.104
P279	standard care	24	5.38173	10.1725	5.23887	2.6317	22.3611	59.3289	3.25942	2.00406	5.14079	2.98663	5.11067	1.95513	1.24093	1.38534	1.13408	1.42765	3.31951	7.2462	38.3162	49.5081	33.8621	50.6104	4.45798	4.45798	6.09907	4.65605	144.321	298.188	267.394	411.712
P280	standard care	24	7.50966	11.8484	4.90179	3.04903	17.4166	36.3964	3.1667	1.28484	6.53838	3.76707	4.16207	1.85377	2.43917	2.65312	1.14085	1.9087	2.03856	6.05407	29.9932	43.9421	41.3367	56.6504	3.31219	5.51048	6.79345	4.85017	131.787	230.143	250.233	338.723
P281	standard care	24	8.31444	18.3445	6.12659	10.0749	48.694	103.236	4.80114	3.52792	6.92486	3.77406	7.82674	3.64757	2.40425	3.84086	2.04999	3.45691	4.07685	11.6565	52.1622	74.8781	57.2626	94.5719	11.0445	16.9941	6.85536	4.34984	200.273	342.082	401.786	577.258
P282	standard care	24	8.17109	14.0489	3.47072	2.20451	18.7461	52.9157	2.52743	1.6403	6.24143	4.16539	5.40953	2.55697	0.859924	1.3346	0.683805	1.77396	3.3174	6.16446	46.9787	70.3064	32.5591	55.8681	11.9092	20.0923	6.01451	4.793	90.0339	192.374	224.642	353.91
P283	standard care	72	5.20318	12.1293	11.8911	7.33858	38.2786	117.157	6.27867	3.03294	3.54793	3.18849	6.21128	3.47627	0.902188	2.13797	1.50163	2.74726	4.57417	8.21038	42.2623	53.0696	64.4266	99.2897	3.36489	3.36489	6.40926	4.46051	258.258	742.318	438.854	832.145
P284	standard care	72	2.87658	7.29434	3.44573	2.39604	11.699	39.7629	2.23111	1.19277	2.38014	1.74149	2.96623	1.51592	1.02095	3.05753	0.891817	3.12239	4.48381	6.11437	21.7958	34.8419	29.924	43.1752	1.34613	2.53546	3.10229	2.39564	67.8084	303.477	148.855	355.622
P285	standard care	72	7.53095	14.468	9.25582	8.14034	28.8231	68.7948	5.98884	3.10601	6.03305	3.53395	4.61431	2.46973	2.91435	3.59892	1.57564	3.21108	4.06701	16.3706	41.8919	66.2431	42.8604	65.7496	4.51434	6.18602	7.67346	5.28574	143.263	317.168	295.439	477.205
P286	standard care	72	5.20985	13.0013	8.27289	4.89554	42.1428	93.4935	5.38186	2.41783	4.66738	3.15681	6.93952	4.29132	4.37545	9.01276	3.83417	6.13993	3.19355	31.6874	37.6061	53.9962	47.4056	84.8471	5.33619	7.06229	6.57828	4.68581	151.224	306.977	318.252	530.237
P287	standard care	72	5.2871	10.4101	7.61769	6.31374	18.2945	49.9772	5.47532	2.98723	7.41558	5.82967	7.80133	4.05903	1.57364	3.50026	1.40535	6.13076	9.91438	13.3622	48.226	63.5277	50.7865	90.0846	2.19352	2.19352	9.34284	7.70957	59.1827	157.525	216.825	327.023
P288	Healthy Control	Healthy Control	26.1323	52.3145	11.5811	4.50227	264.323	320.016	8.13384	7.85491	11.3879	6.17557	10.3391	4.60175	12.7813	27.3333	7.10288	22.1575	6.2953	13.7886	142.365	183.428	170.195	252.895	25.1811	40.2779	9.64592	5.17832	4145.22	2545.42	4821.05	3133.49
P289	prehospital plasma	0	6.73885	11.3182	5.83213	2.66643	30.3681	50.2491	8.02066	2.65133	4.93077	3.35806	4.94794	2.68345	3.46324	8.44766	1.41064	7.39071	1.87075	9.73409	23.5239	42.8351	36.8582	70.6031	4.02712	7.67937	4.40765	3.66298	348.189	450.218	467.218	594.503
P290	prehospital plasma	0	16.8818	30.5497	9.12497	2.86027	40.9134	116.301	4.68268	3.20625	6.89862	4.58326	5.83003	2.86886	6.39444	13.4023	2.59376	5.16109	2.4568	11.5136	46.9938	68.1585	47.7399	78.8069	12.8655	18.3177	8.65149	5.9838	229.608	482.464	419.001	693.374
P291	prehospital plasma	0	23.5814	27.9923	11.8763	7.33671	42.9291	91.0314	6.16245	5.13133	18.0899	13.6809	15.6135	7.95927	9.29705	11.8485	2.35248	6.54565	4.09556	10.68	86.4065	110.087	61.319	101.298	11.7834	18.9436	12.0025	9.78935	360.179	424.387	637.998	675.538
P292	prehospital plasma	24	8.33809	13.8233	3.14333	2.35685	15.7564	38.3318	2.72141	1.66462	4.83485	3.38514	3.95973	2.11808	1.43929	1.64195	0.693199	2.22126	2.31275	5.82335	28.7929	43.3857	26.855	41.2756	3.59709	6.91066	5.30112	4.2656	86.0762	169.252	182.658	273.632
P293	prehospital plasma	24	8.26172	18.0376	8.15557	4.56802	69.5672	250.886	5.33972	3.71487	6.19188	3.70121	4.73608	2.06881	1.88092	4.68003	1.10533	3.26938	4.48362	84.2776	56.0432	76.0494	61.1124	81.6022	7.51171	9.67459	7.53445	5.77449	339.471	806.347	564.645	1044.27
P294	prehospital plasma	24	10.3493	16.3531	7.2905	5.05576	40.9263	74.2902	4.56937	3.67675	8.79243	7.04568	9.14882	4.14287	1.97905	4.19781	1.37682	2.52875	2.80927	8.08643	44.4122	59.563	47.66	72.1343	5.93719	8.89721	7.36491	5.94374	402.692	273.642	579.166	419.79
P295	prehospital plasma	72	5.2254	10.5159	6.54667	6.44459	18.1689	48.4295	3.55463	2.44616	2.90706	2.81719	4.44427	2.62771	1.01616	1.28975	0.498506	2.23008	1.84739	16.5782	66.1189	86.2856	26.223	51.7799	13.4058	18.1593	4.95703	4.49629	77.0473	164.329	222.15	319.107
P296	prehospital plasma	72	7.7771	18.6055	20.4685	11.8118	54.9098	198.167	9.56035	4.17325	6.23205	5.40267	5.32699	2.96852	2.26675	5.71473	1.45971	4.28061	7.01848	27.9178	52.2884	68.8447	54.1769	81.4974	6.85586	8.53635	8.80553	7.43724	330.618	845.414	546.788	967.284
P297	prehospital plasma	72	11.9559	21.9365	12.1238	8.21663	36.2014	74.2904	7.042	4.02469	12.6568	11.0905	11.5037	5.98709	5.81377	13.3659	2.97274	7.94103	2.41754	12.269	57.8197	77.4101	53.9035	93.1463	9.33469	15.0849	10.1266	8.96031	273.439	337.076	485.514	535.652
P298	prehospital plasma	0	19.5075	28.9129	17.5533	8.44576	210.55	307.778	12.3688	5.83741	12.922	8.76922	8.02277	3.67098	5.95586	6.9219	4.2517	7.33654	3.19038	17.2412	91.6003	116.343	121.384	162.805	26.5768	35.3792	11.088	6.17126	1711.83	1791.09	2229.61	2107.98
P299	prehospital plasma	0	8.85034	15.3791	4.90751	2.36293	51.1925	82.3151	3.97642	1.88706	6.03061	3.9942	5.79515	2.73627	5.81753	10.1636	2.55639	6.70334	4.3913	6.8134	47.008	61.5027	37.4539	56.468	7.18692	11.9252	6.26345	4.61624	358.767	410.979	535.596	584.875
P300	prehospital plasma	0	5.94715	9.0639	4.3243	1.97377	14.2621	37.3595	3.03243	1.66278	5.9138	3.53332	4.36833	2.29646	3.604	10.4934	1.5877	6.02432	1.47835	6.59034	25.9511	35.6161	31.1322	46.7149	4.45157	8.59109	4.71	3.44797	76.6075	147.021	176.768	265.324
P301	prehospital plasma	0	12.3266	16.5639	6.92003	2.89973	24.7054	45.0267	6.16306	3.04784	7.87819	4.12184	6.25864	3.54626	8.50368	14.8418	2.62497	10.9104	2.25896	6.06624	46.3008	94.0025	51.2505	105.114	12.9168	31.5895	7.38761	4.72356	207.72	311.404	383.297	582.47
P302	prehospital plasma	24	8.88278	15.6796	10.1911	4.2168	49.2207	70.2752	5.88055	3.20313	5.96255	3.91561	5.20078	2.60465	2.56872	4.61651	2.21199	5.24027	3.07232	8.6347	38.0089	47.6994	59.7192	82.3169	10.1575	14.4035	5.70991	3.3784	352.884	369.359	543.776	495.224
P303	prehospital plasma	24	9.64441	18.068	4.91943	2.75296	25.8641	60.5096	4.16743	1.96512	5.45525	3.72781	5.37249	2.81305	4.84311	9.01639	1.07214	3.14754	1.84375	7.6643	44.6941	62.2504	32.7976	49.1769	8.37303	13.8162	6.69726	5.29032	128.615	215.181	269.898	369.335
P304	prehospital plasma	24	7.65462	12.3929	9.57977	5.24918	18.7561	47.344	5.94229	2.2614	7.528	4.82007	8.04416	4.4412	1.7446	1.92052	1.24358	3.32805	2.31352	6.31022	41.7072	50.914	35.2722	60.0534	6.11248	7.60447	7.6638	5.93952	126.147	246.355	262.804	366.603
P305	prehospital plasma	24	7.74552	12.627	6.16354	3.43495	29.037	80.081	4.29721	2.1907	6.1421	3.66329	4.41203	2.21943	2.57759	4.47628	1.1384	3.10655	1.13277	26.3885	39.8232	63.8073	61.1455	95.807	4.03953	6.27179	6.44253	4.35966	129.772	298.806	289.047	512.575
P306	prehospital plasma	72	11.6298	22.5039	14.0154	7.4325	47.8156	90.0271	8.71372	4.11022	8.74129	7.77287	8.7348	4.77674	3.2111	7.216	2.67392	5.37448	2.64081	9.28711	50.3537	74.485	69.8577	105.989	12.7164	21.6848	10.1986	6.31885	327.686	553.018	557.512	750.717
P307	prehospital plasma	72	8.24546	18.7776	6.63375	5.05836	29.248	74.7361	5.60519	2.8436	5.45343	4.57779	6.63344	3.58302	5.53311	10.4001	1.77146	4.82089	3.59024	10.0505	43.6049	57.7771	28.5408	46.8639	9.48656	14.1953	8.98394	6.91534	151.827	300.619	300.333	448.029
P308	prehospital plasma	72	5.80934	11.8101	11.6946	7.32678	13.0861	39.1406	5.63381	2.44061	5.41694	4.44814	7.7675	4.00523	1.07401	1.30675	1.58385	1.84315	0.912192	4.69592	36.3316	52.4515	29.8318	61.2239	7.71641	15.8514	7.08585	5.28667	152.578	499.501	273.005	614.805
P309	prehospital plasma	72	10.2071	19.1387	13.4307	8.74784	36.6061	97.8307	7.70004	3.45652	10.432	7.57666	6.49875	3.60486	6.69206	12.0511	3.39365	9.78161	4.46411	23.9039	62.1191	106.671	91.4422	140.516	11.4108	19.1928	10.68	7.62261	224.89	658.122	477.454	940.636
P310	standard care	0	5.68055	10.4026	3.33621	1.37497	15.3542	33.4358	2.96069	1.45493	4.54285	2.8848	3.87229	1.9189	2.4047	7.69098	1.26179	5.66784	0.917714	3.42042	25.8602	43.8398	25.4586	43.6266	4.87404	6.49228	3.75852	2.6158	99.1701	161.675	189.221	279.918
P311	standard care	0	5.58569	9.74657	3.06121	2.29778	10.6548	22.5126	4.22277	1.91088	4.08385	2.28521	4.41801	3.13729	2.92867	6.04666	1.81165	5.4715	1.64264	3.28194	18.9578	25.0829	28.0398	38.892	3.462	4.47029	3.81531	2.96828	59.597	132.776	140.396	210.107
P312	standard care	0	6.04047	15.4046	4.1754	3.52868	27.4722	48.1916	3.62727	3.28993	10.0027	7.63619	7.67524	5.22494	2.06183	12.7933	2.95545	10.7468	6.97214	8.51279	109.547	191.13	44.8095	93.2948	50.2365	84.8418	4.93444	3.92255	141.474	222.257	405.573	599.077
P313	standard care	0	9.85124	14.5262	5.04915	1.97491	32.7758	55.5501	4.19489	1.83724	5.23633	2.83432	6.51125	4.0788	3.96267	5.46503	1.25065	4.12145	0.70324	12.1169	34.9615	48.7099	50.1305	82.7723	8.87605	14.4739	5.65539	3.71881	240.13	265.905	394.444	436.613
P314	standard care	24	6.52436	12.0096	5.21079	3.11626	27.1042	76.6405	3.75531	1.97205	6.39338	4.29676	5.39631	2.61204	1.77685	4.03193	1.67545	3.33475	1.40665	8.65317	44.4584	55.8158	56.3834	78.3927	10.4708	11.6392	5.80146	4.51331	127.904	255.982	291.8	423.362
P315	standard care	72	5.7142	10.2021	6.97614	4.13918	22.7665	57.4324	4.53281	2.14071	5.12214	3.98025	4.59627	2.53632	3.42706	9.42972	3.03169	8.89905	2.99191	6.91253	37.0474	55.7735	50.2401	90.5217	10.0384	18.5254	5.65735	4.41844	175.798	368.977	325.955	540.894
P316	standard care	0	8.05695	15.8955	2.29596	1.46334	18.528	39.6667	3.0956	1.78812	4.38668	2.67322	4.26157	2.79232	2.29063	8.7446	1.60922	4.76985	2.70991	4.48971	31.7578	60.1252	30.9999	53.3828	6.51984	10.2432	4.89399	3.22486	88.9654	160.612	199.102	299.431
P317	standard care	0	13.4143	22.2951	6.33253	2.33479	40.2187	67.3013	6.73361	2.91103	7.10842	3.76874	6.56935	3.82221	6.22804	13.76	2.42139	7.47745	1.08923	9.3202	50.1388	75.7559	77.2576	126.194	10.2103	15.7732	7.81391	4.43011	376.42	423.483	591.967	683.703
P318	standard care	0	5.68782	11.7649	1.70415	1.17465	14.0407	29.4072	2.09044	1.53645	3.40101	2.69029	3.06108	1.54135	2.92874	10.692	2.08331	6.89489	1.02416	5.80191	24.5976	36.2658	17.3446	28.8625	8.35859	8.83392	3.32228	2.64933	71.6112	123.34	153.156	231.387
P319	standard care	0	26.6816	34.4314	10.1315	2.69308	38.7493	75.0393	7.11063	3.73812	8.54477	3.67773	7.21373	4.87138	6.72199	13.5534	2.17625	5.50773	2.3411	12.0554	60.2516	92.3402	77.4223	127.681	10.0597	18.2961	8.87226	5.38055	214.377	275.733	452.041	568.162
P320	standard care	24	8.30799	14.979	5.21182	3.30153	36.9848	97.0239	5.15918	3.44214	6.73451	4.78466	4.76661	2.69095	1.42875	4.63059	1.40636	4.62941	6.8056	13.1113	49.4934	66.9727	72.5605	88.0266	7.12801	11.0394	6.17789	4.43126	139.893	331.15	336.305	485.548
P321	standard care	24	9.45579	17.67	6.58148	3.29769	24.248	52.9666	4.5822	2.27695	6.07531	3.19262	5.02209	2.85895	4.81084	9.45652	2.27415	6.47787	1.34343	8.42285	46.7514	66.6394	79.0657	101.333	9.51767	14.2238	6.56701	3.74305	117.137	231.39	307.463	419.719
P322	standard care	72	6.10415	12.1902	6.69117	4.34531	23.7591	96.0112	4.21874	2.28291	4.59	2.87929	6.09929	3.14392	1.01895	4.09031	1.57307	2.70191	0.439439	4.82095	31.2311	48.547	76.4931	116.872	3.26422	6.85999	6.18444	4.29648	128.391	411.226	286.651	531.273
P323	standard care	72	8.09245	16.4034	6.50826	3.72459	28.7942	69.9156	4.74555	2.34339	5.94537	3.52573	5.36282	2.597	4.73504	10.1534	3.09501	8.25047	1.83685	11.524	35.7259	49.1388	46.329	62.6693	7.68419	11.2168	7.22163	4.48841	159.504	273.882	309.631	421.59
P324	Healthy Control	Healthy Control	15.9417	23.1239	6.13669	2.50379	40.9674	87.4999	5.7285	2.77579	11.0834	4.43049	7.43346	4.05502	13.1319	21.5593	5.76169	12.4911	0.996326	7.75998	49.9777	93.0799	58.4635	109.421	6.69339	13.1876	10.1559	6.31612	369.174	627.271	576.538	873.376
P325	prehospital plasma	0	8.80633	14.9708	4.00944	2.29117	14.1592	38.217	3.60306	1.62048	7.16685	4.78017	7.39836	4.37342	5.50543	10.5472	2.24913	6.60943	1.60136	5.60906	31.584	42.2868	32.2383	54.4545	4.08088	4.08088	7.37463	5.80582	59.877	130.922	174.23	252.814
P326	prehospital plasma	0	18.0385	28.8871	6.50249	3.33153	35.4529	73.4443	5.9884	3.43922	11.0921	6.4433	8.05998	4.13072	7.28972	12.8463	1.71273	7.55575	1.62656	9.85209	54.4535	97.5077	62.4048	113.478	11.078	23.9297	11.018	6.76807	196.616	348.626	405.32	631.419
P327	prehospital plasma	0	26.3531	42.9649	6.1826	3.19484	18.6141	41.9587	5.31933	2.21908	9.14448	5.18334	6.77469	3.40332	4.87768	10.9883	2.48478	6.20704	3.13736	6.29577	28.8977	35.4633	22.7713	36.4027	10.056	12.0952	9.56227	7.47508	99.2216	166.228	229.647	279.814
P328	prehospital plasma	24	6.57599	10.8257	3.49504	2.42901	8.208	22.929	2.8533	1.37811	4.8024	2.9662	7.80593	3.24747	1.81844	2.44134	1.03113	2.42118	0.43768	3.00041	24.452	26.5597	42.5042	73.3992	5.2002	6.11256	5.5284	4.64812	27.335	79.9508	129.242	177.46
P329	prehospital plasma	24	6.34289	11.0161	4.58217	2.5878	24.7794	57.3202	3.92392	2.39533	5.68483	3.54767	3.9689	1.88155	1.97012	2.10384	0.655352	1.78624	0.861975	7.88653	31.8475	48.7611	45.4561	62.2229	5.10699	8.54683	5.85407	3.63441	133.064	242.505	260.137	378.819
P330	prehospital plasma	24	7.30917	13.48	5.55639	3.53655	26.6582	98.2113	4.34656	1.8307	6.20345	3.39886	4.68008	2.49971	2.36924	4.03969	1.43826	3.55734	0.930309	31.631	25.2122	31.1825	36.2149	45.3098	3.87991	5.01108	6.36133	5.3115	85.6228	320.131	202.494	433.117
P331	prehospital plasma	72	5.69236	9.9166	4.79578	3.40644	11.1896	24.4141	3.2518	1.47402	4.07668	2.78975	6.30578	3.63897	1.11845	1.34472	0.705156	0.929248	0.885229	4.14882	25.8513	27.5138	22.8618	33.6224	4.50317	6.10528	5.31984	4.41834	33.3967	92.378	119.517	161.108
P332	prehospital plasma	72	5.57765	11.4315	8.20529	6.267	20.2098	43.828	6.0098	2.41609	5.1651	4.30814	6.15396	4.0447	2.67664	2.70347	1.15722	1.54101	1.90189	8.59587	35.0434	44.3113	28.3301	48.1718	6.39109	8.20178	7.31255	5.2045	101.889	182.91	221.213	300.216
P333	prehospital plasma	72	6.43041	15.517	4.13395	2.74655	22.0363	87.1699	3.63056	1.79123	4.67294	3.26517	5.18294	2.41788	4.36237	11.5259	1.70586	5.54126	2.19273	12.406	31.728	45.5839	28.0108	36.5893	2.4658	2.4658	5.46975	4.26907	101.971	388.002	210.965	433.812
P334	prehospital plasma	0	15.1968	27.9113	9.43793	4.40365	113.672	219.168	7.58456	4.83227	7.11593	4.54703	6.77183	3.19444	5.36877	6.16633	3.59734	9.53245	2.27126	9.75983	67.5837	76.3055	85.0868	126.175	14.918	21.2367	8.81292	5.61021	687.133	883.698	1010.83	1163.93
P335	prehospital plasma	0	10.093	18.4642	7.49051	6.09322	48.1694	99.9043	5.05475	3.63386	7.05628	5.46215	4.64302	1.9721	3.185	6.09151	1.84728	6.66407	1.06471	11.0831	48.5216	87.9372	54.4255	132.614	10.2597	20.8779	5.7726	5.40489	263.229	382.493	455.391	651.043
P336	prehospital plasma	0	10.3223	17.3567	6.22078	2.80669	37.7574	68.8824	5.52562	3.43532	6.8851	3.43894	10.2377	5.63325	5.10619	6.4006	1.30517	3.77217	1.45413	7.32856	38.5451	63.732	48.5956	87.6696	5.09556	9.83187	6.79273	4.38504	260.458	285.51	425.013	486.076
P337	prehospital plasma	0	16.6951	22.6853	7.78108	3.37591	36.7923	65.4763	5.79781	2.44468	9.66258	4.50801	8.92263	4.61762	8.79582	13.8608	2.69452	9.87806	5.05713	9.85591	43.7948	64.7727	44.943	76.2179	10.1773	15.9678	8.26648	5.81107	210.799	240.608	397.962	452.28
P338	prehospital plasma	0	11.6322	21.2552	4.64855	2.28452	58.3397	90.6224	4.77196	2.48514	5.63064	3.19981	5.9928	2.78526	5.59757	22.4116	3.24414	13.8755	2.13293	10.2459	37.8339	51.9675	35.2695	53.2331	8.44892	17.0388	5.09146	3.21271	360.899	403.009	533.575	602.513
P339	prehospital plasma	0	14.1262	19.439	7.21847	4.3768	61.0295	106.834	7.49365	3.70119	11.1977	6.42951	7.80891	4.21796	7.77193	12.2492	2.77678	8.08409	2.02273	11.8965	41.7602	72.6089	53.4856	87.3083	16.3533	30.1551	7.44466	5.10926	332.175	466.98	548.579	738.023
P340	prehospital plasma	24	10.0214	21.1915	7.68706	4.21773	101.22	246.239	5.42048	3.75105	7.60165	4.70274	5.03647	2.39596	1.68667	2.03237	1.27659	1.2529	1.5079	13.0819	59.3852	74.6509	78.2151	104.323	8.75773	10.6397	7.83599	5.43668	569.019	883.803	846.428	1139.26
P341	prehospital plasma	24	6.09746	12.7873	6.82152	5.13842	37.6212	116.885	3.61179	3.69175	6.24359	4.86596	3.6741	1.60416	2.6312	2.78734	2.03352	4.95025	1.7416	14.0442	35.3608	64.3918	52.9128	103.359	6.31625	12.1021	4.36986	4.15744	169.866	396.012	327.532	587.873
P342	prehospital plasma	24	7.12334	13.023	7.33205	3.81847	35.6589	94.3504	5.73362	2.65209	6.58878	3.7035	4.53849	2.17036	2.8851	3.73017	1.44103	2.39697	1.22357	11.1829	44.2443	64.3989	70.4064	92.7336	4.91249	4.91249	5.69201	3.80625	235.798	464.26	419.071	628.344
P343	prehospital plasma	24	5.68766	11.2536	4.18948	2.41091	20.2557	42.0224	2.93657	1.69467	5.09983	2.38371	4.83652	1.94234	1.27829	1.44655	1.1917	2.52079	1.12441	6.66917	30.7215	39.7686	42.7978	54.846	4.67368	5.90538	4.71184	3.18971	96.1859	181.273	214.764	289.063
P344	prehospital plasma	24	12.6264	21.6327	6.29216	4.02871	77.0687	182.823	5.23524	3.61472	7.55099	5.34938	5.29443	2.37073	3.91613	5.09446	2.22168	4.58972	2.94144	14.4492	64.5033	87.8029	97.6774	142.495	10.7818	14.7143	7.53784	4.86626	496.418	754.262	781.846	1035.89
P345	prehospital plasma	72	7.08965	17.5435	11.4078	6.66351	31.3559	91.9653	6.95041	3.53383	4.76529	3.39618	6.21316	3.81399	1.21279	1.60272	1.46239	2.612	1.759	7.52866	51.7867	58.5421	70.4453	97.2517	10.1845	14.8064	8.31752	5.77437	193.536	418.692	389.767	564.185
P346	prehospital plasma	72	6.32305	16.4902	15.2319	13.2288	59.3704	243.635	7.66749	4.48397	7.51868	6.75606	4.15699	2.93589	1.60934	3.98594	1.93472	5.0758	1.78253	40.8624	45.9152	72.5076	76.8433	163.942	9.48417	11.9817	8.01944	7.20556	202.055	666.033	431.692	947.441
P347	prehospital plasma	72	7.0742	13.7347	11.6381	5.12813	28.4737	90.4772	7.22219	3.48196	7.3577	4.1634	4.69763	2.4473	3.60857	6.0675	3.19901	7.49011	1.94209	13.2877	48.4191	71.3534	121.109	154.579	6.67549	8.66238	6.91542	3.9549	185.626	503.083	425.619	698.096
P348	prehospital plasma	72	9.35516	23.982	7.99066	6.16721	24.923	69.0855	6.04407	2.67976	6.43832	4.73475	8.02884	3.35228	4.04407	11.2006	1.88682	6.38126	1.79767	7.93521	51.4932	91.6972	80.7233	107.977	6.51554	10.0459	7.49233	5.29591	161.581	557.839	360.537	693.137
P349	prehospital plasma	72	6.88863	13.8831	7.61005	4.9494	36.0653	83.5446	6.65962	2.87494	5.12001	3.75802	4.62647	2.59666	4.32061	6.14882	3.01558	5.08146	2.20653	9.51646	50.1886	73.0326	89.7132	126.675	10.4019	15.4313	6.32981	4.06616	312.336	709.784	531.134	893.905
P350	standard care	0	12.3959	22.3621	6.80584	3.36078	29.4947	54.006	4.41355	2.47739	6.40932	4.03349	7.15439	3.80372	10.0753	11.5297	3.69632	11.096	1.06349	5.96484	50.5604	65.1314	36.595	50.3505	8.03331	10.9563	8.0009	5.60269	291.008	390.501	457.433	542.793
P351	standard care	0	9.16326	15.0845	3.56707	1.80971	22.2215	40.007	2.98312	1.70529	5.40621	2.65759	4.68859	2.0204	6.67715	12.4387	2.81657	6.93078	0.423043	4.36406	26.0916	49.0411	33.5645	53.437	5.23069	8.64133	5.09353	3.54008	179.709	220.995	294.861	351.834
P353	standard care	24	9.50743	18.5599	4.92308	2.70894	23.7648	54.3966	3.7161	2.41138	5.77651	3.3327	5.5457	2.81917	2.80672	4.02723	1.08583	1.71907	0.750542	5.71849	46.0412	54.8779	29.1384	36.9811	7.49754	9.04485	6.79459	5.05687	124.036	206.785	257.604	330.607
P354	standard care	72	8.00867	17.2706	10.2386	5.7492	27.2868	65.065	5.65294	2.74774	5.38528	3.86457	6.81913	4.16074	4.24815	6.44105	1.69819	5.568	2.82731	16.1513	43.789	53.4732	43.8651	62.2396	5.94623	7.46636	7.97603	6.08889	124.514	226.408	282.554	378.587
P355	standard care	0	17.1294	27.816	5.69393	2.82754	69.1164	94.9983	5.23325	3.7935	8.23326	5.16296	7.42527	4.87735	12.0814	27.6656	6.54213	22.8738	1.56305	8.98674	71.3427	82.8508	76.9933	120.232	12.6224	23.6043	8.91073	5.54739	380.868	388.64	660.69	717.647
P356	standard care	0	8.37059	13.0662	3.49386	1.64523	23.7073	38.7278	3.41354	1.555	3.92457	2.16057	4.02571	2.16187	4.36564	6.25227	1.42376	2.94955	0.876237	5.1814	23.4234	37.5384	34.8826	61.2978	7.47699	11.5636	4.56455	3.06999	191.2	165.317	304.097	293.918
P357	standard care	0	4.67869	6.72838	1.63921	0.792623	7.46253	14.1105	1.56205	0.736232	2.39146	1.48584	2.97154	1.65377	1.75792	1.9616	0.560912	1.9166	0.314792	4.58105	8.80879	12.35	10.993	17.3488	2.32103	2.32103	2.57827	1.78514	24.2472	45.6886	65.6235	92.4296
P358	standard care	24	8.25924	15.254	3.44351	8.00477	18.8113	42.9719	3.06693	2.2893	5.01288	2.87911	4.78535	3.20258	3.6642	5.1513	1.11549	2.90479	3.51532	9.45691	38.9007	50.5943	49.0168	69.3166	6.3372	7.98604	5.88396	3.86361	55.4074	119.239	194.742	276.082
P359	standard care	72	5.00377	11.0089	7.79564	5.46214	38.3577	101.169	5.41111	2.75561	4.70005	3.13406	4.65728	2.19248	3.43536	5.36178	3.18242	7.87776	0.620746	15.0952	48.9819	74.8805	72.7045	95.2705	5.49805	8.82237	6.41096	4.12086	214.174	526.194	408.789	726.852
P360	Healthy Control	Healthy Control	11.7832	20.5103	5.49141	2.07801	20.5375	50.4564	4.87777	2.99045	8.16251	3.93277	6.77551	3.42138	11.7734	20.7881	4.26186	11.4471	1.84512	9.1126	44.8917	78.8611	62.918	116.773	8.11009	14.2165	9.68759	6.56834	101.343	277.394	282.913	526.105
P361	prehospital plasma	0	11.2086	21.0981	6.16138	2.99467	30.1517	82.8024	4.71634	2.50745	6.41218	4.90363	4.49508	2.50074	7.03046	12.2077	1.66288	8.24353	1.44764	20.7922	33.9963	50.6355	56.5147	84.9518	9.78556	14.564	6.143	4.50775	124.228	241.557	286.468	451.451
P362	prehospital plasma	0	11.8151	19.8066	7.19827	2.85769	83.4668	113.965	6.92684	3.93341	5.99467	3.79712	4.76626	2.04642	5.17509	7.97204	1.5723	4.85315	3.01335	11.617	35.0433	59.6068	32.145	65.1603	10.5276	17.3723	7.34587	4.78399	688.326	832.634	885.358	1046.64
P363	prehospital plasma	0	17.0218	38.4375	6.4386	3.63886	118.31	152.364	5.04357	3.53678	9.27215	6.09773	8.87037	4.93388	9.59055	23.4616	6.28423	22.6683	2.40518	10.4868	94.0463	104.541	57.0817	81.8304	10.4598	14.6385	9.1934	5.62187	819.582	804.743	1150.22	1124.87
P364	prehospital plasma	24	9.24651	18.5335	5.51733	3.1025	24.9946	76.0904	3.89681	2.67006	8.05325	4.38874	4.53446	2.72685	4.04472	6.73068	1.76949	3.94059	2.54245	14.2334	38.5589	52.8513	64.544	88.7914	4.14548	5.16769	7.13526	5.24593	122.75	306.538	286.221	461.434
P365	prehospital plasma	24	6.67363	11.8858	4.91565	2.5561	26.247	60.5489	3.66455	2.17501	5.34105	3.27033	4.14331	1.36133	1.32611	1.76389	0.86473	1.84834	1.23704	9.80114	34.243	40.9382	34.442	40.9512	4.48809	4.48809	5.79964	3.82593	156.328	281.741	277.186	392.366
P366	prehospital plasma	24	10.9506	27.1256	6.43912	3.31597	53.1396	85.8437	4.40191	2.2222	5.72591	3.2623	5.97008	2.94384	2.70743	10.4428	1.64725	6.93718	1.718	9.13697	69.2758	79.5646	62.9636	80.2572	10.8357	12.9454	7.18576	4.57616	657.782	401.63	884.564	624.223
P367	prehospital plasma	72	6.19297	15.1347	9.23072	9.56866	24.6254	72.4376	5.83204	2.94609	5.99492	4.34971	4.24134	2.24466	1.44271	1.93989	1.62179	1.63801	1.79188	8.75492	40.1934	55.6192	64.8748	94.3662	2.84628	5.48606	7.09996	5.57488	131.476	371.282	293.248	534.053
P368	prehospital plasma	72	7.37523	16.7106	6.92005	5.46901	49.2171	196.23	5.57921	3.18893	4.49847	4.22837	5.93499	2.53737	2.27428	5.01534	1.25942	3.59047	3.64639	15.1153	48.7669	77.6059	53.1637	89.9986	4.45222	7.82226	7.75503	5.36764	347.532	1099.08	531.742	1225.6
P369	prehospital plasma	72	12.5645	28.6456	10.1766	5.78194	38.3137	72.4763	7.79681	4.15433	7.92269	5.17079	8.68987	6.24627	7.72496	17.0042	2.6847	10.1089	3.51195	9.29648	68.096	95.8741	54.9281	87.6624	10.0327	16.446	11.2513	7.82992	751.296	375.481	970.872	613.861
P370	prehospital plasma	0	16.2849	26.7223	10.1979	6.61005	39.8068	85.6045	8.07096	3.30991	16.5101	13.3744	12.9811	7.29948	6.49864	6.04145	2.78055	7.30362	1.88463	11.3538	42.3456	56.42	42.0146	64.1729	4.93804	6.5383	13.0006	9.30531	155.506	266.348	346.228	452.359
P371	prehospital plasma	0	9.64934	17.8069	7.02574	2.86232	27.1426	45.6241	4.27347	2.14797	8.57644	4.70551	7.02368	3.31834	7.25571	13.6543	2.89849	12.3896	2.23862	8.7524	49.9176	76.9093	27.106	49.9959	10.0592	15.3338	6.86558	5.95489	221.539	256.472	374.887	439.594
P372	prehospital plasma	24	9.20105	17.5151	8.14564	6.02599	35.4314	90.9418	5.07577	2.54866	10.8491	8.3563	6.19899	3.0428	3.72611	6.05472	2.03154	4.07069	2.06733	13.5346	36.7861	46.4126	58.9483	79.9103	5.40729	5.40729	8.70464	6.611	158.951	363.889	335.941	509.495
P373	prehospital plasma	24	5.22931	10.0303	5.3673	2.19945	18.1805	37.5467	3.57232	1.40233	5.98725	3.20233	6.12245	1.82086	1.45908	1.46385	0.841374	0.864744	0.923553	5.8947	31.7835	39.1056	17.7823	26.164	4.67777	6.05106	5.08299	4.67965	130.1	205.412	224.856	286.332
P374	prehospital plasma	72	7.46986	15.4434	10.8042	7.89256	33.8998	80.1321	7.07371	2.79164	8.61461	7.44246	7.57887	4.2633	2.978	3.46769	1.61777	2.45484	1.55069	10.6349	32.0979	42.2243	33.244	50.2445	5.92056	10.8025	8.5911	6.52359	128.416	265.989	274.568	387.233
P375	prehospital plasma	72	3.64738	7.10304	11.5566	5.96907	26.0456	51.9433	5.70665	2.67583	4.08544	2.45073	5.81643	3.3527	0.994468	1.46009	1.5583	1.51346	1.77331	13.7328	33.4012	36.2835	29.7594	46.3444	6.40888	7.73808	4.79995	3.49502	146.261	255.264	269.327	348.31
P376	standard care	0	15.7724	24.2802	7.2203	4.11939	26.7496	53.0634	4.67332	2.48616	10.9815	6.93365	10.0438	6.30108	6.37198	5.81176	2.13277	8.47364	2.08317	7.55564	57.2621	86.7039	59.5829	99.6209	13.2822	20.8493	8.94166	4.83547	131.883	186.631	336.177	437.457
P377	standard care	0	10.636	15.8354	8.38007	3.72263	266.436	163.571	9.61521	3.44534	7.62577	5.07555	9.80986	6.73649	8.387	15.5002	5.39744	14.5127	2.33518	11.8834	70.9542	72.8699	63.0816	87.8611	8.7652	14.7709	6.20503	4.44369	2783.51	1324.56	3237.88	1636.54
P378	standard care	0	2.98694	5.79094	3.62401	1.32643	6.12299	16.9357	2.83842	0.780461	3.8537	2.67417	3.35727	1.84717	3.00048	5.85249	1.50768	4.21541	0.257882	2.59538	17.9284	21.8565	8.59421	10.1132	2.98632	3.93342	3.18733	2.72549	29.2488	62.1884	80.2283	113.111
P379	standard care	0	4.82867	8.19649	2.53428	1.22972	12.5553	22.1094	2.16331	0.978788	2.49458	1.55421	3.57523	1.97021	3.15818	4.21851	0.975535	2.82828	0.201418	2.83899	13.6015	21.4162	21.9167	33.5245	3.69081	4.85345	3.13145	2.03549	90.3731	120.681	157.456	191.823
P380	standard care	24	17.3585	28.0807	7.34479	5.7656	31.7075	66.5148	13.7195	3.16672	11.4038	7.55523	12.0358	6.05099	1.93653	3.03173	0.8995	3.7294	2.68654	8.68291	58.7198	88.9499	55.8952	96.0854	8.71189	13.3553	9.09682	5.27858	165.39	261.685	375.397	496.041
P381	standard care	24	6.19331	13.1408	5.63141	2.83364	48.9276	128.514	3.89996	2.58171	5.33354	3.59716	4.96378	2.0831	1.84309	2.34458	1.59141	2.50509	2.69519	11.4748	39.8564	49.643	53.6896	71.9757	5.77994	7.28386	4.74629	3.53185	257.941	449.352	430.526	624.459
P382	standard care	24	3.23383	6.0548	2.98173	1.38494	36.0408	63.3061	3.42795	1.28779	3.72937	2.22457	4.45576	1.7412	3.57357	9.14197	2.30511	7.63872	1.54137	16.1118	21.0469	24.0152	18.4047	31.8927	3.91911	4.99031	3.44835	2.90354	293.25	303.216	392.771	412.011
P383	standard care	72	8.93927	16.6926	6.60172	4.81627	30.3247	75.9553	4.26518	2.52466	7.54798	5.47085	9.47324	5.12952	0.695472	1.30973	0.887766	1.89504	1.11203	6.35596	53.7076	85.723	57.7437	103.894	4.77408	9.83598	7.3153	4.15613	155.294	397.136	333.618	590.689
P384	standard care	72	4.36368	10.4688	9.84234	6.57527	27.1832	80.9505	5.76432	2.75385	5.05242	3.39506	5.24088	2.61242	1.38144	2.13502	2.17167	2.98831	1.75922	7.45964	43.82	56.4305	69.9852	100.36	6.51605	11.6951	6.22334	4.87461	183.736	471.709	359.933	619.834
P385	standard care	72	7.43237	11.4145	5.38719	2.71971	34.0134	71.2099	3.90673	2.13364	5.89902	3.82461	5.23873	2.4486	7.6787	14.3805	3.53422	12.1486	1.87208	4.3027	34.8684	48.6415	37.4841	65.4019	6.80607	12.3364	4.9566	3.82842	352.71	566.589	498.144	714.255
P386	standard care	0	17.9387	41.7106	7.04921	2.79274	76.942	138.403	20.4825	6.54524	9.01957	5.37667	9.5648	4.57856	7.23234	13.5486	3.44776	12.6125	2.61219	12.0676	88.6616	114.265	75.2952	112.785	38.1135	39.7994	11.3119	6.29304	425.553	648.429	753.509	1010.03
P387	standard care	0	9.21332	16.9486	4.84692	2.31916	20.521	54.9819	3.65997	2.35055	5.3851	3.59052	4.90874	2.67012	6.07086	8.92842	1.80644	6.66488	2.10755	6.25295	44.7418	77.5612	44.3417	72.0776	8.24209	12.3311	7.06901	5.11639	101.428	262.34	249.372	446.747
P388	standard care	0	14.0536	22.7714	5.16776	2.54974	14.0442	31.9931	3.86878	2.37793	8.41575	4.23454	7.65444	3.95197	5.28787	14.051	1.87768	5.10718	1.19378	8.43632	36.7538	60.8397	38.1035	63.6805	8.53563	15.257	8.96816	6.67013	60.5631	135.74	195.491	312.998
P389	standard care	0	7.35218	14.2614	6.88855	4.28744	29.3501	53.9398	8.5354	4.06402	5.71564	3.36682	7.12767	4.72877	2.54707	3.81861	1.75658	4.1122	1.07527	7.7488	24.2207	32.2188	40.5447	61.7418	8.07102	11.6013	5.69124	4.12973	239.174	341.145	368.697	450.738
P390	standard care	24	6.40693	14.1267	6.56597	3.89628	77.6871	173.91	8.78152	4.8993	5.27645	3.79306	4.23053	2.81709	1.71825	2.78771	1.57016	3.85177	1.54024	15.733	49.4194	78.9555	84.8704	113.069	11.3657	17.5605	5.55595	3.58077	536.964	930.904	785.203	1170.06
P391	standard care	24	7.87686	13.9331	3.79016	2.00885	14.4936	36.264	2.57154	1.69064	5.54337	3.37557	4.16336	1.9796	3.01472	2.76379	0.904001	1.47962	1.10034	7.41497	30.1806	41.4575	36.3786	45.3084	3.13875	3.13875	5.35837	4.15167	70.3728	156.591	178.225	258.579
P392	standard care	24	8.21096	14.5011	4.12144	2.17388	14.3894	35.247	2.95193	1.99605	4.2857	2.84801	4.03294	2.02318	2.95413	4.706	0.734445	3.58788	1.34736	5.90467	38.4151	65.2883	36.261	49.7573	6.54578	9.44288	5.86947	4.16438	66.0386	159.451	183.954	291.149
P393	standard care	72	7.64779	19.596	12.2069	7.15889	60.048	135.822	11.6048	5.79131	5.82646	4.33927	6.0298	4.32389	2.27934	4.94316	2.04101	5.52283	3.8635	11.8451	48.5689	72.2332	82.2799	115.199	10.8045	15.2123	9.44894	5.81823	357.303	665.816	596.68	869.237
P394	standard care	72	4.69914	10.5212	5.63978	3.63253	20.7986	60.2506	3.65344	2.12436	4.80937	3.31975	4.43083	2.00905	1.85835	3.50739	1.09782	3.05603	1.27477	6.31844	35.0283	49.5672	30.1811	41.9258	6.32757	11.1781	5.55138	3.9879	131.165	278.627	245.887	398.365
P395	standard care	72	5.93043	12.9077	5.44325	2.6502	18.9185	56.3887	4.03561	2.07239	4.31306	2.75305	4.00806	2.02062	4.3248	7.28386	2.40591	7.8961	4.37163	6.01965	37.2242	54.6701	59.3074	84.1389	5.12812	9.69118	6.09967	4.34487	117.178	354.609	265.426	497.018
P396	Healthy Control	Healthy Control	14.2344	24.6798	4.33113	2.01751	38.9421	87.4877	3.72013	2.17216	6.72687	3.59518	5.66142	2.53944	11.618	27.392	3.91736	9.62487	1.45773	7.32346	54.2355	76.3855	49.7895	79.475	5.96871	7.4669	7.58886	6.4424	340.916	422.591	530.765	587.58
P397	prehospital plasma	0	16.0211	27.6817	6.63019	4.52515	49.4591	64.3965	4.48457	2.84837	8.13487	4.88144	7.49004	4.35385	6.34932	19.8137	4.29152	22.1808	2.38644	9.45512	96.0303	112.011	61.2329	107.655	14.9493	21.3467	7.75886	5.16461	304.282	319.547	570.34	647.202
P398	prehospital plasma	0	15.7218	26.5727	6.0742	2.58089	21.4487	64.8742	4.61497	3.53638	5.90389	3.66691	5.04278	2.73134	6.08892	11.8018	2.13641	6.46906	1.12596	8.11707	37.9911	62.5782	33.0018	56.6425	8.14593	15.1678	7.76481	5.64611	139.686	304.63	275.687	473.722
P399	prehospital plasma	24	8.72551	16.7409	8.82844	6.32912	96.1182	182.811	5.33552	3.05261	6.00368	3.75237	5.78992	3.17207	1.29302	2.48424	1.37311	2.49916	2.20659	24.5455	55.7768	77.2183	73.2319	113.986	5.3869	5.3869	6.75719	4.19035	490.382	718.3	751.964	1013.62
P400	prehospital plasma	24	6.86938	14.1636	6.18676	3.45275	29.4114	100.39	4.74553	3.79153	4.5848	2.83291	3.41899	1.29903	3.99006	3.5595	1.76155	2.4344	1.51071	13.8442	37.0221	49.2147	48.4522	66.7136	6.1322	6.1322	6.03601	3.96061	183.113	418.835	329.47	559.209
P401	prehospital plasma	72	5.51185	10.3643	7.44309	4.71007	35.0171	70.8934	5.03559	2.6892	4.6924	3.49386	5.62647	3.58569	0.531485	1.50666	0.90403	1.4336	1.67906	7.83121	35.5962	42.8334	50.2163	69.6957	5.72254	7.1868	4.97662	3.23427	179.676	329.574	329.806	456.449
P402	prehospital plasma	72	4.83663	11.4817	11.8961	7.50997	35.2292	110.013	6.2555	2.83429	4.19329	3.13745	4.63977	1.99926	1.5308	1.80659	1.2046	2.61376	2.15187	17.5579	42.5764	53.239	51.6674	69.6659	5.62108	5.62108	6.56178	4.53629	209.044	465.943	372.467	606.302
P403	prehospital plasma	0	14.468	23.8657	9.04884	7.18022	17.9364	40.5674	6.32989	2.53758	9.70986	7.3844	9.62497	6.09981	7.39419	15.6548	2.64077	9.6699	1.51016	12.0776	47.2888	92.077	53.5498	104.937	5.73026	15.4616	10.3152	8.70646	73.2604	188.41	244.342	437.785
P404	prehospital plasma	0	17.0617	23.95	9.07924	5.04254	54.3729	75.5626	10.9477	3.99497	8.96049	4.85354	11.0212	8.23914	9.00852	14.0372	3.21224	7.25383	2.34925	9.87625	49.5908	66.6559	48.7115	80.811	8.7656	17.1706	7.74618	5.37035	467.011	455.733	679.596	680.721
P405	prehospital plasma	0	12.1177	21.562	5.34886	2.39572	54.9435	106.725	4.99421	2.74176	5.8937	3.52434	5.75276	3.37577	5.05408	10.4973	2.51119	6.51348	3.27507	15.2036	41.5614	53.6164	47.2894	72.3512	13.1609	20.8438	5.74209	4.12445	189.799	313.425	381.293	548.885
P406	prehospital plasma	0	24.8642	34.1083	8.17188	4.02166	35.026	67.8059	6.27935	3.43407	10.125	5.52479	9.36456	4.48964	5.56336	8.08001	2.10677	8.25956	3.23931	13.8442	51.2486	84.0742	65.844	118.457	17.9264	28.0453	12.5537	8.08211	184.029	272.362	407.585	556.555
P407	prehospital plasma	24	13.3473	24.4079	9.62067	7.53529	16.2634	34.798	6.08056	2.93421	9.82484	7.81459	10.0389	6.35286	3.98878	5.79299	2.19615	6.08789	2.50133	9.29636	38.621	57.6199	49.1486	82.3112	4.85093	7.02764	11.1299	9.43015	43.7116	137.072	199.108	300.096
P408	prehospital plasma	24	8.7397	15.4874	6.07515	4.06927	37.248	83.0952	4.31343	3.17921	6.04949	4.39708	6.10025	2.89544	3.76599	4.73153	3.47171	3.80097	4.05045	8.96805	50.157	68.5628	90.0573	115.032	6.23743	6.23743	6.40523	4.91261	314.628	525.843	533.382	699.626
P409	prehospital plasma	24	10.3408	21.2403	5.0573	2.48834	67.4893	126.061	3.29874	2.44421	7.45002	4.52482	5.47797	2.18892	2.12137	3.40417	1.62099	4.23697	2.64237	22.5264	50.1861	58.679	44.6126	60.3824	8.56896	11.248	5.86619	4.48468	284.383	406.616	484.457	616.674
P410	prehospital plasma	24	9.30345	16.2173	5.19378	3.07579	25.27	55.6415	4.27456	2.54171	5.94826	4.34947	4.96426	2.20784	1.53327	1.64828	0.972035	0.885117	0.745019	10.0419	32.8259	44.6381	28.5838	47.6572	7.53788	8.89357	6.26896	4.49169	111.909	209.805	230.841	338.435
P411	prehospital plasma	72	12.9071	24.5506	12.9784	10.9028	19.5499	49.1808	6.92779	3.18029	10.5936	8.22174	13.0892	8.58874	3.71106	6.01049	2.75332	4.80114	2.94153	9.45697	46.9601	70.9499	42.6851	77.3169	4.50676	8.51117	12.1248	10.2569	63.1853	197.165	230.327	364.799
P412	prehospital plasma	72	9.17147	16.1819	6.52337	5.2488	22.1078	50.0255	4.90367	2.65264	5.46935	3.7017	6.71516	2.99287	3.35062	4.10481	3.15921	3.87897	2.76654	6.52201	41.7757	63.4967	68.9898	94.6747	3.67226	8.27111	7.20691	5.07457	163.133	407.367	333.703	557.452
P413	prehospital plasma	72	4.98849	11.277	8.27992	5.16191	47.0964	91.5086	4.8204	2.59992	6.74478	4.98144	6.35338	3.42427	1.18994	1.74879	1.55488	1.75926	2.85318	13.7528	51.1033	58.3235	59.1949	84.9531	11.9908	14.8122	7.43059	4.92052	298.325	504.707	496.67	659.46
P414	prehospital plasma	72	10.7786	22.6686	8.73179	7.48257	21.4049	59.3031	6.64118	2.87503	5.62364	4.45622	6.15977	2.97606	2.1697	3.67222	2.10717	6.46702	1.80133	6.20781	48.8971	72.7847	47.246	73.8146	10.9673	16.7798	8.55287	6.57606	130.789	361.891	294.263	501.16
P415	standard care	0	7.2353	11.7101	3.21333	1.99641	14.6154	32.5397	2.78076	1.36819	3.71011	2.04798	4.6846	2.34943	6.51488	7.73336	1.48737	3.10125	1.12365	4.73049	18.3795	30.1623	21.9399	39.0841	3.5337	5.96638	4.51368	3.27661	82.6712	156.826	165.296	258.032
P416	standard care	24	4.5831	8.44042	4.87074	3.15453	38.5609	98.1523	2.46908	1.36006	5.39218	3.29263	4.13497	1.65539	2.16166	2.3275	1.14054	1.17992	2.65092	8.28623	34.4067	47.9865	44.0766	66.5558	5.93687	7.37263	4.45311	3.61277	213.206	415.534	357.676	567.715
P417	standard care	24	8.42892	12.8603	3.45764	1.95645	13.1424	27.7594	2.87208	1.53123	6.27536	3.78817	5.05748	2.63369	1.68245	2.10701	0.605395	1.79599	1.43423	6.30458	30.7079	50.4525	32.7784	52.4346	4.74601	9.38199	5.11832	4.19259	48.5691	94.452	151.466	222.202
P418	standard care	72	4.3388	8.29095	11.9966	7.46484	32.4822	93.9117	6.12582	2.0044	4.81723	3.29156	5.52976	2.6229	1.4234	1.39319	0.998148	0.875697	2.78624	5.97203	34.6632	41.3234	56.1381	81.3021	5.25637	5.25637	7.24631	5.81706	273.282	576.745	433.668	666.996
P419	standard care	72	6.37981	9.97183	3.01217	1.59505	11.9192	25.8	3.17374	1.42162	5.51936	3.23644	4.82262	2.27176	1.85597	2.03118	0.642595	1.21448	2.53183	4.62366	27.7041	44.7972	30.551	46.4264	4.8597	9.03217	4.75193	4.02015	44.1267	85.3311	140.053	200.132
P420	standard care	0	14.851	25.1771	6.87385	3.66876	79.9612	112.276	7.08762	3.29755	8.90355	4.56897	7.96401	4.03795	6.89341	10.3719	3.13407	6.96028	4.82394	11.9172	51.5849	56.6503	42.8786	68.4055	5.2746	5.2746	8.96807	6.22978	360.543	401.388	586.429	608.124
P421	standard care	0	7.08678	17.472	7.07396	3.49827	69.4631	142.771	5.64045	2.73812	5.90849	3.30191	5.62737	3.28107	2.63218	6.99584	1.76354	4.8986	2.94106	12.8713	48.6609	58.6318	38.6741	54.8257	13.7743	14.4645	6.61725	5.08555	301.983	493.932	501.661	645.146
P422	standard care	0	10.683	14.526	5.15495	2.28262	24.0115	40.2375	4.51785	2.01881	6.46972	4.15099	5.77717	2.71071	6.33357	9.72219	2.00888	9.54601	2.00365	6.53867	32.8425	50.1544	44.9633	76.091	7.09387	10.5617	6.76738	4.47195	210.809	217.016	353.687	387.71
P423	standard care	0	9.21245	16.1933	5.30205	2.89361	36.9631	88.303	4.30954	2.48384	6.31265	3.72742	6.98935	4.62749	5.77924	11.0268	2.00428	4.73556	2.46153	8.92427	29.4943	42.8018	32.5458	60.2609	5.98909	9.1256	5.76635	3.96863	166.035	310.285	303.245	487.435
P424	standard care	0	8.29043	11.4556	3.22745	1.96104	7.96609	16.1348	2.64332	1.45973	5.81083	2.95014	6.50072	3.6926	3.72454	8.66648	1.49699	4.57529	1.72811	6.10836	21.1055	31.8706	22.0866	36.0387	4.65043	8.30511	6.08955	4.99571	64.7056	63.4796	146.445	159.471
P425	standard care	24	6.05251	11.6228	2.73623	1.8311	19.0512	38.4518	2.22968	1.5883	5.12742	2.70698	3.90508	2.12568	2.03954	2.48507	1.00741	1.7417	2.93718	10.1389	32.314	41.256	29.4386	41.5702	4.48791	5.58034	4.67358	3.46102	79.4351	141.346	185.223	249.002
P426	standard care	24	5.85185	15.8822	11.4607	7.92838	78.7555	212.561	7.91472	4.19319	6.85995	4.60994	7.26103	3.77774	1.62457	3.01143	1.25814	2.44769	2.73574	16.9078	49.0796	56.9602	40.0543	49.9316	7.01435	7.01435	7.29206	5.80037	363.092	740.538	571.989	862.529
P427	standard care	24	5.74458	9.12944	5.08547	2.80207	17.1099	37.005	3.88987	1.87061	4.75478	2.68577	3.82942	2.21029	1.83325	3.50359	1.44129	2.9766	2.59222	7.00352	25.6651	29.9261	50.0555	64.5415	3.97944	3.97944	5.17842	3.30875	71.3524	166.568	190.294	261.428
P428	standard care	72	6.20639	15.5558	11.623	7.38796	63.7803	153.853	6.34247	3.11878	5.54069	4.21711	4.58563	2.55209	4.08973	9.93254	2.50614	8.1092	4.09191	46.5063	43.6753	73.4655	73.5344	107.36	7.38599	7.38599	7.78009	5.14246	306.391	695.569	532.341	936.879
P429	standard care	72	4.82221	12.3998	14.9687	9.17964	39.9374	108.412	7.15965	2.79904	6.24307	4.13628	5.58681	2.66072	1.77486	5.76257	1.58882	3.37901	0.742455	6.56285	44.5801	56.2017	56.9691	69.8466	4.48686	5.56843	6.17337	4.87402	255.441	608.846	434.112	678.442
P430	standard care	72	9.48277	18.6803	7.5172	4.73417	25.2592	72.2113	5.44778	2.40187	5.34388	3.71541	6.19559	2.3437	3.31864	5.85901	1.9382	3.47768	1.42323	8.60787	28.8075	41.8569	29.5583	37.8238	7.66026	11.5558	6.84739	4.73475	110.831	338.043	235.08	414.434
P432	Healthy Control	Healthy Control	13.5305	23.9379	7.05224	3.24956	35.3256	83.2431	5.70081	2.64417	7.56693	4.27028	6.27487	3.36717	6.40286	17.7824	2.52469	12.7045	2.03496	11.2048	79.879	127.25	56.0393	101.18	22.9206	34.2743	9.3927	5.83388	241.248	505.299	477.754	765.863
P433	prehospital plasma	0	12.7411	24.3823	9.28935	5.24027	118.199	218.367	7.03457	6.12724	7.58744	5.21623	5.60656	2.52495	5.37676	8.33534	2.69768	8.73566	3.12733	11.8756	77.297	112.473	79.5451	120.195	13.9649	21.3507	7.37917	4.71494	1606.51	1799.15	1937.35	2064.13
P434	prehospital plasma	0	7.96174	11.6781	4.05445	2.01453	34.8812	41.1829	3.20776	1.64061	3.9095	2.68901	3.56728	1.88145	3.1449	6.0595	2.22202	6.6859	1.29306	6.02669	30.1007	38.9158	32.2382	48.9466	5.32614	9.56596	3.8693	2.74843	365.099	316.541	491.157	436.692
P435	prehospital plasma	24	5.88714	13.2876	6.99086	8.57552	54.1339	137.106	4.41812	3.97679	4.56163	3.04169	3.48617	1.32139	2.39247	2.07226	1.11595	1.11713	2.30685	14.5003	63.5262	90.0622	40.6065	52.2203	12.2954	17.7977	5.06628	3.32436	468.908	717.411	663.89	847.442
P436	prehospital plasma	24	4.22287	7.47367	1.97591	1.13921	25.7767	42.4497	2.20799	1.42232	3.48665	2.02217	3.97629	1.72661	0.879739	1.4949	0.779839	0.857511	2.12808	6.38752	35.3949	47.7824	23.7363	28.7459	3.95428	8.72046	3.50078	2.54741	165.371	178.99	269.988	269.76
P437	prehospital plasma	72	6.08088	14.4924	15.3143	14.1755	69.2058	188.01	8.14711	4.50924	5.56822	5.03323	5.38997	2.76503	4.17256	6.39592	2.84119	6.8282	4.02238	27.366	62.126	79.0277	57.9894	84.389	10.4067	13.6648	8.23423	5.57751	469.269	821.261	712.251	1029.08
P438	prehospital plasma	72	4.39149	9.75877	5.94209	4.69894	41.9465	92.6823	4.58926	2.52082	4.23965	3.83594	6.79884	2.95394	0.462762	1.29872	0.788086	2.24516	2.89437	16.6637	43.3355	50.4529	39.8215	62.4905	4.43803	4.43803	6.35955	4.70135	229.041	445.827	383.431	563.394
P439	prehospital plasma	0	10.5298	18.8546	6.79448	3.35784	43.7739	93.6241	5.97543	3.71717	6.21628	3.72566	4.32334	2.23173	4.15449	11.156	1.89182	6.77105	6.47559	10.6065	41.7513	63.491	51.4103	92.2423	7.04121	11.6717	7.97556	5.12175	361.209	526.001	542.047	723.069
P440	prehospital plasma	0	13.8779	28.7292	7.20488	3.15695	105.968	146.388	5.42996	2.88639	7.9056	4.58779	6.48719	3.10411	7.43851	17.056	4.67068	12.505	2.06731	13.065	70.9183	111.319	117.419	199.162	19.3188	32.5414	9.16992	5.5682	1683.55	1340.39	2040.22	1710.99
P441	prehospital plasma	0	12.8647	23.7695	7.73249	4.6616	29.7348	82.9325	6.58898	4.11173	9.51524	5.98801	8.706	5.20339	8.1984	18.0371	3.56681	9.35912	1.5046	10.5232	40.5753	71.0822	44.1957	77.6203	19.8991	28.4021	9.75402	7.69528	138.42	298.789	317.021	517.967
P442	prehospital plasma	24	12.4983	23.9877	8.31234	4.054	29.5325	69.1834	7.32365	4.18705	8.09026	4.68696	5.47005	2.44323	3.37612	6.42791	1.90055	5.52364	2.40267	11.8082	72.3613	127.63	67.0182	94.6923	16.4104	23.223	9.85232	6.19509	163.362	336.267	386.534	544.148
P443	prehospital plasma	24	7.75363	18.3937	6.0644	3.42688	55.297	159.985	4.23165	2.76361	6.19552	3.7917	3.97248	1.99852	1.5462	2.23403	1.41207	2.11303	4.24955	22.6187	48.8919	60.8368	65.1839	81.3803	8.60923	11.6107	5.98395	3.6405	358.942	657.364	563.828	856.111
P444	prehospital plasma	24	5.98656	12.8988	4.21677	3.27361	13.6353	34.822	3.11911	2.08536	4.97786	3.33694	5.73108	3.59687	3.06918	4.13882	1.52875	3.54987	2.02945	6.58688	26.9373	37.0843	30.7607	46.8869	6.97782	8.06001	5.9418	4.90161	48.0328	127.332	151.244	230.686
P445	prehospital plasma	72	9.31255	21.4788	16.5442	14.4862	26.6385	52.2731	8.59045	4.57226	6.6105	4.87678	7.36934	4.39456	1.85841	2.38603	2.2452	3.84755	1.63454	9.50037	60.3837	86.7588	77.8341	110.68	9.05283	14.2706	9.81129	6.14884	163.528	396.495	378.618	616.7
P446	prehospital plasma	72	6.99544	17.4326	14.7889	8.88557	55.7856	162.543	9.91399	4.35906	7.23688	4.68956	4.15359	2.05476	4.08542	10.1329	3.40273	8.49784	2.45739	19.532	64.8937	85.6005	96.2873	119.932	8.75673	13.7972	8.95273	5.70722	537.264	1408.31	806.137	1534.14
P447	prehospital plasma	72	9.10699	16.9824	10.2818	7.73023	44.8704	96.67	5.4125	2.43244	5.60023	4.55562	7.75254	5.01543	5.56669	8.78827	2.95425	7.00319	2.27241	23.2497	39.5211	61.7046	46.8257	74.2135	8.84054	13.9685	9.17873	6.72126	254.973	322.702	435.313	532.111
P448	standard care	0	8.32249	13.3371	17.6391	3.52376	38.5386	55.9098	4.03863	2.29589	6.26012	4.35172	4.77128	4.20993	4.48894	6.6429	2.06915	3.958	3.20602	4.74098	37.0269	50.6794	37.3096	56.4274	5.34643	6.76341	5.94265	3.65619	317.417	268.907	468.263	416.013
P449	standard care	0	10.1274	21.4347	5.00349	2.86977	21.4377	67.8212	3.86922	2.19013	6.40553	4.3007	6.17424	3.0863	2.78087	3.81773	1.21795	3.66885	1.35552	6.91573	49.8962	83.345	35.4637	61.069	7.17885	15.2538	7.28593	5.47015	77.4738	232.676	219.293	401.763
P450	standard care	24	8.74748	18.0518	16.5982	5.08344	26.1215	52.1323	5.01054	2.46572	7.86701	5.23919	5.40791	4.54977	4.09266	7.97718	2.42401	7.13097	0.764569	5.27503	150.649	272.572	33.3014	50.8159	41.0736	53.546	7.31942	4.67375	114.232	176.358	401.696	478.927
P451	standard care	24	7.34924	16.6742	5.02513	2.77272	20.7454	73.6583	3.74775	2.05783	6.4577	4.08153	6.0414	3.17112	1.32015	2.05473	0.985376	1.52712	1.0951	5.72676	44.2029	61.3731	35.3671	56.0154	4.74085	5.90086	6.33077	4.77114	88.5249	273.269	217.028	369.261
P452	standard care	72	4.9369	10.9285	10.9518	4.34042	30.3466	68.5035	5.15103	3.07193	6.5858	4.11029	4.22403	2.33766	1.83725	2.92668	1.82865	4.39584	1.8202	12.4436	31.7322	42.8718	70.4273	83.1151	5.30337	6.25708	5.69259	3.06707	177.191	366.991	341.191	501.176
P453	standard care	72	11.4856	27.5965	12.9547	9.11424	35.7252	111.725	7.74974	3.48666	10.2712	7.46219	11.4381	6.3815	3.24467	11.2611	2.54419	8.09478	4.55174	11.2381	64.3161	74.0726	39.3763	64.529	7.99219	9.10033	11.8446	9.08128	105.216	493.34	302.302	558.688
P454	standard care	0	20.9719	22.6775	8.57116	4.68785	21.1114	49.1267	6.92299	3.24178	10.5948	6.23532	7.86352	3.69075	6.1984	9.30992	3.02778	10.7351	1.8488	7.84272	47.4747	81.1485	42.7581	80.4693	13.0335	27.589	9.70297	7.09372	118.829	215.321	295.164	440.558
P455	standard care	0	7.61715	10.0364	4.16166	2.50908	31.7944	59.7656	4.84934	2.8431	6.0586	3.54817	6.10535	2.98442	4.5906	10.0704	2.59155	8.54125	1.47847	8.24298	31.6108	51.8267	42.7206	79.673	7.36188	16.0444	5.24988	3.38925	218.309	290.203	360.817	476.723
P456	standard care	0	10.4229	15.7935	8.04453	3.33158	35.7252	64.3586	7.0264	3.335	6.31053	3.9365	5.32956	3.16339	4.62089	5.91073	1.52434	4.39609	3.63118	10.309	27.323	40.6789	33.1778	54.9675	6.29253	10.5103	5.98754	4.16458	215.771	283.557	350.363	423.449
P457	standard care	0	15.8403	21.4653	5.75561	2.10261	26.3101	63.1074	4.72175	2.21451	6.86049	3.24697	7.82712	3.25394	5.36879	8.67207	1.44837	4.38628	2.26344	8.93205	41.4995	65.5948	27.457	45.1721	9.14529	15.7718	8.1614	5.11328	220.194	265.187	360.15	431.758
P458	standard care	0	8.81165	13.5985	5.25039	2.11472	24.8828	53.8224	5.39956	2.4533	6.28987	2.59353	9.23924	4.94756	3.62124	8.30739	1.67907	5.72171	0.963996	8.53252	29.2061	54.3298	45.9289	77.2782	8.58064	17.8827	6.56306	4.195	186.574	328.819	322.615	512.793
P459	standard care	24	11.1939	18.7908	7.7967	4.624	23.561	58.601	5.34205	3.1588	8.44977	5.34029	5.91324	2.8781	3.20087	3.12959	1.14007	2.81849	2.13116	9.23935	60.2118	97.1282	42.9822	73.7782	16.6133	29.1516	7.77545	5.75496	138.583	264.206	314.718	467.188
P460	standard care	24	4.97787	7.20024	3.18113	4.41345	19.977	45.3078	2.46771	1.67065	5.14618	2.81466	5.15425	1.73071	1.30422	2.25076	1.31406	2.46494	0.760061	7.31175	23.1789	32.1412	48.9068	73.4553	2.27151	3.43523	4.53997	2.89034	123.134	215.541	236.504	333.249
P461	standard care	24	9.11745	15.9111	4.66659	2.81545	21.5775	53.7306	3.69243	2.47475	6.71432	3.5961	4.94684	1.83245	0.545018	0.825664	0.573917	1.08474	1.70629	8.60699	34.2543	39.3152	25.6837	40.8231	6.21278	9.99835	6.61867	4.4896	72.7683	148.121	184.457	266.98
P462	standard care	24	4.36845	7.18132	2.99154	1.68202	18.116	38.116	2.5891	1.53759	5.07977	3.10927	3.17285	1.71733	1.3948	1.77171	1.09686	2.29705	0.766012	4.65098	46.8818	63.5959	38.0525	45.0535	7.8058	9.38412	3.91649	2.74062	124.463	298.448	251.297	403.102
P463	standard care	72	6.56365	12.1352	8.53518	6.03205	19.359	51.3939	5.24901	2.31655	5.43223	4.0531	5.21963	2.28694	1.98964	2.64132	1.5292	3.88021	1.24073	6.5002	33.2165	48.7321	35.0627	63.918	4.718	9.22503	6.13341	4.642	118.337	246.449	238.505	375.675
P464	standard care	72	6.20055	11.2477	4.89507	3.22378	24.5446	56.451	3.76938	1.67986	5.1024	3.77484	6.35319	2.80124	4.4567	12.5738	3.28717	11.8722	2.46161	14.4135	25.0897	42.3653	23.3916	45.9476	7.70727	16.307	5.96651	4.25142	122.24	221.274	232.813	370.521
P465	standard care	72	5.44628	11.8757	6.58815	4.96537	23.1373	65.4285	5.08118	2.15118	6.01436	4.42409	6.62904	3.21173	0.304744	0.538587	0.745036	0.764835	1.57939	8.12155	39.9256	45.3606	43.3913	64.1238	4.94588	6.23427	7.49884	5.25794	122.434	278.022	259.431	401.466
P466	standard care	72	4.33439	9.18165	5.80654	3.91261	26.4757	74.1454	4.50676	2.13498	4.42126	2.78295	3.34513	1.51739	2.24522	5.23159	0.903605	3.17418	2.46804	7.08141	40.8933	57.7929	38.0264	60.0331	5.65686	10.4013	4.93952	3.53652	246.596	602.953	378.951	709.621
P468	Healthy Control	Healthy Control	15.7513	25.0733	6.99142	2.41609	33.4026	65.8195	4.71196	1.46339	7.83585	4.30198	8.757	3.58407	11.5674	22.7908	3.29434	11.9868	1.67585	8.89704	53.0801	76.9136	63.3885	103.552	6.90776	13.967	9.69044	6.82228	275.197	415.095	479.209	656.63
P469	prehospital plasma	0	11.64	16.5054	5.45791	2.95933	39.7008	59.2536	3.94102	1.82925	4.77039	3.41719	6.46555	3.70755	5.3916	8.8684	2.39378	4.99134	3.6551	7.44932	34.3136	51.1613	42.3392	65.564	6.10838	10.1704	6.37124	4.85594	535.823	416.432	694.463	565.245
P470	prehospital plasma	0	10.3342	19.2531	4.79304	2.51911	25.6661	39.2434	4.3543	2.19797	6.47121	4.94294	7.18665	3.91797	5.63446	14.3989	1.69873	3.99218	1.23493	7.8992	28.7067	41.7761	31.1488	48.9982	7.78775	13.937	6.78206	4.91003	74.8819	117.382	200.285	261.537
P473	prehospital plasma	0	12.9603	28.5868	6.55642	2.58933	33.9381	82.5062	4.37376	2.98814	7.71577	4.843	5.93971	2.34218	5.74259	8.95121	2.05956	4.358	2.97994	11.495	65.6835	118.633	67.0657	102.998	17.1179	25.1911	10.3446	7.65831	195.19	384.845	417.756	647.46
P474	prehospital plasma	0	27.3761	44.3338	10.2425	3.81482	321.052	259.547	9.79919	4.35507	8.83051	4.85051	8.52012	5.23834	6.40875	12.861	3.57211	9.58799	6.27384	14.0468	139.85	142.797	92.0652	134.223	25.2769	28.8733	10.4736	6.94745	8138.86	2418.09	8777.04	2711.52
P475	prehospital plasma	0	8.20049	14.8548	3.70121	1.59344	15.5099	31.4169	3.64242	1.93546	4.41169	2.32359	4.38665	1.68614	4.70973	7.39969	1.65898	5.96826	0.271089	5.17796	41.4942	63.589	31.8031	56.208	8.75416	16.3446	5.26405	3.61807	91.5515	165.564	214.252	312.284
P476	prehospital plasma	0	10.8292	18.9569	7.93725	2.095	24.2073	50.8155	6.2752	2.43902	4.7125	2.83126	5.18192	3.07556	6.37324	10.6295	1.817	4.20003	1.92303	6.93321	29.4882	43.2117	34.5317	53.9448	6.29347	7.81989	5.84968	4.04718	143.128	221.694	269.298	369.663
P477	prehospital plasma	0	18.4265	27.7896	5.43655	2.93527	80.5203	76.3313	3.88709	2.96064	7.14842	4.48266	7.50392	3.75039	12.2891	22.8455	4.30059	11.1555	3.15486	8.15172	86.6825	98.7713	49.9601	75.5041	15.2401	29.4144	6.29576	3.87701	1052.21	687.17	1335.91	951.852
P478	prehospital plasma	24	7.07822	14.723	5.15801	2.26314	38.8364	97.565	4.10778	2.56363	7.0521	4.14274	3.88591	1.80449	2.62052	3.72611	3.35806	5.53836	1.13679	19.0784	48.193	78.1189	98.6313	127.368	11.9831	17.8679	6.95989	5.21423	266.646	382.895	491.738	629.403
P479	prehospital plasma	24	21.4347	34.507	9.91777	5.37988	110.27	251.347	7.60625	4.47668	7.83325	4.43169	5.30173	3.10241	4.92032	11.4109	2.96418	6.20026	2.9845	17.848	71.7002	98.9369	128.217	161.888	12.3806	15.7203	8.97635	5.66457	670.415	1077.84	1042.17	1258.58
P480	prehospital plasma	24	3.4777	7.19928	2.54829	1.52476	13.7022	47.7618	1.78438	1.41144	2.79989	1.58843	3.06268	0.920762	1.43303	1.70625	0.706941	1.08257	0.800401	5.56404	24.8944	33.4324	30.7037	51.1236	2.22937	3.13135	3.25947	2.27393	100.413	208.465	185.448	303.623
P481	prehospital plasma	24	11.6667	22.947	9.35913	5.15757	35.327	92.2981	5.13714	3.58113	7.03125	5.06281	5.94703	2.66719	3.68607	3.97875	1.43893	2.88312	3.23662	9.14938	54.0076	70.6799	46.5687	73.7484	7.01787	8.90175	8.68843	6.56223	191.979	323.401	370.826	522.472
P482	prehospital plasma	72	5.77042	14.3173	12.5527	16.8611	83.0793	225.108	7.98832	5.32441	5.74828	4.94448	5.4967	2.31251	2.04464	7.42142	3.00727	11.5464	5.81349	141.967	77.1673	114.064	137.418	205.512	18.7422	29.5311	8.60575	6.39661	621.839	1979.65	977.446	2494.42
P483	prehospital plasma	72	13.615	28.6048	7.49965	4.21661	39.9019	108.231	6.43587	2.68417	7.12972	5.10107	7.68774	4.11288	2.71783	5.86354	1.71611	3.12347	4.96277	30.9035	38.9605	50.778	53.1617	67.9772	8.04921	13.0418	9.80842	7.03249	130.183	331.326	311.115	466.658
P484	prehospital plasma	72	5.08526	12.5653	8.74536	5.13276	15.4523	56.9143	4.58525	2.64701	3.59552	2.39983	5.556	2.93326	1.52211	3.52248	0.884243	4.38787	1.12529	5.5487	40.2723	58.0524	33.2419	55.638	5.16632	9.00176	6.08435	4.53172	74.5776	246.731	194.357	366.289
P485	prehospital plasma	72	7.45969	16.4447	17.9467	13.4687	22.7968	50.1265	8.46085	3.93052	6.22336	5.79016	7.55989	4.49105	1.12673	1.52346	0.779154	1.27753	2.64239	10.1573	53.2323	73.5099	45.4289	75.2885	3.30528	7.58042	9.17226	7.12214	138.574	262.265	304.779	437.549
P486	standard care	0	6.71752	11.1875	5.24989	1.38862	11.2008	24.2461	11.1697	1.2956	3.22067	1.82932	3.86817	2.38576	5.77499	12.6629	1.98451	6.73581	0.992677	4.86968	17.1254	34.3569	21.0905	35.5857	8.81663	14.5609	4.85824	3.36213	68.4864	168.846	150.579	274.754
P487	standard care	0	9.95345	16.9867	4.75644	1.87915	38.2343	70.1314	4.02014	1.95445	5.90965	2.96013	5.2193	3.72156	6.52678	15.3276	2.13807	7.11365	1.28226	10.8042	50.3563	94.0806	50.073	89.0234	13.5153	22.5527	6.48853	3.92034	193.761	313.023	376.263	557.67
P488	standard care	0	7.37422	12.7493	4.30131	2.3415	14.12	28.9139	3.53624	2.47406	9.38359	5.54941	5.73004	3.06235	5.02948	6.26621	2.12305	7.31176	0.624456	4.72541	37.5648	71.4753	21.4309	38.2672	6.06314	15.9953	6.26475	4.22427	92.4201	174.472	201.308	320.187
P489	standard care	0	3.96202	8.04363	3.17159	1.90466	12.0024	36.6841	2.39415	1.4394	3.74724	2.68822	3.82821	2.06193	1.90524	5.08743	1.23305	4.43589	0.690601	4.44206	16.0774	25.9075	35.577	64.0239	4.48024	8.90185	3.67699	3.31279	64.2563	147.494	149.162	266.114
P490	standard care	0	18.3489	50.199	6.24545	3.39384	38.603	62.436	6.19917	4.23576	10.4541	7.81164	7.76957	4.04653	7.22362	20.5006	4.40462	14.5631	3.16211	11.1576	96.3484	146.769	61.4795	93.1527	41.1655	50.1852	11.2904	7.38284	196.635	276.374	486.34	637.677
P491	standard care	0	8.70091	12.085	5.4833	4.55472	14.8216	27.2626	3.88683	2.52562	6.76702	4.21153	5.56447	3.0391	4.69158	9.49357	2.37104	10.1953	1.50312	5.80474	40.6227	66.5832	32.1232	46.3081	10.5919	22.2223	5.67243	4.52751	99.3919	116.898	229.249	281.077
P492	standard care	24	6.1653	12.4846	8.50514	4.49347	75.7105	192.519	5.6967	2.76618	5.83702	3.76088	3.55666	2.38507	1.74229	2.00585	1.29866	2.72598	4.14204	59.9686	50.6259	84.9905	107.56	124.75	7.87629	13.0334	6.57726	4.3256	573.013	1831.17	842.726	2138
P493	standard care	24	4.49885	9.77722	4.49822	2.42168	25.4984	71.2781	3.22304	2.23805	3.63333	2.27895	3.66183	1.10761	1.90988	2.83411	0.938718	1.97063	2.06425	13.3173	37.7784	55.5025	31.2781	45.9236	3.45125	4.78008	5.3168	3.44491	157.196	319.632	275.19	440.673
P494	standard care	24	7.58033	14.1856	4.37217	2.34392	19.0153	46.9074	3.97719	1.87949	7.95113	5.34469	5.66357	3.11638	2.67517	2.42992	1.08299	2.21619	4.05659	6.28704	42.4548	80.3229	27.5437	47.8752	7.17742	13.2807	6.63526	4.4474	107.261	188.064	232.595	346.5
P495	standard care	72	4.507	11.0986	11.8299	5.90027	67.3188	172.084	7.5638	2.75778	5.60866	3.86326	3.44769	1.88384	2.18054	3.04061	1.74545	5.48042	3.80298	45.3837	55.7185	73.5825	94.0286	125.264	9.11857	14.9688	7.28064	4.61074	572	1598.41	829.736	1809.82
P496	standard care	72	3.92025	9.57093	6.65262	4.32503	30.9009	81.6978	4.42445	2.06305	3.68995	2.47392	4.59695	1.83863	1.53137	2.37373	1.03233	3.93942	4.46697	40.0649	37.5967	49.9756	29.464	50.6364	3.939	6.34555	5.79717	3.95816	143.567	313.826	271.338	470.932
P497	standard care	72	7.22578	15.2566	14.2472	7.69832	13.3992	36.1532	13.3691	3.03961	7.18981	5.04859	7.78627	4.57858	1.40045	1.58292	0.853029	1.09064	1.91646	4.59848	44.3897	77.7608	28.7589	45.303	12.0158	17.6688	7.09882	5.15429	69.5942	170.933	205.504	303.483
P498	standard care	0	17.1291	38.3654	8.72127	4.73462	30.2665	102.03	6.49262	4.07016	10.9037	7.03059	7.96845	4.74461	5.22315	11.7059	2.25906	7.06676	2.65112	10.7115	53.8776	81.5246	59.0696	94.0119	12.8591	19.9416	11.8865	8.62533	118.412	382.209	318.541	567.559
P499	standard care	0	10.8969	19.6502	5.56802	2.75166	65.7017	106.276	4.53598	3.12841	5.88779	3.89221	5.24344	2.62589	6.03324	14.8977	2.89975	9.25105	2.18162	8.04017	44.9537	75.8892	54.2335	88.0283	14.4103	22.5061	6.4687	4.42878	633.17	671.954	847.169	896.975
P500	standard care	24	10.8649	24.2152	6.14854	4.38075	24.9478	94.6212	4.11378	2.83366	7.5857	5.11469	6.21774	2.90619	1.69991	3.84186	0.898786	1.99799	1.63301	8.57422	38.2861	52.7522	37.5324	54.178	7.46631	10.8049	8.79826	6.48995	100.729	343.235	236.263	425.174
P501	standard care	24	13.3423	22.3277	6.04826	3.21208	48.674	107.182	4.81464	3.19573	8.56154	5.3234	5.86126	2.70703	1.6518	2.18801	2.03693	5.83118	3.63251	13.2034	71.8723	103.513	55.376	88.0172	15.6424	23.6663	7.35498	5.13621	341.257	453.695	569.301	703.935
P502	standard care	72	8.11505	16.4484	7.62403	5.45775	16.0004	52.52	4.12026	2.13885	5.24506	4.21872	5.89044	2.43844	1.26194	2.18171	0.789155	1.10718	2.94295	5.83661	43.6986	67.3694	27.1549	41.1203	10.3787	13.6595	6.91179	5.67401	81.8128	218.996	207.073	309.899
P503	standard care	72	5.44504	10.9995	8.05911	7.13568	31.0896	103.258	4.2158	2.40361	3.74212	2.78016	4.33236	2.43218	1.37718	1.34945	0.657375	1.52406	1.77586	6.23498	36.1289	51.9761	38.4019	60.2316	3.86887	7.6682	5.57191	4.56449	342.259	542.314	477.571	675.401

## Sheet: Figure S6g
	GROUP.TIME	Lipid.sig.score
L1	SEVERE	0.797964
L2	SEVERE	0.542234
L3	MILD	-0.53259
L4	MODERATE	-0.0219735
L5	MILD	-0.256717
L6	SEVERE	0.916265
L7	MODERATE	0.877846
L8	MODERATE	1.04879
L9	MODERATE	-0.389724
L10	MILD	0.00552875
L11	MILD	-0.842785
L12	MILD	0.353122
L13	SEVERE	-0.182494
L14	MILD	0.0152286
L15	MILD	0.891774
L16	MILD	-0.515607
L17	MILD	-0.234476
L18	MILD	0.408525
L19	MILD	0.332951
L20	SEVERE	0.766225
L21	MILD	0.149534
L22	MILD	0.593263
L23	SEVERE	0.240928
L24	MILD	0.460019
L25	MILD	-0.949811
L26	MODERATE	-0.615661
L27	MILD	1.92619
L28	MILD	-0.650219
L31	MODERATE	-1.17228
L32	MODERATE	0.459875
L33	MILD	0.0151412
L34	MODERATE	0.383307
L38	SEVERE	1.04523
L42	MODERATE	0.286292
L43	MODERATE	0.513352
L44	SEVERE	0.0656356
L45	MODERATE	-1.16961
L46	MODERATE	-0.263402
L52	SEVERE	1.79265
L54	MODERATE	0.862199
L55	SEVERE	-0.0394856
L56	SEVERE	0.559912
L57	SEVERE	0.243029
L60	MODERATE	0.395795
L61	MODERATE	1.04514
L63	MODERATE	1.71965
L67	MODERATE	0.824752
L69	SEVERE	0.529659
L74	MODERATE	0.61928
L81	MODERATE	1.92051
NL1	CONTROL	-1.69897
NL2	CONTROL	-1.34939
NL3	CONTROL	-0.759892
NL4	CONTROL	-0.99204
NL5	CONTROL	-1.46103
NL6	CONTROL	-1.10414
NL7	CONTROL	-0.94332
NL8	CONTROL	-1.67373
NL9	CONTROL	-0.36506
NL10	CONTROL	-0.260324
NL11	CONTROL	-0.980518
NL12	CONTROL	-0.935385
NL13	CONTROL	-0.359953
NL14	CONTROL	1.95322
NL15	CONTROL	1.19459
NL16	CONTROL	-1.34855
NL17	CONTROL	-0.89857
NL18	CONTROL	-0.710673
NL19	CONTROL	0.47753
NL20	CONTROL	-0.497671
NL21	CONTROL	-0.370733
NL22	CONTROL	-1.15004
NL23	CONTROL	-1.09121
NL24	CONTROL	-0.281711
NL25	CONTROL	-0.610186
NL26	CONTROL	0.446795

## Sheet: Figure S9b
	outcome	AGE	GENDER	PE(16:0/18:2)	PE(18:0/18:1)	PE(16:0/20:4)	PE(16:0/22:6)	PE(18:0/22:6)	PAID	sampleid	PE(16:0_18:2)_New	PE(16:0_22:6)_New	PE(16:0_20:4)_New	PE(18:0_18:1)_New	PE(18:0_22:6)_New	ISS	TBI	Arm
1	Healthy Control	51	M	0.8911	1.2076	1.0049	1.2037	1.225	HC-3521	P1	8.3715	8.28641	6.84341	5.15337	4.4759	NA	Healthy Control	Healthy Control
2	Healthy Control	38	M	0.6357	0.638	0.8993	1.0274	1.136	HC-3535	P2	5.87707	9.32992	7.6607	2.33081	7.31586	NA	Healthy Control	Healthy Control
4	Healthy Control	31	M	0.9505	1.1859	1.2139	0.91	1.0964	HC-3524	P108	7.10496	4.89353	5.88408	2.19763	3.23125	NA	Healthy Control	Healthy Control
5	Healthy Control	41	M	1.2032	1.1089	0.8459	0.929	1.0525	HC-3528	P252	9.57797	4.83938	4.5569	3.88419	4.22991	NA	Healthy Control	Healthy Control
6	Healthy Control	63	M	1.3619	1.7583	1.1165	1.139	1.0356	HC-3530	P324	8.16057	6.1616	4.89531	4.88327	4.08565	NA	Healthy Control	Healthy Control
7	Healthy Control	59	M	0.5285	0.8933	0.7161	0.6322	0.6488	HC-3531	P360	5.45828	4.11211	4.64561	3.06406	1.90721	NA	Healthy Control	Healthy Control
8	Healthy Control	63	M	0.3048	0.5926	0.399	0.6602	1.0984	HC-3532	P396	2.29837	6.24323	3.31289	1.36095	4.67096	NA	Healthy Control	Healthy Control
9	Non-resolving	59	M	1.3756	1.2573	1.5386	1.3867	1.1848	3046	P5	18.659	14.8609	21.1436	7.28726	8.18825	9	no	prehospital plasma
10	Resolving	24	M	1.1801	0.5998	0.9464	0.945	0.6711	1125	P9	14.6854	8.31957	10.788	2.11781	3.91942	17	yes	prehospital plasma
11	Resolving	26	M	1.8978	0.9103	2.2175	1.8035	1.3586	3010	P18	16.529	12.113	18.7449	3.11348	6.35405	25	no	standard care
12	Non-resolving	70	M	0.9849	0.7284	1.3249	1.4575	1.3738	3048	P51	7.57485	9.36312	7.18937	2.23603	6.48647	17	no	prehospital plasma
13	Resolving	20	M	1.0521	0.9136	1.0027	1.9226	1.8912	1038	P80	16.6961	20.5277	16.839	2.99507	12.3493	14	no	prehospital plasma
14	Resolving	41	M	1.442	1.5548	1.5539	1.973	2.1976	6058	P89	13.2588	14.812	15.2776	6.76326	8.88325	24	yes	prehospital plasma
15	Resolving	32	M	2.4502	1.5979	2.9436	2.8165	2.4984	5105	P178	22.0565	19.7544	17.1489	5.19802	9.30233	34	yes	standard care
16	Resolving	21	M	1.1576	0.5976	1.791	1.7614	1.3557	1040	P199	10.7182	11.8121	13.5176	2.20317	7.25063	9	no	standard care
17	Non-resolving	48	M	3.0881	3.3547	3.1038	3.199	3.2216	1082	P226	30.0636	18.9275	20.319	12.2925	11.008	20	no	prehospital plasma
18	Non-resolving	48	M	1.6742	2.3539	2.0296	2.5877	2.0436	1001	P262	13.6806	13.1043	12.1684	8.93164	6.85416	11	yes	prehospital plasma
19	Resolving	62	M	0.363	0.3705	0.5526	0.5233	0.7387	5066	P263	2.69468	2.29853	2.61753	1.09732	1.7008	22	yes	prehospital plasma
20	Non-resolving	20	M	1.6604	1.1183	1.7639	1.134	0.8629	1129	P315	14.5064	6.862	10.3897	3.61036	2.8278	16	no	standard care
21	Resolving	40	M	1.0991	0.6601	0.9918	0.8949	0.8952	1046	P323	10.6292	4.42127	7.48515	2.56024	2.66096	24	yes	standard care
22	Resolving	63	M	1.463	0.9568	1.1095	1.1001	1.1908	1051	P332	11.4712	7.29566	8.54889	2.64443	4.3103	10	no	prehospital plasma
23	Non-resolving	63	M	3.9562	2.1479	3.0727	3.0333	3.5715	2035	P345	27.4637	23.1769	24.4767	6.89703	16.0247	27	yes	prehospital plasma
24	Non-resolving	25	M	2.7798	2.7736	2.0581	1.2756	1.509	7012	P349	23.1542	12.88	17.0179	11.4577	8.33532	27	yes	prehospital plasma
25	Non-resolving	35	M	2.5169	1.8172	3.2156	3.6839	3.5863	1009	P384	23.3146	21.4039	23.4899	7.24815	10.9332	22	no	standard care
26	Resolving	29	M	1.0299	1.1003	0.9066	0.5119	0.7042	3034	P385	9.70921	4.61031	6.59313	4.36158	2.59022	9	no	standard care
27	Non-resolving	68	M	1.7086	1.3494	1.5793	1.5113	1.9779	5028	P402	15.5319	14.7472	13.1525	5.18879	11.1198	22	no	prehospital plasma
28	Non-resolving	45	M	2.8469	2.1661	2.5775	1.8601	2.4518	8001	P413	24.2097	12.9284	20.3251	7.56049	9.12569	17	yes	prehospital plasma
29	Non-resolving	19	M	1.9139	1.6075	2.06	1.9124	2.1829	1050	P418	20.5028	16.688	16.9536	5.85657	12.5938	20	no	standard care
30	Resolving	35	M	0.627	0.4804	0.4619	0.3568	0.3386	7014	P419	3.42162	1.88919	2.31802	0.79011	0.75476	8	no	standard care
31	Non-resolving	40	M	2.5722	2.3163	2.1272	2.3328	2.1542	1010	P428	21.0527	18.8035	15.7451	9.32545	10.7564	17	yes	standard care
32	Non-resolving	20	M	1.3479	0.9319	2.4957	1.2534	1.0241	3003	P438	10.2011	6.2101	11.6427	2.64527	3.92995	29	no	prehospital plasma
33	Non-resolving	32	M	1.3886	2.2791	0.9897	1.4596	1.5949	1115	P452	21.3361	17.9123	14.3951	14.1053	10.841	9	no	standard care
34	Resolving	25	M	0.9923	0.7114	0.9565	0.8596	0.4627	1053	P464	8.1233	5.04242	6.70884	1.91648	1.84221	30	yes	standard care
35	Non-resolving	38	M	0.7392	0.9078	0.92	1.0465	1.1653	5091	P466	8.33463	9.95719	7.30902	3.27616	6.96476	43	yes	standard care
36	Resolving	77	M	1.0303	0.6131	1.8832	1.1943	1.1244	5038	P484	6.60072	9.07954	8.98348	0.99539	5.4109	22	yes	prehospital plasma
37	Resolving	60	M	1.5387	0.9425	1.3463	1.5372	1.5155	1109	P496	13.8537	19.8169	8.84088	2.99367	11.9961	35	no	standard care
